# Supplementary material for: SAP-X2C: Optimally-Simple Two-Component Relativistic Hamiltonian with Size-Intensive Picture Change
Source: J Chem Theory Comput. 2026 Mar 26;22(7):3443–52. doi: 10.1021/acs.jctc.6c00032 (PMC13085237; doi:10.1021/acs.jctc.6c00032)
Supplement: Supplementary file 1 [file ct6c00032_si_001.zip]

Archive with 73 entries (69 files):
- supporting-information/
- supporting-information/xyz_files/
- supporting-information/supporting-information.pdf
- __MACOSX/supporting-information/._supporting-information.pdf
- supporting-information/xyz_files/xe_lattice_fragments/
- supporting-information/xyz_files/molecular_geometries/
- supporting-information/xyz_files/xe_lattice_fragments/xe_15.xyz
- supporting-information/xyz_files/xe_lattice_fragments/xe_14.xyz
- supporting-information/xyz_files/xe_lattice_fragments/xe_16.xyz
- supporting-information/xyz_files/xe_lattice_fragments/xe_17.xyz
- supporting-information/xyz_files/xe_lattice_fragments/xe_13.xyz
- supporting-information/xyz_files/xe_lattice_fragments/xe_12.xyz
- supporting-information/xyz_files/xe_lattice_fragments/xe_10.xyz
- supporting-information/xyz_files/xe_lattice_fragments/xe_11.xyz
- supporting-information/xyz_files/xe_lattice_fragments/xe_7.xyz
- supporting-information/xyz_files/xe_lattice_fragments/xe_6.xyz
- supporting-information/xyz_files/xe_lattice_fragments/xe_4.xyz
- supporting-information/xyz_files/xe_lattice_fragments/xe_5.xyz
- supporting-information/xyz_files/xe_lattice_fragments/xe_1.xyz
- supporting-information/xyz_files/xe_lattice_fragments/xe_2.xyz
- supporting-information/xyz_files/xe_lattice_fragments/xe_3.xyz
- supporting-information/xyz_files/xe_lattice_fragments/xe_8.xyz
- supporting-information/xyz_files/xe_lattice_fragments/xe_9.xyz
- supporting-information/xyz_files/xe_lattice_fragments/xe_20.xyz
- supporting-information/xyz_files/xe_lattice_fragments/xe_21.xyz
- supporting-information/xyz_files/xe_lattice_fragments/xe_23.xyz
- supporting-information/xyz_files/xe_lattice_fragments/xe_22.xyz
- supporting-information/xyz_files/xe_lattice_fragments/xe_25.xyz
- supporting-information/xyz_files/xe_lattice_fragments/xe_19.xyz
- supporting-information/xyz_files/xe_lattice_fragments/xe_18.xyz
- supporting-information/xyz_files/xe_lattice_fragments/xe_24.xyz
- supporting-information/xyz_files/molecular_geometries/ScO.xyz
- supporting-information/xyz_files/molecular_geometries/ScH.xyz
- supporting-information/xyz_files/molecular_geometries/Xe.xyz
- supporting-information/xyz_files/molecular_geometries/InH3.xyz
- supporting-information/xyz_files/molecular_geometries/AgH.xyz
- supporting-information/xyz_files/molecular_geometries/SnH4.xyz
- supporting-information/xyz_files/molecular_geometries/HAt.xyz
- supporting-information/xyz_files/molecular_geometries/Ar.xyz
- supporting-information/xyz_files/molecular_geometries/AuH.xyz
- supporting-information/xyz_files/molecular_geometries/ZnCl.xyz
- supporting-information/xyz_files/molecular_geometries/RuC.xyz
- supporting-information/xyz_files/molecular_geometries/CuH.xyz
- supporting-information/xyz_files/molecular_geometries/TeH2.xyz
- supporting-information/xyz_files/molecular_geometries/PbH4.xyz
- supporting-information/xyz_files/molecular_geometries/AgCl.xyz
- supporting-information/xyz_files/molecular_geometries/ZnS.xyz
- supporting-information/xyz_files/molecular_geometries/AsH3.xyz
- supporting-information/xyz_files/molecular_geometries/PtC.xyz
- supporting-information/xyz_files/molecular_geometries/HI.xyz
- supporting-information/xyz_files/molecular_geometries/Kr.xyz
- supporting-information/xyz_files/molecular_geometries/BiH3.xyz
- supporting-information/xyz_files/molecular_geometries/ZnH.xyz
- supporting-information/xyz_files/molecular_geometries/SeH2.xyz
- supporting-information/xyz_files/molecular_geometries/GaH3.xyz
- supporting-information/xyz_files/molecular_geometries/AuF.xyz
- supporting-information/xyz_files/molecular_geometries/PtH.xyz
- supporting-information/xyz_files/molecular_geometries/xyz.zip
- supporting-information/xyz_files/molecular_geometries/ZnO.xyz
- supporting-information/xyz_files/molecular_geometries/GeH4.xyz
- supporting-information/xyz_files/molecular_geometries/CuF.xyz
- supporting-information/xyz_files/molecular_geometries/Rn.xyz
- supporting-information/xyz_files/molecular_geometries/AuS.xyz
- supporting-information/xyz_files/molecular_geometries/TlH3.xyz
- supporting-information/xyz_files/molecular_geometries/CuCl.xyz
- supporting-information/xyz_files/molecular_geometries/AgF.xyz
- supporting-information/xyz_files/molecular_geometries/ScF.xyz
- supporting-information/xyz_files/molecular_geometries/ScS.xyz
- supporting-information/xyz_files/molecular_geometries/Ne.xyz
- supporting-information/xyz_files/molecular_geometries/SbH3.xyz
- supporting-information/xyz_files/molecular_geometries/HBr.xyz
- supporting-information/xyz_files/molecular_geometries/PoH2.xyz
- supporting-information/xyz_files/molecular_geometries/AuCl.xyz
