# Supplementary material for: SAP-X2C: Optimally-Simple Two-Component Relativistic Hamiltonian with Size-Intensive Picture Change
Source: J Chem Theory Comput. 2026 Mar 26;22(7):3443–52. doi: 10.1021/acs.jctc.6c00032 (PMC13085237; doi:10.1021/acs.jctc.6c00032)
Supplement: Supplementary file 1 [file ct6c00032_si_001.zip › supporting-information/xyz_files/xe_lattice_fragments/xe_14.xyz]

12195

Xe -22.974811 -22.974811 -22.974811
Xe -22.974811 -22.974811 -19.692695
Xe -22.974811 -22.974811 -16.410579
Xe -22.974811 -22.974811 -13.128463
Xe -22.974811 -22.974811 -9.846347
Xe -22.974811 -22.974811 -6.564232
Xe -22.974811 -22.974811 -3.282116
Xe -22.974811 -22.974811 0.000000
Xe -22.974811 -22.974811 3.282116
Xe -22.974811 -22.974811 6.564232
Xe -22.974811 -22.974811 9.846347
Xe -22.974811 -22.974811 13.128463
Xe -22.974811 -22.974811 16.410579
Xe -22.974811 -22.974811 19.692695
Xe -22.974811 -22.974811 22.974811
Xe -22.974811 -21.333753 -21.333753
Xe -22.974811 -21.333753 -18.051637
Xe -22.974811 -21.333753 -14.769521
Xe -22.974811 -21.333753 -11.487405
Xe -22.974811 -21.333753 -8.205290
Xe -22.974811 -21.333753 -4.923174
Xe -22.974811 -21.333753 -1.641058
Xe -22.974811 -21.333753 1.641058
Xe -22.974811 -21.333753 4.923174
Xe -22.974811 -21.333753 8.205290
Xe -22.974811 -21.333753 11.487405
Xe -22.974811 -21.333753 14.769521
Xe -22.974811 -21.333753 18.051637
Xe -22.974811 -21.333753 21.333753
Xe -22.974811 -19.692695 -22.974811
Xe -22.974811 -19.692695 -19.692695
Xe -22.974811 -19.692695 -16.410579
Xe -22.974811 -19.692695 -13.128463
Xe -22.974811 -19.692695 -9.846347
Xe -22.974811 -19.692695 -6.564232
Xe -22.974811 -19.692695 -3.282116
Xe -22.974811 -19.692695 0.000000
Xe -22.974811 -19.692695 3.282116
Xe -22.974811 -19.692695 6.564232
Xe -22.974811 -19.692695 9.846347
Xe -22.974811 -19.692695 13.128463
Xe -22.974811 -19.692695 16.410579
Xe -22.974811 -19.692695 19.692695
Xe -22.974811 -19.692695 22.974811
Xe -22.974811 -18.051637 -21.333753
Xe -22.974811 -18.051637 -18.051637
Xe -22.974811 -18.051637 -14.769521
Xe -22.974811 -18.051637 -11.487405
Xe -22.974811 -18.051637 -8.205290
Xe -22.974811 -18.051637 -4.923174
Xe -22.974811 -18.051637 -1.641058
Xe -22.974811 -18.051637 1.641058
Xe -22.974811 -18.051637 4.923174
Xe -22.974811 -18.051637 8.205290
Xe -22.974811 -18.051637 11.487405
Xe -22.974811 -18.051637 14.769521
Xe -22.974811 -18.051637 18.051637
Xe -22.974811 -18.051637 21.333753
Xe -22.974811 -16.410579 -22.974811
Xe -22.974811 -16.410579 -19.692695
Xe -22.974811 -16.410579 -16.410579
Xe -22.974811 -16.410579 -13.128463
Xe -22.974811 -16.410579 -9.846347
Xe -22.974811 -16.410579 -6.564232
Xe -22.974811 -16.410579 -3.282116
Xe -22.974811 -16.410579 0.000000
Xe -22.974811 -16.410579 3.282116
Xe -22.974811 -16.410579 6.564232
Xe -22.974811 -16.410579 9.846347
Xe -22.974811 -16.410579 13.128463
Xe -22.974811 -16.410579 16.410579
Xe -22.974811 -16.410579 19.692695
Xe -22.974811 -16.410579 22.974811
Xe -22.974811 -14.769521 -21.333753
Xe -22.974811 -14.769521 -18.051637
Xe -22.974811 -14.769521 -14.769521
Xe -22.974811 -14.769521 -11.487405
Xe -22.974811 -14.769521 -8.205290
Xe -22.974811 -14.769521 -4.923174
Xe -22.974811 -14.769521 -1.641058
Xe -22.974811 -14.769521 1.641058
Xe -22.974811 -14.769521 4.923174
Xe -22.974811 -14.769521 8.205290
Xe -22.974811 -14.769521 11.487405
Xe -22.974811 -14.769521 14.769521
Xe -22.974811 -14.769521 18.051637
Xe -22.974811 -14.769521 21.333753
Xe -22.974811 -13.128463 -22.974811
Xe -22.974811 -13.128463 -19.692695
Xe -22.974811 -13.128463 -16.410579
Xe -22.974811 -13.128463 -13.128463
Xe -22.974811 -13.128463 -9.846347
Xe -22.974811 -13.128463 -6.564232
Xe -22.974811 -13.128463 -3.282116
Xe -22.974811 -13.128463 0.000000
Xe -22.974811 -13.128463 3.282116
Xe -22.974811 -13.128463 6.564232
Xe -22.974811 -13.128463 9.846347
Xe -22.974811 -13.128463 13.128463
Xe -22.974811 -13.128463 16.410579
Xe -22.974811 -13.128463 19.692695
Xe -22.974811 -13.128463 22.974811
Xe -22.974811 -11.487405 -21.333753
Xe -22.974811 -11.487405 -18.051637
Xe -22.974811 -11.487405 -14.769521
Xe -22.974811 -11.487405 -11.487405
Xe -22.974811 -11.487405 -8.205290
Xe -22.974811 -11.487405 -4.923174
Xe -22.974811 -11.487405 -1.641058
Xe -22.974811 -11.487405 1.641058
Xe -22.974811 -11.487405 4.923174
Xe -22.974811 -11.487405 8.205290
Xe -22.974811 -11.487405 11.487405
Xe -22.974811 -11.487405 14.769521
Xe -22.974811 -11.487405 18.051637
Xe -22.974811 -11.487405 21.333753
Xe -22.974811 -9.846347 -22.974811
Xe -22.974811 -9.846347 -19.692695
Xe -22.974811 -9.846347 -16.410579
Xe -22.974811 -9.846347 -13.128463
Xe -22.974811 -9.846347 -9.846347
Xe -22.974811 -9.846347 -6.564232
Xe -22.974811 -9.846347 -3.282116
Xe -22.974811 -9.846347 0.000000
Xe -22.974811 -9.846347 3.282116
Xe -22.974811 -9.846347 6.564232
Xe -22.974811 -9.846347 9.846347
Xe -22.974811 -9.846347 13.128463
Xe -22.974811 -9.846347 16.410579
Xe -22.974811 -9.846347 19.692695
Xe -22.974811 -9.846347 22.974811
Xe -22.974811 -8.205290 -21.333753
Xe -22.974811 -8.205290 -18.051637
Xe -22.974811 -8.205290 -14.769521
Xe -22.974811 -8.205290 -11.487405
Xe -22.974811 -8.205290 -8.205290
Xe -22.974811 -8.205290 -4.923174
Xe -22.974811 -8.205290 -1.641058
Xe -22.974811 -8.205290 1.641058
Xe -22.974811 -8.205290 4.923174
Xe -22.974811 -8.205290 8.205290
Xe -22.974811 -8.205290 11.487405
Xe -22.974811 -8.205290 14.769521
Xe -22.974811 -8.205290 18.051637
Xe -22.974811 -8.205290 21.333753
Xe -22.974811 -6.564232 -22.974811
Xe -22.974811 -6.564232 -19.692695
Xe -22.974811 -6.564232 -16.410579
Xe -22.974811 -6.564232 -13.128463
Xe -22.974811 -6.564232 -9.846347
Xe -22.974811 -6.564232 -6.564232
Xe -22.974811 -6.564232 -3.282116
Xe -22.974811 -6.564232 0.000000
Xe -22.974811 -6.564232 3.282116
Xe -22.974811 -6.564232 6.564232
Xe -22.974811 -6.564232 9.846347
Xe -22.974811 -6.564232 13.128463
Xe -22.974811 -6.564232 16.410579
Xe -22.974811 -6.564232 19.692695
Xe -22.974811 -6.564232 22.974811
Xe -22.974811 -4.923174 -21.333753
Xe -22.974811 -4.923174 -18.051637
Xe -22.974811 -4.923174 -14.769521
Xe -22.974811 -4.923174 -11.487405
Xe -22.974811 -4.923174 -8.205290
Xe -22.974811 -4.923174 -4.923174
Xe -22.974811 -4.923174 -1.641058
Xe -22.974811 -4.923174 1.641058
Xe -22.974811 -4.923174 4.923174
Xe -22.974811 -4.923174 8.205290
Xe -22.974811 -4.923174 11.487405
Xe -22.974811 -4.923174 14.769521
Xe -22.974811 -4.923174 18.051637
Xe -22.974811 -4.923174 21.333753
Xe -22.974811 -3.282116 -22.974811
Xe -22.974811 -3.282116 -19.692695
Xe -22.974811 -3.282116 -16.410579
Xe -22.974811 -3.282116 -13.128463
Xe -22.974811 -3.282116 -9.846347
Xe -22.974811 -3.282116 -6.564232
Xe -22.974811 -3.282116 -3.282116
Xe -22.974811 -3.282116 0.000000
Xe -22.974811 -3.282116 3.282116
Xe -22.974811 -3.282116 6.564232
Xe -22.974811 -3.282116 9.846347
Xe -22.974811 -3.282116 13.128463
Xe -22.974811 -3.282116 16.410579
Xe -22.974811 -3.282116 19.692695
Xe -22.974811 -3.282116 22.974811
Xe -22.974811 -1.641058 -21.333753
Xe -22.974811 -1.641058 -18.051637
Xe -22.974811 -1.641058 -14.769521
Xe -22.974811 -1.641058 -11.487405
Xe -22.974811 -1.641058 -8.205290
Xe -22.974811 -1.641058 -4.923174
Xe -22.974811 -1.641058 -1.641058
Xe -22.974811 -1.641058 1.641058
Xe -22.974811 -1.641058 4.923174
Xe -22.974811 -1.641058 8.205290
Xe -22.974811 -1.641058 11.487405
Xe -22.974811 -1.641058 14.769521
Xe -22.974811 -1.641058 18.051637
Xe -22.974811 -1.641058 21.333753
Xe -22.974811 0.000000 -22.974811
Xe -22.974811 0.000000 -19.692695
Xe -22.974811 0.000000 -16.410579
Xe -22.974811 0.000000 -13.128463
Xe -22.974811 0.000000 -9.846347
Xe -22.974811 0.000000 -6.564232
Xe -22.974811 0.000000 -3.282116
Xe -22.974811 0.000000 0.000000
Xe -22.974811 0.000000 3.282116
Xe -22.974811 0.000000 6.564232
Xe -22.974811 0.000000 9.846347
Xe -22.974811 0.000000 13.128463
Xe -22.974811 0.000000 16.410579
Xe -22.974811 0.000000 19.692695
Xe -22.974811 0.000000 22.974811
Xe -22.974811 1.641058 -21.333753
Xe -22.974811 1.641058 -18.051637
Xe -22.974811 1.641058 -14.769521
Xe -22.974811 1.641058 -11.487405
Xe -22.974811 1.641058 -8.205290
Xe -22.974811 1.641058 -4.923174
Xe -22.974811 1.641058 -1.641058
Xe -22.974811 1.641058 1.641058
Xe -22.974811 1.641058 4.923174
Xe -22.974811 1.641058 8.205290
Xe -22.974811 1.641058 11.487405
Xe -22.974811 1.641058 14.769521
Xe -22.974811 1.641058 18.051637
Xe -22.974811 1.641058 21.333753
Xe -22.974811 3.282116 -22.974811
Xe -22.974811 3.282116 -19.692695
Xe -22.974811 3.282116 -16.410579
Xe -22.974811 3.282116 -13.128463
Xe -22.974811 3.282116 -9.846347
Xe -22.974811 3.282116 -6.564232
Xe -22.974811 3.282116 -3.282116
Xe -22.974811 3.282116 0.000000
Xe -22.974811 3.282116 3.282116
Xe -22.974811 3.282116 6.564232
Xe -22.974811 3.282116 9.846347
Xe -22.974811 3.282116 13.128463
Xe -22.974811 3.282116 16.410579
Xe -22.974811 3.282116 19.692695
Xe -22.974811 3.282116 22.974811
Xe -22.974811 4.923174 -21.333753
Xe -22.974811 4.923174 -18.051637
Xe -22.974811 4.923174 -14.769521
Xe -22.974811 4.923174 -11.487405
Xe -22.974811 4.923174 -8.205290
Xe -22.974811 4.923174 -4.923174
Xe -22.974811 4.923174 -1.641058
Xe -22.974811 4.923174 1.641058
Xe -22.974811 4.923174 4.923174
Xe -22.974811 4.923174 8.205290
Xe -22.974811 4.923174 11.487405
Xe -22.974811 4.923174 14.769521
Xe -22.974811 4.923174 18.051637
Xe -22.974811 4.923174 21.333753
Xe -22.974811 6.564232 -22.974811
Xe -22.974811 6.564232 -19.692695
Xe -22.974811 6.564232 -16.410579
Xe -22.974811 6.564232 -13.128463
Xe -22.974811 6.564232 -9.846347
Xe -22.974811 6.564232 -6.564232
Xe -22.974811 6.564232 -3.282116
Xe -22.974811 6.564232 0.000000
Xe -22.974811 6.564232 3.282116
Xe -22.974811 6.564232 6.564232
Xe -22.974811 6.564232 9.846347
Xe -22.974811 6.564232 13.128463
Xe -22.974811 6.564232 16.410579
Xe -22.974811 6.564232 19.692695
Xe -22.974811 6.564232 22.974811
Xe -22.974811 8.205290 -21.333753
Xe -22.974811 8.205290 -18.051637
Xe -22.974811 8.205290 -14.769521
Xe -22.974811 8.205290 -11.487405
Xe -22.974811 8.205290 -8.205290
Xe -22.974811 8.205290 -4.923174
Xe -22.974811 8.205290 -1.641058
Xe -22.974811 8.205290 1.641058
Xe -22.974811 8.205290 4.923174
Xe -22.974811 8.205290 8.205290
Xe -22.974811 8.205290 11.487405
Xe -22.974811 8.205290 14.769521
Xe -22.974811 8.205290 18.051637
Xe -22.974811 8.205290 21.333753
Xe -22.974811 9.846347 -22.974811
Xe -22.974811 9.846347 -19.692695
Xe -22.974811 9.846347 -16.410579
Xe -22.974811 9.846347 -13.128463
Xe -22.974811 9.846347 -9.846347
Xe -22.974811 9.846347 -6.564232
Xe -22.974811 9.846347 -3.282116
Xe -22.974811 9.846347 0.000000
Xe -22.974811 9.846347 3.282116
Xe -22.974811 9.846347 6.564232
Xe -22.974811 9.846347 9.846347
Xe -22.974811 9.846347 13.128463
Xe -22.974811 9.846347 16.410579
Xe -22.974811 9.846347 19.692695
Xe -22.974811 9.846347 22.974811
Xe -22.974811 11.487405 -21.333753
Xe -22.974811 11.487405 -18.051637
Xe -22.974811 11.487405 -14.769521
Xe -22.974811 11.487405 -11.487405
Xe -22.974811 11.487405 -8.205290
Xe -22.974811 11.487405 -4.923174
Xe -22.974811 11.487405 -1.641058
Xe -22.974811 11.487405 1.641058
Xe -22.974811 11.487405 4.923174
Xe -22.974811 11.487405 8.205290
Xe -22.974811 11.487405 11.487405
Xe -22.974811 11.487405 14.769521
Xe -22.974811 11.487405 18.051637
Xe -22.974811 11.487405 21.333753
Xe -22.974811 13.128463 -22.974811
Xe -22.974811 13.128463 -19.692695
Xe -22.974811 13.128463 -16.410579
Xe -22.974811 13.128463 -13.128463
Xe -22.974811 13.128463 -9.846347
Xe -22.974811 13.128463 -6.564232
Xe -22.974811 13.128463 -3.282116
Xe -22.974811 13.128463 0.000000
Xe -22.974811 13.128463 3.282116
Xe -22.974811 13.128463 6.564232
Xe -22.974811 13.128463 9.846347
Xe -22.974811 13.128463 13.128463
Xe -22.974811 13.128463 16.410579
Xe -22.974811 13.128463 19.692695
Xe -22.974811 13.128463 22.974811
Xe -22.974811 14.769521 -21.333753
Xe -22.974811 14.769521 -18.051637
Xe -22.974811 14.769521 -14.769521
Xe -22.974811 14.769521 -11.487405
Xe -22.974811 14.769521 -8.205290
Xe -22.974811 14.769521 -4.923174
Xe -22.974811 14.769521 -1.641058
Xe -22.974811 14.769521 1.641058
Xe -22.974811 14.769521 4.923174
Xe -22.974811 14.769521 8.205290
Xe -22.974811 14.769521 11.487405
Xe -22.974811 14.769521 14.769521
Xe -22.974811 14.769521 18.051637
Xe -22.974811 14.769521 21.333753
Xe -22.974811 16.410579 -22.974811
Xe -22.974811 16.410579 -19.692695
Xe -22.974811 16.410579 -16.410579
Xe -22.974811 16.410579 -13.128463
Xe -22.974811 16.410579 -9.846347
Xe -22.974811 16.410579 -6.564232
Xe -22.974811 16.410579 -3.282116
Xe -22.974811 16.410579 0.000000
Xe -22.974811 16.410579 3.282116
Xe -22.974811 16.410579 6.564232
Xe -22.974811 16.410579 9.846347
Xe -22.974811 16.410579 13.128463
Xe -22.974811 16.410579 16.410579
Xe -22.974811 16.410579 19.692695
Xe -22.974811 16.410579 22.974811
Xe -22.974811 18.051637 -21.333753
Xe -22.974811 18.051637 -18.051637
Xe -22.974811 18.051637 -14.769521
Xe -22.974811 18.051637 -11.487405
Xe -22.974811 18.051637 -8.205290
Xe -22.974811 18.051637 -4.923174
Xe -22.974811 18.051637 -1.641058
Xe -22.974811 18.051637 1.641058
Xe -22.974811 18.051637 4.923174
Xe -22.974811 18.051637 8.205290
Xe -22.974811 18.051637 11.487405
Xe -22.974811 18.051637 14.769521
Xe -22.974811 18.051637 18.051637
Xe -22.974811 18.051637 21.333753
Xe -22.974811 19.692695 -22.974811
Xe -22.974811 19.692695 -19.692695
Xe -22.974811 19.692695 -16.410579
Xe -22.974811 19.692695 -13.128463
Xe -22.974811 19.692695 -9.846347
Xe -22.974811 19.692695 -6.564232
Xe -22.974811 19.692695 -3.282116
Xe -22.974811 19.692695 0.000000
Xe -22.974811 19.692695 3.282116
Xe -22.974811 19.692695 6.564232
Xe -22.974811 19.692695 9.846347
Xe -22.974811 19.692695 13.128463
Xe -22.974811 19.692695 16.410579
Xe -22.974811 19.692695 19.692695
Xe -22.974811 19.692695 22.974811
Xe -22.974811 21.333753 -21.333753
Xe -22.974811 21.333753 -18.051637
Xe -22.974811 21.333753 -14.769521
Xe -22.974811 21.333753 -11.487405
Xe -22.974811 21.333753 -8.205290
Xe -22.974811 21.333753 -4.923174
Xe -22.974811 21.333753 -1.641058
Xe -22.974811 21.333753 1.641058
Xe -22.974811 21.333753 4.923174
Xe -22.974811 21.333753 8.205290
Xe -22.974811 21.333753 11.487405
Xe -22.974811 21.333753 14.769521
Xe -22.974811 21.333753 18.051637
Xe -22.974811 21.333753 21.333753
Xe -22.974811 22.974811 -22.974811
Xe -22.974811 22.974811 -19.692695
Xe -22.974811 22.974811 -16.410579
Xe -22.974811 22.974811 -13.128463
Xe -22.974811 22.974811 -9.846347
Xe -22.974811 22.974811 -6.564232
Xe -22.974811 22.974811 -3.282116
Xe -22.974811 22.974811 0.000000
Xe -22.974811 22.974811 3.282116
Xe -22.974811 22.974811 6.564232
Xe -22.974811 22.974811 9.846347
Xe -22.974811 22.974811 13.128463
Xe -22.974811 22.974811 16.410579
Xe -22.974811 22.974811 19.692695
Xe -22.974811 22.974811 22.974811
Xe -21.333753 -22.974811 -21.333753
Xe -21.333753 -22.974811 -18.051637
Xe -21.333753 -22.974811 -14.769521
Xe -21.333753 -22.974811 -11.487405
Xe -21.333753 -22.974811 -8.205290
Xe -21.333753 -22.974811 -4.923174
Xe -21.333753 -22.974811 -1.641058
Xe -21.333753 -22.974811 1.641058
Xe -21.333753 -22.974811 4.923174
Xe -21.333753 -22.974811 8.205290
Xe -21.333753 -22.974811 11.487405
Xe -21.333753 -22.974811 14.769521
Xe -21.333753 -22.974811 18.051637
Xe -21.333753 -22.974811 21.333753
Xe -21.333753 -21.333753 -22.974811
Xe -21.333753 -21.333753 -19.692695
Xe -21.333753 -21.333753 -16.410579
Xe -21.333753 -21.333753 -13.128463
Xe -21.333753 -21.333753 -9.846347
Xe -21.333753 -21.333753 -6.564232
Xe -21.333753 -21.333753 -3.282116
Xe -21.333753 -21.333753 0.000000
Xe -21.333753 -21.333753 3.282116
Xe -21.333753 -21.333753 6.564232
Xe -21.333753 -21.333753 9.846347
Xe -21.333753 -21.333753 13.128463
Xe -21.333753 -21.333753 16.410579
Xe -21.333753 -21.333753 19.692695
Xe -21.333753 -21.333753 22.974811
Xe -21.333753 -19.692695 -21.333753
Xe -21.333753 -19.692695 -18.051637
Xe -21.333753 -19.692695 -14.769521
Xe -21.333753 -19.692695 -11.487405
Xe -21.333753 -19.692695 -8.205290
Xe -21.333753 -19.692695 -4.923174
Xe -21.333753 -19.692695 -1.641058
Xe -21.333753 -19.692695 1.641058
Xe -21.333753 -19.692695 4.923174
Xe -21.333753 -19.692695 8.205290
Xe -21.333753 -19.692695 11.487405
Xe -21.333753 -19.692695 14.769521
Xe -21.333753 -19.692695 18.051637
Xe -21.333753 -19.692695 21.333753
Xe -21.333753 -18.051637 -22.974811
Xe -21.333753 -18.051637 -19.692695
Xe -21.333753 -18.051637 -16.410579
Xe -21.333753 -18.051637 -13.128463
Xe -21.333753 -18.051637 -9.846347
Xe -21.333753 -18.051637 -6.564232
Xe -21.333753 -18.051637 -3.282116
Xe -21.333753 -18.051637 0.000000
Xe -21.333753 -18.051637 3.282116
Xe -21.333753 -18.051637 6.564232
Xe -21.333753 -18.051637 9.846347
Xe -21.333753 -18.051637 13.128463
Xe -21.333753 -18.051637 16.410579
Xe -21.333753 -18.051637 19.692695
Xe -21.333753 -18.051637 22.974811
Xe -21.333753 -16.410579 -21.333753
Xe -21.333753 -16.410579 -18.051637
Xe -21.333753 -16.410579 -14.769521
Xe -21.333753 -16.410579 -11.487405
Xe -21.333753 -16.410579 -8.205290
Xe -21.333753 -16.410579 -4.923174
Xe -21.333753 -16.410579 -1.641058
Xe -21.333753 -16.410579 1.641058
Xe -21.333753 -16.410579 4.923174
Xe -21.333753 -16.410579 8.205290
Xe -21.333753 -16.410579 11.487405
Xe -21.333753 -16.410579 14.769521
Xe -21.333753 -16.410579 18.051637
Xe -21.333753 -16.410579 21.333753
Xe -21.333753 -14.769521 -22.974811
Xe -21.333753 -14.769521 -19.692695
Xe -21.333753 -14.769521 -16.410579
Xe -21.333753 -14.769521 -13.128463
Xe -21.333753 -14.769521 -9.846347
Xe -21.333753 -14.769521 -6.564232
Xe -21.333753 -14.769521 -3.282116
Xe -21.333753 -14.769521 0.000000
Xe -21.333753 -14.769521 3.282116
Xe -21.333753 -14.769521 6.564232
Xe -21.333753 -14.769521 9.846347
Xe -21.333753 -14.769521 13.128463
Xe -21.333753 -14.769521 16.410579
Xe -21.333753 -14.769521 19.692695
Xe -21.333753 -14.769521 22.974811
Xe -21.333753 -13.128463 -21.333753
Xe -21.333753 -13.128463 -18.051637
Xe -21.333753 -13.128463 -14.769521
Xe -21.333753 -13.128463 -11.487405
Xe -21.333753 -13.128463 -8.205290
Xe -21.333753 -13.128463 -4.923174
Xe -21.333753 -13.128463 -1.641058
Xe -21.333753 -13.128463 1.641058
Xe -21.333753 -13.128463 4.923174
Xe -21.333753 -13.128463 8.205290
Xe -21.333753 -13.128463 11.487405
Xe -21.333753 -13.128463 14.769521
Xe -21.333753 -13.128463 18.051637
Xe -21.333753 -13.128463 21.333753
Xe -21.333753 -11.487405 -22.974811
Xe -21.333753 -11.487405 -19.692695
Xe -21.333753 -11.487405 -16.410579
Xe -21.333753 -11.487405 -13.128463
Xe -21.333753 -11.487405 -9.846347
Xe -21.333753 -11.487405 -6.564232
Xe -21.333753 -11.487405 -3.282116
Xe -21.333753 -11.487405 0.000000
Xe -21.333753 -11.487405 3.282116
Xe -21.333753 -11.487405 6.564232
Xe -21.333753 -11.487405 9.846347
Xe -21.333753 -11.487405 13.128463
Xe -21.333753 -11.487405 16.410579
Xe -21.333753 -11.487405 19.692695
Xe -21.333753 -11.487405 22.974811
Xe -21.333753 -9.846347 -21.333753
Xe -21.333753 -9.846347 -18.051637
Xe -21.333753 -9.846347 -14.769521
Xe -21.333753 -9.846347 -11.487405
Xe -21.333753 -9.846347 -8.205290
Xe -21.333753 -9.846347 -4.923174
Xe -21.333753 -9.846347 -1.641058
Xe -21.333753 -9.846347 1.641058
Xe -21.333753 -9.846347 4.923174
Xe -21.333753 -9.846347 8.205290
Xe -21.333753 -9.846347 11.487405
Xe -21.333753 -9.846347 14.769521
Xe -21.333753 -9.846347 18.051637
Xe -21.333753 -9.846347 21.333753
Xe -21.333753 -8.205290 -22.974811
Xe -21.333753 -8.205290 -19.692695
Xe -21.333753 -8.205290 -16.410579
Xe -21.333753 -8.205290 -13.128463
Xe -21.333753 -8.205290 -9.846347
Xe -21.333753 -8.205290 -6.564232
Xe -21.333753 -8.205290 -3.282116
Xe -21.333753 -8.205290 0.000000
Xe -21.333753 -8.205290 3.282116
Xe -21.333753 -8.205290 6.564232
Xe -21.333753 -8.205290 9.846347
Xe -21.333753 -8.205290 13.128463
Xe -21.333753 -8.205290 16.410579
Xe -21.333753 -8.205290 19.692695
Xe -21.333753 -8.205290 22.974811
Xe -21.333753 -6.564232 -21.333753
Xe -21.333753 -6.564232 -18.051637
Xe -21.333753 -6.564232 -14.769521
Xe -21.333753 -6.564232 -11.487405
Xe -21.333753 -6.564232 -8.205290
Xe -21.333753 -6.564232 -4.923174
Xe -21.333753 -6.564232 -1.641058
Xe -21.333753 -6.564232 1.641058
Xe -21.333753 -6.564232 4.923174
Xe -21.333753 -6.564232 8.205290
Xe -21.333753 -6.564232 11.487405
Xe -21.333753 -6.564232 14.769521
Xe -21.333753 -6.564232 18.051637
Xe -21.333753 -6.564232 21.333753
Xe -21.333753 -4.923174 -22.974811
Xe -21.333753 -4.923174 -19.692695
Xe -21.333753 -4.923174 -16.410579
Xe -21.333753 -4.923174 -13.128463
Xe -21.333753 -4.923174 -9.846347
Xe -21.333753 -4.923174 -6.564232
Xe -21.333753 -4.923174 -3.282116
Xe -21.333753 -4.923174 0.000000
Xe -21.333753 -4.923174 3.282116
Xe -21.333753 -4.923174 6.564232
Xe -21.333753 -4.923174 9.846347
Xe -21.333753 -4.923174 13.128463
Xe -21.333753 -4.923174 16.410579
Xe -21.333753 -4.923174 19.692695
Xe -21.333753 -4.923174 22.974811
Xe -21.333753 -3.282116 -21.333753
Xe -21.333753 -3.282116 -18.051637
Xe -21.333753 -3.282116 -14.769521
Xe -21.333753 -3.282116 -11.487405
Xe -21.333753 -3.282116 -8.205290
Xe -21.333753 -3.282116 -4.923174
Xe -21.333753 -3.282116 -1.641058
Xe -21.333753 -3.282116 1.641058
Xe -21.333753 -3.282116 4.923174
Xe -21.333753 -3.282116 8.205290
Xe -21.333753 -3.282116 11.487405
Xe -21.333753 -3.282116 14.769521
Xe -21.333753 -3.282116 18.051637
Xe -21.333753 -3.282116 21.333753
Xe -21.333753 -1.641058 -22.974811
Xe -21.333753 -1.641058 -19.692695
Xe -21.333753 -1.641058 -16.410579
Xe -21.333753 -1.641058 -13.128463
Xe -21.333753 -1.641058 -9.846347
Xe -21.333753 -1.641058 -6.564232
Xe -21.333753 -1.641058 -3.282116
Xe -21.333753 -1.641058 0.000000
Xe -21.333753 -1.641058 3.282116
Xe -21.333753 -1.641058 6.564232
Xe -21.333753 -1.641058 9.846347
Xe -21.333753 -1.641058 13.128463
Xe -21.333753 -1.641058 16.410579
Xe -21.333753 -1.641058 19.692695
Xe -21.333753 -1.641058 22.974811
Xe -21.333753 0.000000 -21.333753
Xe -21.333753 0.000000 -18.051637
Xe -21.333753 0.000000 -14.769521
Xe -21.333753 0.000000 -11.487405
Xe -21.333753 0.000000 -8.205290
Xe -21.333753 0.000000 -4.923174
Xe -21.333753 0.000000 -1.641058
Xe -21.333753 0.000000 1.641058
Xe -21.333753 0.000000 4.923174
Xe -21.333753 0.000000 8.205290
Xe -21.333753 0.000000 11.487405
Xe -21.333753 0.000000 14.769521
Xe -21.333753 0.000000 18.051637
Xe -21.333753 0.000000 21.333753
Xe -21.333753 1.641058 -22.974811
Xe -21.333753 1.641058 -19.692695
Xe -21.333753 1.641058 -16.410579
Xe -21.333753 1.641058 -13.128463
Xe -21.333753 1.641058 -9.846347
Xe -21.333753 1.641058 -6.564232
Xe -21.333753 1.641058 -3.282116
Xe -21.333753 1.641058 0.000000
Xe -21.333753 1.641058 3.282116
Xe -21.333753 1.641058 6.564232
Xe -21.333753 1.641058 9.846347
Xe -21.333753 1.641058 13.128463
Xe -21.333753 1.641058 16.410579
Xe -21.333753 1.641058 19.692695
Xe -21.333753 1.641058 22.974811
Xe -21.333753 3.282116 -21.333753
Xe -21.333753 3.282116 -18.051637
Xe -21.333753 3.282116 -14.769521
Xe -21.333753 3.282116 -11.487405
Xe -21.333753 3.282116 -8.205290
Xe -21.333753 3.282116 -4.923174
Xe -21.333753 3.282116 -1.641058
Xe -21.333753 3.282116 1.641058
Xe -21.333753 3.282116 4.923174
Xe -21.333753 3.282116 8.205290
Xe -21.333753 3.282116 11.487405
Xe -21.333753 3.282116 14.769521
Xe -21.333753 3.282116 18.051637
Xe -21.333753 3.282116 21.333753
Xe -21.333753 4.923174 -22.974811
Xe -21.333753 4.923174 -19.692695
Xe -21.333753 4.923174 -16.410579
Xe -21.333753 4.923174 -13.128463
Xe -21.333753 4.923174 -9.846347
Xe -21.333753 4.923174 -6.564232
Xe -21.333753 4.923174 -3.282116
Xe -21.333753 4.923174 0.000000
Xe -21.333753 4.923174 3.282116
Xe -21.333753 4.923174 6.564232
Xe -21.333753 4.923174 9.846347
Xe -21.333753 4.923174 13.128463
Xe -21.333753 4.923174 16.410579
Xe -21.333753 4.923174 19.692695
Xe -21.333753 4.923174 22.974811
Xe -21.333753 6.564232 -21.333753
Xe -21.333753 6.564232 -18.051637
Xe -21.333753 6.564232 -14.769521
Xe -21.333753 6.564232 -11.487405
Xe -21.333753 6.564232 -8.205290
Xe -21.333753 6.564232 -4.923174
Xe -21.333753 6.564232 -1.641058
Xe -21.333753 6.564232 1.641058
Xe -21.333753 6.564232 4.923174
Xe -21.333753 6.564232 8.205290
Xe -21.333753 6.564232 11.487405
Xe -21.333753 6.564232 14.769521
Xe -21.333753 6.564232 18.051637
Xe -21.333753 6.564232 21.333753
Xe -21.333753 8.205290 -22.974811
Xe -21.333753 8.205290 -19.692695
Xe -21.333753 8.205290 -16.410579
Xe -21.333753 8.205290 -13.128463
Xe -21.333753 8.205290 -9.846347
Xe -21.333753 8.205290 -6.564232
Xe -21.333753 8.205290 -3.282116
Xe -21.333753 8.205290 0.000000
Xe -21.333753 8.205290 3.282116
Xe -21.333753 8.205290 6.564232
Xe -21.333753 8.205290 9.846347
Xe -21.333753 8.205290 13.128463
Xe -21.333753 8.205290 16.410579
Xe -21.333753 8.205290 19.692695
Xe -21.333753 8.205290 22.974811
Xe -21.333753 9.846347 -21.333753
Xe -21.333753 9.846347 -18.051637
Xe -21.333753 9.846347 -14.769521
Xe -21.333753 9.846347 -11.487405
Xe -21.333753 9.846347 -8.205290
Xe -21.333753 9.846347 -4.923174
Xe -21.333753 9.846347 -1.641058
Xe -21.333753 9.846347 1.641058
Xe -21.333753 9.846347 4.923174
Xe -21.333753 9.846347 8.205290
Xe -21.333753 9.846347 11.487405
Xe -21.333753 9.846347 14.769521
Xe -21.333753 9.846347 18.051637
Xe -21.333753 9.846347 21.333753
Xe -21.333753 11.487405 -22.974811
Xe -21.333753 11.487405 -19.692695
Xe -21.333753 11.487405 -16.410579
Xe -21.333753 11.487405 -13.128463
Xe -21.333753 11.487405 -9.846347
Xe -21.333753 11.487405 -6.564232
Xe -21.333753 11.487405 -3.282116
Xe -21.333753 11.487405 0.000000
Xe -21.333753 11.487405 3.282116
Xe -21.333753 11.487405 6.564232
Xe -21.333753 11.487405 9.846347
Xe -21.333753 11.487405 13.128463
Xe -21.333753 11.487405 16.410579
Xe -21.333753 11.487405 19.692695
Xe -21.333753 11.487405 22.974811
Xe -21.333753 13.128463 -21.333753
Xe -21.333753 13.128463 -18.051637
Xe -21.333753 13.128463 -14.769521
Xe -21.333753 13.128463 -11.487405
Xe -21.333753 13.128463 -8.205290
Xe -21.333753 13.128463 -4.923174
Xe -21.333753 13.128463 -1.641058
Xe -21.333753 13.128463 1.641058
Xe -21.333753 13.128463 4.923174
Xe -21.333753 13.128463 8.205290
Xe -21.333753 13.128463 11.487405
Xe -21.333753 13.128463 14.769521
Xe -21.333753 13.128463 18.051637
Xe -21.333753 13.128463 21.333753
Xe -21.333753 14.769521 -22.974811
Xe -21.333753 14.769521 -19.692695
Xe -21.333753 14.769521 -16.410579
Xe -21.333753 14.769521 -13.128463
Xe -21.333753 14.769521 -9.846347
Xe -21.333753 14.769521 -6.564232
Xe -21.333753 14.769521 -3.282116
Xe -21.333753 14.769521 0.000000
Xe -21.333753 14.769521 3.282116
Xe -21.333753 14.769521 6.564232
Xe -21.333753 14.769521 9.846347
Xe -21.333753 14.769521 13.128463
Xe -21.333753 14.769521 16.410579
Xe -21.333753 14.769521 19.692695
Xe -21.333753 14.769521 22.974811
Xe -21.333753 16.410579 -21.333753
Xe -21.333753 16.410579 -18.051637
Xe -21.333753 16.410579 -14.769521
Xe -21.333753 16.410579 -11.487405
Xe -21.333753 16.410579 -8.205290
Xe -21.333753 16.410579 -4.923174
Xe -21.333753 16.410579 -1.641058
Xe -21.333753 16.410579 1.641058
Xe -21.333753 16.410579 4.923174
Xe -21.333753 16.410579 8.205290
Xe -21.333753 16.410579 11.487405
Xe -21.333753 16.410579 14.769521
Xe -21.333753 16.410579 18.051637
Xe -21.333753 16.410579 21.333753
Xe -21.333753 18.051637 -22.974811
Xe -21.333753 18.051637 -19.692695
Xe -21.333753 18.051637 -16.410579
Xe -21.333753 18.051637 -13.128463
Xe -21.333753 18.051637 -9.846347
Xe -21.333753 18.051637 -6.564232
Xe -21.333753 18.051637 -3.282116
Xe -21.333753 18.051637 0.000000
Xe -21.333753 18.051637 3.282116
Xe -21.333753 18.051637 6.564232
Xe -21.333753 18.051637 9.846347
Xe -21.333753 18.051637 13.128463
Xe -21.333753 18.051637 16.410579
Xe -21.333753 18.051637 19.692695
Xe -21.333753 18.051637 22.974811
Xe -21.333753 19.692695 -21.333753
Xe -21.333753 19.692695 -18.051637
Xe -21.333753 19.692695 -14.769521
Xe -21.333753 19.692695 -11.487405
Xe -21.333753 19.692695 -8.205290
Xe -21.333753 19.692695 -4.923174
Xe -21.333753 19.692695 -1.641058
Xe -21.333753 19.692695 1.641058
Xe -21.333753 19.692695 4.923174
Xe -21.333753 19.692695 8.205290
Xe -21.333753 19.692695 11.487405
Xe -21.333753 19.692695 14.769521
Xe -21.333753 19.692695 18.051637
Xe -21.333753 19.692695 21.333753
Xe -21.333753 21.333753 -22.974811
Xe -21.333753 21.333753 -19.692695
Xe -21.333753 21.333753 -16.410579
Xe -21.333753 21.333753 -13.128463
Xe -21.333753 21.333753 -9.846347
Xe -21.333753 21.333753 -6.564232
Xe -21.333753 21.333753 -3.282116
Xe -21.333753 21.333753 0.000000
Xe -21.333753 21.333753 3.282116
Xe -21.333753 21.333753 6.564232
Xe -21.333753 21.333753 9.846347
Xe -21.333753 21.333753 13.128463
Xe -21.333753 21.333753 16.410579
Xe -21.333753 21.333753 19.692695
Xe -21.333753 21.333753 22.974811
Xe -21.333753 22.974811 -21.333753
Xe -21.333753 22.974811 -18.051637
Xe -21.333753 22.974811 -14.769521
Xe -21.333753 22.974811 -11.487405
Xe -21.333753 22.974811 -8.205290
Xe -21.333753 22.974811 -4.923174
Xe -21.333753 22.974811 -1.641058
Xe -21.333753 22.974811 1.641058
Xe -21.333753 22.974811 4.923174
Xe -21.333753 22.974811 8.205290
Xe -21.333753 22.974811 11.487405
Xe -21.333753 22.974811 14.769521
Xe -21.333753 22.974811 18.051637
Xe -21.333753 22.974811 21.333753
Xe -19.692695 -22.974811 -22.974811
Xe -19.692695 -22.974811 -19.692695
Xe -19.692695 -22.974811 -16.410579
Xe -19.692695 -22.974811 -13.128463
Xe -19.692695 -22.974811 -9.846347
Xe -19.692695 -22.974811 -6.564232
Xe -19.692695 -22.974811 -3.282116
Xe -19.692695 -22.974811 0.000000
Xe -19.692695 -22.974811 3.282116
Xe -19.692695 -22.974811 6.564232
Xe -19.692695 -22.974811 9.846347
Xe -19.692695 -22.974811 13.128463
Xe -19.692695 -22.974811 16.410579
Xe -19.692695 -22.974811 19.692695
Xe -19.692695 -22.974811 22.974811
Xe -19.692695 -21.333753 -21.333753
Xe -19.692695 -21.333753 -18.051637
Xe -19.692695 -21.333753 -14.769521
Xe -19.692695 -21.333753 -11.487405
Xe -19.692695 -21.333753 -8.205290
Xe -19.692695 -21.333753 -4.923174
Xe -19.692695 -21.333753 -1.641058
Xe -19.692695 -21.333753 1.641058
Xe -19.692695 -21.333753 4.923174
Xe -19.692695 -21.333753 8.205290
Xe -19.692695 -21.333753 11.487405
Xe -19.692695 -21.333753 14.769521
Xe -19.692695 -21.333753 18.051637
Xe -19.692695 -21.333753 21.333753
Xe -19.692695 -19.692695 -22.974811
Xe -19.692695 -19.692695 -19.692695
Xe -19.692695 -19.692695 -16.410579
Xe -19.692695 -19.692695 -13.128463
Xe -19.692695 -19.692695 -9.846347
Xe -19.692695 -19.692695 -6.564232
Xe -19.692695 -19.692695 -3.282116
Xe -19.692695 -19.692695 0.000000
Xe -19.692695 -19.692695 3.282116
Xe -19.692695 -19.692695 6.564232
Xe -19.692695 -19.692695 9.846347
Xe -19.692695 -19.692695 13.128463
Xe -19.692695 -19.692695 16.410579
Xe -19.692695 -19.692695 19.692695
Xe -19.692695 -19.692695 22.974811
Xe -19.692695 -18.051637 -21.333753
Xe -19.692695 -18.051637 -18.051637
Xe -19.692695 -18.051637 -14.769521
Xe -19.692695 -18.051637 -11.487405
Xe -19.692695 -18.051637 -8.205290
Xe -19.692695 -18.051637 -4.923174
Xe -19.692695 -18.051637 -1.641058
Xe -19.692695 -18.051637 1.641058
Xe -19.692695 -18.051637 4.923174
Xe -19.692695 -18.051637 8.205290
Xe -19.692695 -18.051637 11.487405
Xe -19.692695 -18.051637 14.769521
Xe -19.692695 -18.051637 18.051637
Xe -19.692695 -18.051637 21.333753
Xe -19.692695 -16.410579 -22.974811
Xe -19.692695 -16.410579 -19.692695
Xe -19.692695 -16.410579 -16.410579
Xe -19.692695 -16.410579 -13.128463
Xe -19.692695 -16.410579 -9.846347
Xe -19.692695 -16.410579 -6.564232
Xe -19.692695 -16.410579 -3.282116
Xe -19.692695 -16.410579 0.000000
Xe -19.692695 -16.410579 3.282116
Xe -19.692695 -16.410579 6.564232
Xe -19.692695 -16.410579 9.846347
Xe -19.692695 -16.410579 13.128463
Xe -19.692695 -16.410579 16.410579
Xe -19.692695 -16.410579 19.692695
Xe -19.692695 -16.410579 22.974811
Xe -19.692695 -14.769521 -21.333753
Xe -19.692695 -14.769521 -18.051637
Xe -19.692695 -14.769521 -14.769521
Xe -19.692695 -14.769521 -11.487405
Xe -19.692695 -14.769521 -8.205290
Xe -19.692695 -14.769521 -4.923174
Xe -19.692695 -14.769521 -1.641058
Xe -19.692695 -14.769521 1.641058
Xe -19.692695 -14.769521 4.923174
Xe -19.692695 -14.769521 8.205290
Xe -19.692695 -14.769521 11.487405
Xe -19.692695 -14.769521 14.769521
Xe -19.692695 -14.769521 18.051637
Xe -19.692695 -14.769521 21.333753
Xe -19.692695 -13.128463 -22.974811
Xe -19.692695 -13.128463 -19.692695
Xe -19.692695 -13.128463 -16.410579
Xe -19.692695 -13.128463 -13.128463
Xe -19.692695 -13.128463 -9.846347
Xe -19.692695 -13.128463 -6.564232
Xe -19.692695 -13.128463 -3.282116
Xe -19.692695 -13.128463 0.000000
Xe -19.692695 -13.128463 3.282116
Xe -19.692695 -13.128463 6.564232
Xe -19.692695 -13.128463 9.846347
Xe -19.692695 -13.128463 13.128463
Xe -19.692695 -13.128463 16.410579
Xe -19.692695 -13.128463 19.692695
Xe -19.692695 -13.128463 22.974811
Xe -19.692695 -11.487405 -21.333753
Xe -19.692695 -11.487405 -18.051637
Xe -19.692695 -11.487405 -14.769521
Xe -19.692695 -11.487405 -11.487405
Xe -19.692695 -11.487405 -8.205290
Xe -19.692695 -11.487405 -4.923174
Xe -19.692695 -11.487405 -1.641058
Xe -19.692695 -11.487405 1.641058
Xe -19.692695 -11.487405 4.923174
Xe -19.692695 -11.487405 8.205290
Xe -19.692695 -11.487405 11.487405
Xe -19.692695 -11.487405 14.769521
Xe -19.692695 -11.487405 18.051637
Xe -19.692695 -11.487405 21.333753
Xe -19.692695 -9.846347 -22.974811
Xe -19.692695 -9.846347 -19.692695
Xe -19.692695 -9.846347 -16.410579
Xe -19.692695 -9.846347 -13.128463
Xe -19.692695 -9.846347 -9.846347
Xe -19.692695 -9.846347 -6.564232
Xe -19.692695 -9.846347 -3.282116
Xe -19.692695 -9.846347 0.000000
Xe -19.692695 -9.846347 3.282116
Xe -19.692695 -9.846347 6.564232
Xe -19.692695 -9.846347 9.846347
Xe -19.692695 -9.846347 13.128463
Xe -19.692695 -9.846347 16.410579
Xe -19.692695 -9.846347 19.692695
Xe -19.692695 -9.846347 22.974811
Xe -19.692695 -8.205290 -21.333753
Xe -19.692695 -8.205290 -18.051637
Xe -19.692695 -8.205290 -14.769521
Xe -19.692695 -8.205290 -11.487405
Xe -19.692695 -8.205290 -8.205290
Xe -19.692695 -8.205290 -4.923174
Xe -19.692695 -8.205290 -1.641058
Xe -19.692695 -8.205290 1.641058
Xe -19.692695 -8.205290 4.923174
Xe -19.692695 -8.205290 8.205290
Xe -19.692695 -8.205290 11.487405
Xe -19.692695 -8.205290 14.769521
Xe -19.692695 -8.205290 18.051637
Xe -19.692695 -8.205290 21.333753
Xe -19.692695 -6.564232 -22.974811
Xe -19.692695 -6.564232 -19.692695
Xe -19.692695 -6.564232 -16.410579
Xe -19.692695 -6.564232 -13.128463
Xe -19.692695 -6.564232 -9.846347
Xe -19.692695 -6.564232 -6.564232
Xe -19.692695 -6.564232 -3.282116
Xe -19.692695 -6.564232 0.000000
Xe -19.692695 -6.564232 3.282116
Xe -19.692695 -6.564232 6.564232
Xe -19.692695 -6.564232 9.846347
Xe -19.692695 -6.564232 13.128463
Xe -19.692695 -6.564232 16.410579
Xe -19.692695 -6.564232 19.692695
Xe -19.692695 -6.564232 22.974811
Xe -19.692695 -4.923174 -21.333753
Xe -19.692695 -4.923174 -18.051637
Xe -19.692695 -4.923174 -14.769521
Xe -19.692695 -4.923174 -11.487405
Xe -19.692695 -4.923174 -8.205290
Xe -19.692695 -4.923174 -4.923174
Xe -19.692695 -4.923174 -1.641058
Xe -19.692695 -4.923174 1.641058
Xe -19.692695 -4.923174 4.923174
Xe -19.692695 -4.923174 8.205290
Xe -19.692695 -4.923174 11.487405
Xe -19.692695 -4.923174 14.769521
Xe -19.692695 -4.923174 18.051637
Xe -19.692695 -4.923174 21.333753
Xe -19.692695 -3.282116 -22.974811
Xe -19.692695 -3.282116 -19.692695
Xe -19.692695 -3.282116 -16.410579
Xe -19.692695 -3.282116 -13.128463
Xe -19.692695 -3.282116 -9.846347
Xe -19.692695 -3.282116 -6.564232
Xe -19.692695 -3.282116 -3.282116
Xe -19.692695 -3.282116 0.000000
Xe -19.692695 -3.282116 3.282116
Xe -19.692695 -3.282116 6.564232
Xe -19.692695 -3.282116 9.846347
Xe -19.692695 -3.282116 13.128463
Xe -19.692695 -3.282116 16.410579
Xe -19.692695 -3.282116 19.692695
Xe -19.692695 -3.282116 22.974811
Xe -19.692695 -1.641058 -21.333753
Xe -19.692695 -1.641058 -18.051637
Xe -19.692695 -1.641058 -14.769521
Xe -19.692695 -1.641058 -11.487405
Xe -19.692695 -1.641058 -8.205290
Xe -19.692695 -1.641058 -4.923174
Xe -19.692695 -1.641058 -1.641058
Xe -19.692695 -1.641058 1.641058
Xe -19.692695 -1.641058 4.923174
Xe -19.692695 -1.641058 8.205290
Xe -19.692695 -1.641058 11.487405
Xe -19.692695 -1.641058 14.769521
Xe -19.692695 -1.641058 18.051637
Xe -19.692695 -1.641058 21.333753
Xe -19.692695 0.000000 -22.974811
Xe -19.692695 0.000000 -19.692695
Xe -19.692695 0.000000 -16.410579
Xe -19.692695 0.000000 -13.128463
Xe -19.692695 0.000000 -9.846347
Xe -19.692695 0.000000 -6.564232
Xe -19.692695 0.000000 -3.282116
Xe -19.692695 0.000000 0.000000
Xe -19.692695 0.000000 3.282116
Xe -19.692695 0.000000 6.564232
Xe -19.692695 0.000000 9.846347
Xe -19.692695 0.000000 13.128463
Xe -19.692695 0.000000 16.410579
Xe -19.692695 0.000000 19.692695
Xe -19.692695 0.000000 22.974811
Xe -19.692695 1.641058 -21.333753
Xe -19.692695 1.641058 -18.051637
Xe -19.692695 1.641058 -14.769521
Xe -19.692695 1.641058 -11.487405
Xe -19.692695 1.641058 -8.205290
Xe -19.692695 1.641058 -4.923174
Xe -19.692695 1.641058 -1.641058
Xe -19.692695 1.641058 1.641058
Xe -19.692695 1.641058 4.923174
Xe -19.692695 1.641058 8.205290
Xe -19.692695 1.641058 11.487405
Xe -19.692695 1.641058 14.769521
Xe -19.692695 1.641058 18.051637
Xe -19.692695 1.641058 21.333753
Xe -19.692695 3.282116 -22.974811
Xe -19.692695 3.282116 -19.692695
Xe -19.692695 3.282116 -16.410579
Xe -19.692695 3.282116 -13.128463
Xe -19.692695 3.282116 -9.846347
Xe -19.692695 3.282116 -6.564232
Xe -19.692695 3.282116 -3.282116
Xe -19.692695 3.282116 0.000000
Xe -19.692695 3.282116 3.282116
Xe -19.692695 3.282116 6.564232
Xe -19.692695 3.282116 9.846347
Xe -19.692695 3.282116 13.128463
Xe -19.692695 3.282116 16.410579
Xe -19.692695 3.282116 19.692695
Xe -19.692695 3.282116 22.974811
Xe -19.692695 4.923174 -21.333753
Xe -19.692695 4.923174 -18.051637
Xe -19.692695 4.923174 -14.769521
Xe -19.692695 4.923174 -11.487405
Xe -19.692695 4.923174 -8.205290
Xe -19.692695 4.923174 -4.923174
Xe -19.692695 4.923174 -1.641058
Xe -19.692695 4.923174 1.641058
Xe -19.692695 4.923174 4.923174
Xe -19.692695 4.923174 8.205290
Xe -19.692695 4.923174 11.487405
Xe -19.692695 4.923174 14.769521
Xe -19.692695 4.923174 18.051637
Xe -19.692695 4.923174 21.333753
Xe -19.692695 6.564232 -22.974811
Xe -19.692695 6.564232 -19.692695
Xe -19.692695 6.564232 -16.410579
Xe -19.692695 6.564232 -13.128463
Xe -19.692695 6.564232 -9.846347
Xe -19.692695 6.564232 -6.564232
Xe -19.692695 6.564232 -3.282116
Xe -19.692695 6.564232 0.000000
Xe -19.692695 6.564232 3.282116
Xe -19.692695 6.564232 6.564232
Xe -19.692695 6.564232 9.846347
Xe -19.692695 6.564232 13.128463
Xe -19.692695 6.564232 16.410579
Xe -19.692695 6.564232 19.692695
Xe -19.692695 6.564232 22.974811
Xe -19.692695 8.205290 -21.333753
Xe -19.692695 8.205290 -18.051637
Xe -19.692695 8.205290 -14.769521
Xe -19.692695 8.205290 -11.487405
Xe -19.692695 8.205290 -8.205290
Xe -19.692695 8.205290 -4.923174
Xe -19.692695 8.205290 -1.641058
Xe -19.692695 8.205290 1.641058
Xe -19.692695 8.205290 4.923174
Xe -19.692695 8.205290 8.205290
Xe -19.692695 8.205290 11.487405
Xe -19.692695 8.205290 14.769521
Xe -19.692695 8.205290 18.051637
Xe -19.692695 8.205290 21.333753
Xe -19.692695 9.846347 -22.974811
Xe -19.692695 9.846347 -19.692695
Xe -19.692695 9.846347 -16.410579
Xe -19.692695 9.846347 -13.128463
Xe -19.692695 9.846347 -9.846347
Xe -19.692695 9.846347 -6.564232
Xe -19.692695 9.846347 -3.282116
Xe -19.692695 9.846347 0.000000
Xe -19.692695 9.846347 3.282116
Xe -19.692695 9.846347 6.564232
Xe -19.692695 9.846347 9.846347
Xe -19.692695 9.846347 13.128463
Xe -19.692695 9.846347 16.410579
Xe -19.692695 9.846347 19.692695
Xe -19.692695 9.846347 22.974811
Xe -19.692695 11.487405 -21.333753
Xe -19.692695 11.487405 -18.051637
Xe -19.692695 11.487405 -14.769521
Xe -19.692695 11.487405 -11.487405
Xe -19.692695 11.487405 -8.205290
Xe -19.692695 11.487405 -4.923174
Xe -19.692695 11.487405 -1.641058
Xe -19.692695 11.487405 1.641058
Xe -19.692695 11.487405 4.923174
Xe -19.692695 11.487405 8.205290
Xe -19.692695 11.487405 11.487405
Xe -19.692695 11.487405 14.769521
Xe -19.692695 11.487405 18.051637
Xe -19.692695 11.487405 21.333753
Xe -19.692695 13.128463 -22.974811
Xe -19.692695 13.128463 -19.692695
Xe -19.692695 13.128463 -16.410579
Xe -19.692695 13.128463 -13.128463
Xe -19.692695 13.128463 -9.846347
Xe -19.692695 13.128463 -6.564232
Xe -19.692695 13.128463 -3.282116
Xe -19.692695 13.128463 0.000000
Xe -19.692695 13.128463 3.282116
Xe -19.692695 13.128463 6.564232
Xe -19.692695 13.128463 9.846347
Xe -19.692695 13.128463 13.128463
Xe -19.692695 13.128463 16.410579
Xe -19.692695 13.128463 19.692695
Xe -19.692695 13.128463 22.974811
Xe -19.692695 14.769521 -21.333753
Xe -19.692695 14.769521 -18.051637
Xe -19.692695 14.769521 -14.769521
Xe -19.692695 14.769521 -11.487405
Xe -19.692695 14.769521 -8.205290
Xe -19.692695 14.769521 -4.923174
Xe -19.692695 14.769521 -1.641058
Xe -19.692695 14.769521 1.641058
Xe -19.692695 14.769521 4.923174
Xe -19.692695 14.769521 8.205290
Xe -19.692695 14.769521 11.487405
Xe -19.692695 14.769521 14.769521
Xe -19.692695 14.769521 18.051637
Xe -19.692695 14.769521 21.333753
Xe -19.692695 16.410579 -22.974811
Xe -19.692695 16.410579 -19.692695
Xe -19.692695 16.410579 -16.410579
Xe -19.692695 16.410579 -13.128463
Xe -19.692695 16.410579 -9.846347
Xe -19.692695 16.410579 -6.564232
Xe -19.692695 16.410579 -3.282116
Xe -19.692695 16.410579 0.000000
Xe -19.692695 16.410579 3.282116
Xe -19.692695 16.410579 6.564232
Xe -19.692695 16.410579 9.846347
Xe -19.692695 16.410579 13.128463
Xe -19.692695 16.410579 16.410579
Xe -19.692695 16.410579 19.692695
Xe -19.692695 16.410579 22.974811
Xe -19.692695 18.051637 -21.333753
Xe -19.692695 18.051637 -18.051637
Xe -19.692695 18.051637 -14.769521
Xe -19.692695 18.051637 -11.487405
Xe -19.692695 18.051637 -8.205290
Xe -19.692695 18.051637 -4.923174
Xe -19.692695 18.051637 -1.641058
Xe -19.692695 18.051637 1.641058
Xe -19.692695 18.051637 4.923174
Xe -19.692695 18.051637 8.205290
Xe -19.692695 18.051637 11.487405
Xe -19.692695 18.051637 14.769521
Xe -19.692695 18.051637 18.051637
Xe -19.692695 18.051637 21.333753
Xe -19.692695 19.692695 -22.974811
Xe -19.692695 19.692695 -19.692695
Xe -19.692695 19.692695 -16.410579
Xe -19.692695 19.692695 -13.128463
Xe -19.692695 19.692695 -9.846347
Xe -19.692695 19.692695 -6.564232
Xe -19.692695 19.692695 -3.282116
Xe -19.692695 19.692695 0.000000
Xe -19.692695 19.692695 3.282116
Xe -19.692695 19.692695 6.564232
Xe -19.692695 19.692695 9.846347
Xe -19.692695 19.692695 13.128463
Xe -19.692695 19.692695 16.410579
Xe -19.692695 19.692695 19.692695
Xe -19.692695 19.692695 22.974811
Xe -19.692695 21.333753 -21.333753
Xe -19.692695 21.333753 -18.051637
Xe -19.692695 21.333753 -14.769521
Xe -19.692695 21.333753 -11.487405
Xe -19.692695 21.333753 -8.205290
Xe -19.692695 21.333753 -4.923174
Xe -19.692695 21.333753 -1.641058
Xe -19.692695 21.333753 1.641058
Xe -19.692695 21.333753 4.923174
Xe -19.692695 21.333753 8.205290
Xe -19.692695 21.333753 11.487405
Xe -19.692695 21.333753 14.769521
Xe -19.692695 21.333753 18.051637
Xe -19.692695 21.333753 21.333753
Xe -19.692695 22.974811 -22.974811
Xe -19.692695 22.974811 -19.692695
Xe -19.692695 22.974811 -16.410579
Xe -19.692695 22.974811 -13.128463
Xe -19.692695 22.974811 -9.846347
Xe -19.692695 22.974811 -6.564232
Xe -19.692695 22.974811 -3.282116
Xe -19.692695 22.974811 0.000000
Xe -19.692695 22.974811 3.282116
Xe -19.692695 22.974811 6.564232
Xe -19.692695 22.974811 9.846347
Xe -19.692695 22.974811 13.128463
Xe -19.692695 22.974811 16.410579
Xe -19.692695 22.974811 19.692695
Xe -19.692695 22.974811 22.974811
Xe -18.051637 -22.974811 -21.333753
Xe -18.051637 -22.974811 -18.051637
Xe -18.051637 -22.974811 -14.769521
Xe -18.051637 -22.974811 -11.487405
Xe -18.051637 -22.974811 -8.205290
Xe -18.051637 -22.974811 -4.923174
Xe -18.051637 -22.974811 -1.641058
Xe -18.051637 -22.974811 1.641058
Xe -18.051637 -22.974811 4.923174
Xe -18.051637 -22.974811 8.205290
Xe -18.051637 -22.974811 11.487405
Xe -18.051637 -22.974811 14.769521
Xe -18.051637 -22.974811 18.051637
Xe -18.051637 -22.974811 21.333753
Xe -18.051637 -21.333753 -22.974811
Xe -18.051637 -21.333753 -19.692695
Xe -18.051637 -21.333753 -16.410579
Xe -18.051637 -21.333753 -13.128463
Xe -18.051637 -21.333753 -9.846347
Xe -18.051637 -21.333753 -6.564232
Xe -18.051637 -21.333753 -3.282116
Xe -18.051637 -21.333753 0.000000
Xe -18.051637 -21.333753 3.282116
Xe -18.051637 -21.333753 6.564232
Xe -18.051637 -21.333753 9.846347
Xe -18.051637 -21.333753 13.128463
Xe -18.051637 -21.333753 16.410579
Xe -18.051637 -21.333753 19.692695
Xe -18.051637 -21.333753 22.974811
Xe -18.051637 -19.692695 -21.333753
Xe -18.051637 -19.692695 -18.051637
Xe -18.051637 -19.692695 -14.769521
Xe -18.051637 -19.692695 -11.487405
Xe -18.051637 -19.692695 -8.205290
Xe -18.051637 -19.692695 -4.923174
Xe -18.051637 -19.692695 -1.641058
Xe -18.051637 -19.692695 1.641058
Xe -18.051637 -19.692695 4.923174
Xe -18.051637 -19.692695 8.205290
Xe -18.051637 -19.692695 11.487405
Xe -18.051637 -19.692695 14.769521
Xe -18.051637 -19.692695 18.051637
Xe -18.051637 -19.692695 21.333753
Xe -18.051637 -18.051637 -22.974811
Xe -18.051637 -18.051637 -19.692695
Xe -18.051637 -18.051637 -16.410579
Xe -18.051637 -18.051637 -13.128463
Xe -18.051637 -18.051637 -9.846347
Xe -18.051637 -18.051637 -6.564232
Xe -18.051637 -18.051637 -3.282116
Xe -18.051637 -18.051637 0.000000
Xe -18.051637 -18.051637 3.282116
Xe -18.051637 -18.051637 6.564232
Xe -18.051637 -18.051637 9.846347
Xe -18.051637 -18.051637 13.128463
Xe -18.051637 -18.051637 16.410579
Xe -18.051637 -18.051637 19.692695
Xe -18.051637 -18.051637 22.974811
Xe -18.051637 -16.410579 -21.333753
Xe -18.051637 -16.410579 -18.051637
Xe -18.051637 -16.410579 -14.769521
Xe -18.051637 -16.410579 -11.487405
Xe -18.051637 -16.410579 -8.205290
Xe -18.051637 -16.410579 -4.923174
Xe -18.051637 -16.410579 -1.641058
Xe -18.051637 -16.410579 1.641058
Xe -18.051637 -16.410579 4.923174
Xe -18.051637 -16.410579 8.205290
Xe -18.051637 -16.410579 11.487405
Xe -18.051637 -16.410579 14.769521
Xe -18.051637 -16.410579 18.051637
Xe -18.051637 -16.410579 21.333753
Xe -18.051637 -14.769521 -22.974811
Xe -18.051637 -14.769521 -19.692695
Xe -18.051637 -14.769521 -16.410579
Xe -18.051637 -14.769521 -13.128463
Xe -18.051637 -14.769521 -9.846347
Xe -18.051637 -14.769521 -6.564232
Xe -18.051637 -14.769521 -3.282116
Xe -18.051637 -14.769521 0.000000
Xe -18.051637 -14.769521 3.282116
Xe -18.051637 -14.769521 6.564232
Xe -18.051637 -14.769521 9.846347
Xe -18.051637 -14.769521 13.128463
Xe -18.051637 -14.769521 16.410579
Xe -18.051637 -14.769521 19.692695
Xe -18.051637 -14.769521 22.974811
Xe -18.051637 -13.128463 -21.333753
Xe -18.051637 -13.128463 -18.051637
Xe -18.051637 -13.128463 -14.769521
Xe -18.051637 -13.128463 -11.487405
Xe -18.051637 -13.128463 -8.205290
Xe -18.051637 -13.128463 -4.923174
Xe -18.051637 -13.128463 -1.641058
Xe -18.051637 -13.128463 1.641058
Xe -18.051637 -13.128463 4.923174
Xe -18.051637 -13.128463 8.205290
Xe -18.051637 -13.128463 11.487405
Xe -18.051637 -13.128463 14.769521
Xe -18.051637 -13.128463 18.051637
Xe -18.051637 -13.128463 21.333753
Xe -18.051637 -11.487405 -22.974811
Xe -18.051637 -11.487405 -19.692695
Xe -18.051637 -11.487405 -16.410579
Xe -18.051637 -11.487405 -13.128463
Xe -18.051637 -11.487405 -9.846347
Xe -18.051637 -11.487405 -6.564232
Xe -18.051637 -11.487405 -3.282116
Xe -18.051637 -11.487405 0.000000
Xe -18.051637 -11.487405 3.282116
Xe -18.051637 -11.487405 6.564232
Xe -18.051637 -11.487405 9.846347
Xe -18.051637 -11.487405 13.128463
Xe -18.051637 -11.487405 16.410579
Xe -18.051637 -11.487405 19.692695
Xe -18.051637 -11.487405 22.974811
Xe -18.051637 -9.846347 -21.333753
Xe -18.051637 -9.846347 -18.051637
Xe -18.051637 -9.846347 -14.769521
Xe -18.051637 -9.846347 -11.487405
Xe -18.051637 -9.846347 -8.205290
Xe -18.051637 -9.846347 -4.923174
Xe -18.051637 -9.846347 -1.641058
Xe -18.051637 -9.846347 1.641058
Xe -18.051637 -9.846347 4.923174
Xe -18.051637 -9.846347 8.205290
Xe -18.051637 -9.846347 11.487405
Xe -18.051637 -9.846347 14.769521
Xe -18.051637 -9.846347 18.051637
Xe -18.051637 -9.846347 21.333753
Xe -18.051637 -8.205290 -22.974811
Xe -18.051637 -8.205290 -19.692695
Xe -18.051637 -8.205290 -16.410579
Xe -18.051637 -8.205290 -13.128463
Xe -18.051637 -8.205290 -9.846347
Xe -18.051637 -8.205290 -6.564232
Xe -18.051637 -8.205290 -3.282116
Xe -18.051637 -8.205290 0.000000
Xe -18.051637 -8.205290 3.282116
Xe -18.051637 -8.205290 6.564232
Xe -18.051637 -8.205290 9.846347
Xe -18.051637 -8.205290 13.128463
Xe -18.051637 -8.205290 16.410579
Xe -18.051637 -8.205290 19.692695
Xe -18.051637 -8.205290 22.974811
Xe -18.051637 -6.564232 -21.333753
Xe -18.051637 -6.564232 -18.051637
Xe -18.051637 -6.564232 -14.769521
Xe -18.051637 -6.564232 -11.487405
Xe -18.051637 -6.564232 -8.205290
Xe -18.051637 -6.564232 -4.923174
Xe -18.051637 -6.564232 -1.641058
Xe -18.051637 -6.564232 1.641058
Xe -18.051637 -6.564232 4.923174
Xe -18.051637 -6.564232 8.205290
Xe -18.051637 -6.564232 11.487405
Xe -18.051637 -6.564232 14.769521
Xe -18.051637 -6.564232 18.051637
Xe -18.051637 -6.564232 21.333753
Xe -18.051637 -4.923174 -22.974811
Xe -18.051637 -4.923174 -19.692695
Xe -18.051637 -4.923174 -16.410579
Xe -18.051637 -4.923174 -13.128463
Xe -18.051637 -4.923174 -9.846347
Xe -18.051637 -4.923174 -6.564232
Xe -18.051637 -4.923174 -3.282116
Xe -18.051637 -4.923174 0.000000
Xe -18.051637 -4.923174 3.282116
Xe -18.051637 -4.923174 6.564232
Xe -18.051637 -4.923174 9.846347
Xe -18.051637 -4.923174 13.128463
Xe -18.051637 -4.923174 16.410579
Xe -18.051637 -4.923174 19.692695
Xe -18.051637 -4.923174 22.974811
Xe -18.051637 -3.282116 -21.333753
Xe -18.051637 -3.282116 -18.051637
Xe -18.051637 -3.282116 -14.769521
Xe -18.051637 -3.282116 -11.487405
Xe -18.051637 -3.282116 -8.205290
Xe -18.051637 -3.282116 -4.923174
Xe -18.051637 -3.282116 -1.641058
Xe -18.051637 -3.282116 1.641058
Xe -18.051637 -3.282116 4.923174
Xe -18.051637 -3.282116 8.205290
Xe -18.051637 -3.282116 11.487405
Xe -18.051637 -3.282116 14.769521
Xe -18.051637 -3.282116 18.051637
Xe -18.051637 -3.282116 21.333753
Xe -18.051637 -1.641058 -22.974811
Xe -18.051637 -1.641058 -19.692695
Xe -18.051637 -1.641058 -16.410579
Xe -18.051637 -1.641058 -13.128463
Xe -18.051637 -1.641058 -9.846347
Xe -18.051637 -1.641058 -6.564232
Xe -18.051637 -1.641058 -3.282116
Xe -18.051637 -1.641058 0.000000
Xe -18.051637 -1.641058 3.282116
Xe -18.051637 -1.641058 6.564232
Xe -18.051637 -1.641058 9.846347
Xe -18.051637 -1.641058 13.128463
Xe -18.051637 -1.641058 16.410579
Xe -18.051637 -1.641058 19.692695
Xe -18.051637 -1.641058 22.974811
Xe -18.051637 0.000000 -21.333753
Xe -18.051637 0.000000 -18.051637
Xe -18.051637 0.000000 -14.769521
Xe -18.051637 0.000000 -11.487405
Xe -18.051637 0.000000 -8.205290
Xe -18.051637 0.000000 -4.923174
Xe -18.051637 0.000000 -1.641058
Xe -18.051637 0.000000 1.641058
Xe -18.051637 0.000000 4.923174
Xe -18.051637 0.000000 8.205290
Xe -18.051637 0.000000 11.487405
Xe -18.051637 0.000000 14.769521
Xe -18.051637 0.000000 18.051637
Xe -18.051637 0.000000 21.333753
Xe -18.051637 1.641058 -22.974811
Xe -18.051637 1.641058 -19.692695
Xe -18.051637 1.641058 -16.410579
Xe -18.051637 1.641058 -13.128463
Xe -18.051637 1.641058 -9.846347
Xe -18.051637 1.641058 -6.564232
Xe -18.051637 1.641058 -3.282116
Xe -18.051637 1.641058 0.000000
Xe -18.051637 1.641058 3.282116
Xe -18.051637 1.641058 6.564232
Xe -18.051637 1.641058 9.846347
Xe -18.051637 1.641058 13.128463
Xe -18.051637 1.641058 16.410579
Xe -18.051637 1.641058 19.692695
Xe -18.051637 1.641058 22.974811
Xe -18.051637 3.282116 -21.333753
Xe -18.051637 3.282116 -18.051637
Xe -18.051637 3.282116 -14.769521
Xe -18.051637 3.282116 -11.487405
Xe -18.051637 3.282116 -8.205290
Xe -18.051637 3.282116 -4.923174
Xe -18.051637 3.282116 -1.641058
Xe -18.051637 3.282116 1.641058
Xe -18.051637 3.282116 4.923174
Xe -18.051637 3.282116 8.205290
Xe -18.051637 3.282116 11.487405
Xe -18.051637 3.282116 14.769521
Xe -18.051637 3.282116 18.051637
Xe -18.051637 3.282116 21.333753
Xe -18.051637 4.923174 -22.974811
Xe -18.051637 4.923174 -19.692695
Xe -18.051637 4.923174 -16.410579
Xe -18.051637 4.923174 -13.128463
Xe -18.051637 4.923174 -9.846347
Xe -18.051637 4.923174 -6.564232
Xe -18.051637 4.923174 -3.282116
Xe -18.051637 4.923174 0.000000
Xe -18.051637 4.923174 3.282116
Xe -18.051637 4.923174 6.564232
Xe -18.051637 4.923174 9.846347
Xe -18.051637 4.923174 13.128463
Xe -18.051637 4.923174 16.410579
Xe -18.051637 4.923174 19.692695
Xe -18.051637 4.923174 22.974811
Xe -18.051637 6.564232 -21.333753
Xe -18.051637 6.564232 -18.051637
Xe -18.051637 6.564232 -14.769521
Xe -18.051637 6.564232 -11.487405
Xe -18.051637 6.564232 -8.205290
Xe -18.051637 6.564232 -4.923174
Xe -18.051637 6.564232 -1.641058
Xe -18.051637 6.564232 1.641058
Xe -18.051637 6.564232 4.923174
Xe -18.051637 6.564232 8.205290
Xe -18.051637 6.564232 11.487405
Xe -18.051637 6.564232 14.769521
Xe -18.051637 6.564232 18.051637
Xe -18.051637 6.564232 21.333753
Xe -18.051637 8.205290 -22.974811
Xe -18.051637 8.205290 -19.692695
Xe -18.051637 8.205290 -16.410579
Xe -18.051637 8.205290 -13.128463
Xe -18.051637 8.205290 -9.846347
Xe -18.051637 8.205290 -6.564232
Xe -18.051637 8.205290 -3.282116
Xe -18.051637 8.205290 0.000000
Xe -18.051637 8.205290 3.282116
Xe -18.051637 8.205290 6.564232
Xe -18.051637 8.205290 9.846347
Xe -18.051637 8.205290 13.128463
Xe -18.051637 8.205290 16.410579
Xe -18.051637 8.205290 19.692695
Xe -18.051637 8.205290 22.974811
Xe -18.051637 9.846347 -21.333753
Xe -18.051637 9.846347 -18.051637
Xe -18.051637 9.846347 -14.769521
Xe -18.051637 9.846347 -11.487405
Xe -18.051637 9.846347 -8.205290
Xe -18.051637 9.846347 -4.923174
Xe -18.051637 9.846347 -1.641058
Xe -18.051637 9.846347 1.641058
Xe -18.051637 9.846347 4.923174
Xe -18.051637 9.846347 8.205290
Xe -18.051637 9.846347 11.487405
Xe -18.051637 9.846347 14.769521
Xe -18.051637 9.846347 18.051637
Xe -18.051637 9.846347 21.333753
Xe -18.051637 11.487405 -22.974811
Xe -18.051637 11.487405 -19.692695
Xe -18.051637 11.487405 -16.410579
Xe -18.051637 11.487405 -13.128463
Xe -18.051637 11.487405 -9.846347
Xe -18.051637 11.487405 -6.564232
Xe -18.051637 11.487405 -3.282116
Xe -18.051637 11.487405 0.000000
Xe -18.051637 11.487405 3.282116
Xe -18.051637 11.487405 6.564232
Xe -18.051637 11.487405 9.846347
Xe -18.051637 11.487405 13.128463
Xe -18.051637 11.487405 16.410579
Xe -18.051637 11.487405 19.692695
Xe -18.051637 11.487405 22.974811
Xe -18.051637 13.128463 -21.333753
Xe -18.051637 13.128463 -18.051637
Xe -18.051637 13.128463 -14.769521
Xe -18.051637 13.128463 -11.487405
Xe -18.051637 13.128463 -8.205290
Xe -18.051637 13.128463 -4.923174
Xe -18.051637 13.128463 -1.641058
Xe -18.051637 13.128463 1.641058
Xe -18.051637 13.128463 4.923174
Xe -18.051637 13.128463 8.205290
Xe -18.051637 13.128463 11.487405
Xe -18.051637 13.128463 14.769521
Xe -18.051637 13.128463 18.051637
Xe -18.051637 13.128463 21.333753
Xe -18.051637 14.769521 -22.974811
Xe -18.051637 14.769521 -19.692695
Xe -18.051637 14.769521 -16.410579
Xe -18.051637 14.769521 -13.128463
Xe -18.051637 14.769521 -9.846347
Xe -18.051637 14.769521 -6.564232
Xe -18.051637 14.769521 -3.282116
Xe -18.051637 14.769521 0.000000
Xe -18.051637 14.769521 3.282116
Xe -18.051637 14.769521 6.564232
Xe -18.051637 14.769521 9.846347
Xe -18.051637 14.769521 13.128463
Xe -18.051637 14.769521 16.410579
Xe -18.051637 14.769521 19.692695
Xe -18.051637 14.769521 22.974811
Xe -18.051637 16.410579 -21.333753
Xe -18.051637 16.410579 -18.051637
Xe -18.051637 16.410579 -14.769521
Xe -18.051637 16.410579 -11.487405
Xe -18.051637 16.410579 -8.205290
Xe -18.051637 16.410579 -4.923174
Xe -18.051637 16.410579 -1.641058
Xe -18.051637 16.410579 1.641058
Xe -18.051637 16.410579 4.923174
Xe -18.051637 16.410579 8.205290
Xe -18.051637 16.410579 11.487405
Xe -18.051637 16.410579 14.769521
Xe -18.051637 16.410579 18.051637
Xe -18.051637 16.410579 21.333753
Xe -18.051637 18.051637 -22.974811
Xe -18.051637 18.051637 -19.692695
Xe -18.051637 18.051637 -16.410579
Xe -18.051637 18.051637 -13.128463
Xe -18.051637 18.051637 -9.846347
Xe -18.051637 18.051637 -6.564232
Xe -18.051637 18.051637 -3.282116
Xe -18.051637 18.051637 0.000000
Xe -18.051637 18.051637 3.282116
Xe -18.051637 18.051637 6.564232
Xe -18.051637 18.051637 9.846347
Xe -18.051637 18.051637 13.128463
Xe -18.051637 18.051637 16.410579
Xe -18.051637 18.051637 19.692695
Xe -18.051637 18.051637 22.974811
Xe -18.051637 19.692695 -21.333753
Xe -18.051637 19.692695 -18.051637
Xe -18.051637 19.692695 -14.769521
Xe -18.051637 19.692695 -11.487405
Xe -18.051637 19.692695 -8.205290
Xe -18.051637 19.692695 -4.923174
Xe -18.051637 19.692695 -1.641058
Xe -18.051637 19.692695 1.641058
Xe -18.051637 19.692695 4.923174
Xe -18.051637 19.692695 8.205290
Xe -18.051637 19.692695 11.487405
Xe -18.051637 19.692695 14.769521
Xe -18.051637 19.692695 18.051637
Xe -18.051637 19.692695 21.333753
Xe -18.051637 21.333753 -22.974811
Xe -18.051637 21.333753 -19.692695
Xe -18.051637 21.333753 -16.410579
Xe -18.051637 21.333753 -13.128463
Xe -18.051637 21.333753 -9.846347
Xe -18.051637 21.333753 -6.564232
Xe -18.051637 21.333753 -3.282116
Xe -18.051637 21.333753 0.000000
Xe -18.051637 21.333753 3.282116
Xe -18.051637 21.333753 6.564232
Xe -18.051637 21.333753 9.846347
Xe -18.051637 21.333753 13.128463
Xe -18.051637 21.333753 16.410579
Xe -18.051637 21.333753 19.692695
Xe -18.051637 21.333753 22.974811
Xe -18.051637 22.974811 -21.333753
Xe -18.051637 22.974811 -18.051637
Xe -18.051637 22.974811 -14.769521
Xe -18.051637 22.974811 -11.487405
Xe -18.051637 22.974811 -8.205290
Xe -18.051637 22.974811 -4.923174
Xe -18.051637 22.974811 -1.641058
Xe -18.051637 22.974811 1.641058
Xe -18.051637 22.974811 4.923174
Xe -18.051637 22.974811 8.205290
Xe -18.051637 22.974811 11.487405
Xe -18.051637 22.974811 14.769521
Xe -18.051637 22.974811 18.051637
Xe -18.051637 22.974811 21.333753
Xe -16.410579 -22.974811 -22.974811
Xe -16.410579 -22.974811 -19.692695
Xe -16.410579 -22.974811 -16.410579
Xe -16.410579 -22.974811 -13.128463
Xe -16.410579 -22.974811 -9.846347
Xe -16.410579 -22.974811 -6.564232
Xe -16.410579 -22.974811 -3.282116
Xe -16.410579 -22.974811 0.000000
Xe -16.410579 -22.974811 3.282116
Xe -16.410579 -22.974811 6.564232
Xe -16.410579 -22.974811 9.846347
Xe -16.410579 -22.974811 13.128463
Xe -16.410579 -22.974811 16.410579
Xe -16.410579 -22.974811 19.692695
Xe -16.410579 -22.974811 22.974811
Xe -16.410579 -21.333753 -21.333753
Xe -16.410579 -21.333753 -18.051637
Xe -16.410579 -21.333753 -14.769521
Xe -16.410579 -21.333753 -11.487405
Xe -16.410579 -21.333753 -8.205290
Xe -16.410579 -21.333753 -4.923174
Xe -16.410579 -21.333753 -1.641058
Xe -16.410579 -21.333753 1.641058
Xe -16.410579 -21.333753 4.923174
Xe -16.410579 -21.333753 8.205290
Xe -16.410579 -21.333753 11.487405
Xe -16.410579 -21.333753 14.769521
Xe -16.410579 -21.333753 18.051637
Xe -16.410579 -21.333753 21.333753
Xe -16.410579 -19.692695 -22.974811
Xe -16.410579 -19.692695 -19.692695
Xe -16.410579 -19.692695 -16.410579
Xe -16.410579 -19.692695 -13.128463
Xe -16.410579 -19.692695 -9.846347
Xe -16.410579 -19.692695 -6.564232
Xe -16.410579 -19.692695 -3.282116
Xe -16.410579 -19.692695 0.000000
Xe -16.410579 -19.692695 3.282116
Xe -16.410579 -19.692695 6.564232
Xe -16.410579 -19.692695 9.846347
Xe -16.410579 -19.692695 13.128463
Xe -16.410579 -19.692695 16.410579
Xe -16.410579 -19.692695 19.692695
Xe -16.410579 -19.692695 22.974811
Xe -16.410579 -18.051637 -21.333753
Xe -16.410579 -18.051637 -18.051637
Xe -16.410579 -18.051637 -14.769521
Xe -16.410579 -18.051637 -11.487405
Xe -16.410579 -18.051637 -8.205290
Xe -16.410579 -18.051637 -4.923174
Xe -16.410579 -18.051637 -1.641058
Xe -16.410579 -18.051637 1.641058
Xe -16.410579 -18.051637 4.923174
Xe -16.410579 -18.051637 8.205290
Xe -16.410579 -18.051637 11.487405
Xe -16.410579 -18.051637 14.769521
Xe -16.410579 -18.051637 18.051637
Xe -16.410579 -18.051637 21.333753
Xe -16.410579 -16.410579 -22.974811
Xe -16.410579 -16.410579 -19.692695
Xe -16.410579 -16.410579 -16.410579
Xe -16.410579 -16.410579 -13.128463
Xe -16.410579 -16.410579 -9.846347
Xe -16.410579 -16.410579 -6.564232
Xe -16.410579 -16.410579 -3.282116
Xe -16.410579 -16.410579 0.000000
Xe -16.410579 -16.410579 3.282116
Xe -16.410579 -16.410579 6.564232
Xe -16.410579 -16.410579 9.846347
Xe -16.410579 -16.410579 13.128463
Xe -16.410579 -16.410579 16.410579
Xe -16.410579 -16.410579 19.692695
Xe -16.410579 -16.410579 22.974811
Xe -16.410579 -14.769521 -21.333753
Xe -16.410579 -14.769521 -18.051637
Xe -16.410579 -14.769521 -14.769521
Xe -16.410579 -14.769521 -11.487405
Xe -16.410579 -14.769521 -8.205290
Xe -16.410579 -14.769521 -4.923174
Xe -16.410579 -14.769521 -1.641058
Xe -16.410579 -14.769521 1.641058
Xe -16.410579 -14.769521 4.923174
Xe -16.410579 -14.769521 8.205290
Xe -16.410579 -14.769521 11.487405
Xe -16.410579 -14.769521 14.769521
Xe -16.410579 -14.769521 18.051637
Xe -16.410579 -14.769521 21.333753
Xe -16.410579 -13.128463 -22.974811
Xe -16.410579 -13.128463 -19.692695
Xe -16.410579 -13.128463 -16.410579
Xe -16.410579 -13.128463 -13.128463
Xe -16.410579 -13.128463 -9.846347
Xe -16.410579 -13.128463 -6.564232
Xe -16.410579 -13.128463 -3.282116
Xe -16.410579 -13.128463 0.000000
Xe -16.410579 -13.128463 3.282116
Xe -16.410579 -13.128463 6.564232
Xe -16.410579 -13.128463 9.846347
Xe -16.410579 -13.128463 13.128463
Xe -16.410579 -13.128463 16.410579
Xe -16.410579 -13.128463 19.692695
Xe -16.410579 -13.128463 22.974811
Xe -16.410579 -11.487405 -21.333753
Xe -16.410579 -11.487405 -18.051637
Xe -16.410579 -11.487405 -14.769521
Xe -16.410579 -11.487405 -11.487405
Xe -16.410579 -11.487405 -8.205290
Xe -16.410579 -11.487405 -4.923174
Xe -16.410579 -11.487405 -1.641058
Xe -16.410579 -11.487405 1.641058
Xe -16.410579 -11.487405 4.923174
Xe -16.410579 -11.487405 8.205290
Xe -16.410579 -11.487405 11.487405
Xe -16.410579 -11.487405 14.769521
Xe -16.410579 -11.487405 18.051637
Xe -16.410579 -11.487405 21.333753
Xe -16.410579 -9.846347 -22.974811
Xe -16.410579 -9.846347 -19.692695
Xe -16.410579 -9.846347 -16.410579
Xe -16.410579 -9.846347 -13.128463
Xe -16.410579 -9.846347 -9.846347
Xe -16.410579 -9.846347 -6.564232
Xe -16.410579 -9.846347 -3.282116
Xe -16.410579 -9.846347 0.000000
Xe -16.410579 -9.846347 3.282116
Xe -16.410579 -9.846347 6.564232
Xe -16.410579 -9.846347 9.846347
Xe -16.410579 -9.846347 13.128463
Xe -16.410579 -9.846347 16.410579
Xe -16.410579 -9.846347 19.692695
Xe -16.410579 -9.846347 22.974811
Xe -16.410579 -8.205290 -21.333753
Xe -16.410579 -8.205290 -18.051637
Xe -16.410579 -8.205290 -14.769521
Xe -16.410579 -8.205290 -11.487405
Xe -16.410579 -8.205290 -8.205290
Xe -16.410579 -8.205290 -4.923174
Xe -16.410579 -8.205290 -1.641058
Xe -16.410579 -8.205290 1.641058
Xe -16.410579 -8.205290 4.923174
Xe -16.410579 -8.205290 8.205290
Xe -16.410579 -8.205290 11.487405
Xe -16.410579 -8.205290 14.769521
Xe -16.410579 -8.205290 18.051637
Xe -16.410579 -8.205290 21.333753
Xe -16.410579 -6.564232 -22.974811
Xe -16.410579 -6.564232 -19.692695
Xe -16.410579 -6.564232 -16.410579
Xe -16.410579 -6.564232 -13.128463
Xe -16.410579 -6.564232 -9.846347
Xe -16.410579 -6.564232 -6.564232
Xe -16.410579 -6.564232 -3.282116
Xe -16.410579 -6.564232 0.000000
Xe -16.410579 -6.564232 3.282116
Xe -16.410579 -6.564232 6.564232
Xe -16.410579 -6.564232 9.846347
Xe -16.410579 -6.564232 13.128463
Xe -16.410579 -6.564232 16.410579
Xe -16.410579 -6.564232 19.692695
Xe -16.410579 -6.564232 22.974811
Xe -16.410579 -4.923174 -21.333753
Xe -16.410579 -4.923174 -18.051637
Xe -16.410579 -4.923174 -14.769521
Xe -16.410579 -4.923174 -11.487405
Xe -16.410579 -4.923174 -8.205290
Xe -16.410579 -4.923174 -4.923174
Xe -16.410579 -4.923174 -1.641058
Xe -16.410579 -4.923174 1.641058
Xe -16.410579 -4.923174 4.923174
Xe -16.410579 -4.923174 8.205290
Xe -16.410579 -4.923174 11.487405
Xe -16.410579 -4.923174 14.769521
Xe -16.410579 -4.923174 18.051637
Xe -16.410579 -4.923174 21.333753
Xe -16.410579 -3.282116 -22.974811
Xe -16.410579 -3.282116 -19.692695
Xe -16.410579 -3.282116 -16.410579
Xe -16.410579 -3.282116 -13.128463
Xe -16.410579 -3.282116 -9.846347
Xe -16.410579 -3.282116 -6.564232
Xe -16.410579 -3.282116 -3.282116
Xe -16.410579 -3.282116 0.000000
Xe -16.410579 -3.282116 3.282116
Xe -16.410579 -3.282116 6.564232
Xe -16.410579 -3.282116 9.846347
Xe -16.410579 -3.282116 13.128463
Xe -16.410579 -3.282116 16.410579
Xe -16.410579 -3.282116 19.692695
Xe -16.410579 -3.282116 22.974811
Xe -16.410579 -1.641058 -21.333753
Xe -16.410579 -1.641058 -18.051637
Xe -16.410579 -1.641058 -14.769521
Xe -16.410579 -1.641058 -11.487405
Xe -16.410579 -1.641058 -8.205290
Xe -16.410579 -1.641058 -4.923174
Xe -16.410579 -1.641058 -1.641058
Xe -16.410579 -1.641058 1.641058
Xe -16.410579 -1.641058 4.923174
Xe -16.410579 -1.641058 8.205290
Xe -16.410579 -1.641058 11.487405
Xe -16.410579 -1.641058 14.769521
Xe -16.410579 -1.641058 18.051637
Xe -16.410579 -1.641058 21.333753
Xe -16.410579 0.000000 -22.974811
Xe -16.410579 0.000000 -19.692695
Xe -16.410579 0.000000 -16.410579
Xe -16.410579 0.000000 -13.128463
Xe -16.410579 0.000000 -9.846347
Xe -16.410579 0.000000 -6.564232
Xe -16.410579 0.000000 -3.282116
Xe -16.410579 0.000000 0.000000
Xe -16.410579 0.000000 3.282116
Xe -16.410579 0.000000 6.564232
Xe -16.410579 0.000000 9.846347
Xe -16.410579 0.000000 13.128463
Xe -16.410579 0.000000 16.410579
Xe -16.410579 0.000000 19.692695
Xe -16.410579 0.000000 22.974811
Xe -16.410579 1.641058 -21.333753
Xe -16.410579 1.641058 -18.051637
Xe -16.410579 1.641058 -14.769521
Xe -16.410579 1.641058 -11.487405
Xe -16.410579 1.641058 -8.205290
Xe -16.410579 1.641058 -4.923174
Xe -16.410579 1.641058 -1.641058
Xe -16.410579 1.641058 1.641058
Xe -16.410579 1.641058 4.923174
Xe -16.410579 1.641058 8.205290
Xe -16.410579 1.641058 11.487405
Xe -16.410579 1.641058 14.769521
Xe -16.410579 1.641058 18.051637
Xe -16.410579 1.641058 21.333753
Xe -16.410579 3.282116 -22.974811
Xe -16.410579 3.282116 -19.692695
Xe -16.410579 3.282116 -16.410579
Xe -16.410579 3.282116 -13.128463
Xe -16.410579 3.282116 -9.846347
Xe -16.410579 3.282116 -6.564232
Xe -16.410579 3.282116 -3.282116
Xe -16.410579 3.282116 0.000000
Xe -16.410579 3.282116 3.282116
Xe -16.410579 3.282116 6.564232
Xe -16.410579 3.282116 9.846347
Xe -16.410579 3.282116 13.128463
Xe -16.410579 3.282116 16.410579
Xe -16.410579 3.282116 19.692695
Xe -16.410579 3.282116 22.974811
Xe -16.410579 4.923174 -21.333753
Xe -16.410579 4.923174 -18.051637
Xe -16.410579 4.923174 -14.769521
Xe -16.410579 4.923174 -11.487405
Xe -16.410579 4.923174 -8.205290
Xe -16.410579 4.923174 -4.923174
Xe -16.410579 4.923174 -1.641058
Xe -16.410579 4.923174 1.641058
Xe -16.410579 4.923174 4.923174
Xe -16.410579 4.923174 8.205290
Xe -16.410579 4.923174 11.487405
Xe -16.410579 4.923174 14.769521
Xe -16.410579 4.923174 18.051637
Xe -16.410579 4.923174 21.333753
Xe -16.410579 6.564232 -22.974811
Xe -16.410579 6.564232 -19.692695
Xe -16.410579 6.564232 -16.410579
Xe -16.410579 6.564232 -13.128463
Xe -16.410579 6.564232 -9.846347
Xe -16.410579 6.564232 -6.564232
Xe -16.410579 6.564232 -3.282116
Xe -16.410579 6.564232 0.000000
Xe -16.410579 6.564232 3.282116
Xe -16.410579 6.564232 6.564232
Xe -16.410579 6.564232 9.846347
Xe -16.410579 6.564232 13.128463
Xe -16.410579 6.564232 16.410579
Xe -16.410579 6.564232 19.692695
Xe -16.410579 6.564232 22.974811
Xe -16.410579 8.205290 -21.333753
Xe -16.410579 8.205290 -18.051637
Xe -16.410579 8.205290 -14.769521
Xe -16.410579 8.205290 -11.487405
Xe -16.410579 8.205290 -8.205290
Xe -16.410579 8.205290 -4.923174
Xe -16.410579 8.205290 -1.641058
Xe -16.410579 8.205290 1.641058
Xe -16.410579 8.205290 4.923174
Xe -16.410579 8.205290 8.205290
Xe -16.410579 8.205290 11.487405
Xe -16.410579 8.205290 14.769521
Xe -16.410579 8.205290 18.051637
Xe -16.410579 8.205290 21.333753
Xe -16.410579 9.846347 -22.974811
Xe -16.410579 9.846347 -19.692695
Xe -16.410579 9.846347 -16.410579
Xe -16.410579 9.846347 -13.128463
Xe -16.410579 9.846347 -9.846347
Xe -16.410579 9.846347 -6.564232
Xe -16.410579 9.846347 -3.282116
Xe -16.410579 9.846347 0.000000
Xe -16.410579 9.846347 3.282116
Xe -16.410579 9.846347 6.564232
Xe -16.410579 9.846347 9.846347
Xe -16.410579 9.846347 13.128463
Xe -16.410579 9.846347 16.410579
Xe -16.410579 9.846347 19.692695
Xe -16.410579 9.846347 22.974811
Xe -16.410579 11.487405 -21.333753
Xe -16.410579 11.487405 -18.051637
Xe -16.410579 11.487405 -14.769521
Xe -16.410579 11.487405 -11.487405
Xe -16.410579 11.487405 -8.205290
Xe -16.410579 11.487405 -4.923174
Xe -16.410579 11.487405 -1.641058
Xe -16.410579 11.487405 1.641058
Xe -16.410579 11.487405 4.923174
Xe -16.410579 11.487405 8.205290
Xe -16.410579 11.487405 11.487405
Xe -16.410579 11.487405 14.769521
Xe -16.410579 11.487405 18.051637
Xe -16.410579 11.487405 21.333753
Xe -16.410579 13.128463 -22.974811
Xe -16.410579 13.128463 -19.692695
Xe -16.410579 13.128463 -16.410579
Xe -16.410579 13.128463 -13.128463
Xe -16.410579 13.128463 -9.846347
Xe -16.410579 13.128463 -6.564232
Xe -16.410579 13.128463 -3.282116
Xe -16.410579 13.128463 0.000000
Xe -16.410579 13.128463 3.282116
Xe -16.410579 13.128463 6.564232
Xe -16.410579 13.128463 9.846347
Xe -16.410579 13.128463 13.128463
Xe -16.410579 13.128463 16.410579
Xe -16.410579 13.128463 19.692695
Xe -16.410579 13.128463 22.974811
Xe -16.410579 14.769521 -21.333753
Xe -16.410579 14.769521 -18.051637
Xe -16.410579 14.769521 -14.769521
Xe -16.410579 14.769521 -11.487405
Xe -16.410579 14.769521 -8.205290
Xe -16.410579 14.769521 -4.923174
Xe -16.410579 14.769521 -1.641058
Xe -16.410579 14.769521 1.641058
Xe -16.410579 14.769521 4.923174
Xe -16.410579 14.769521 8.205290
Xe -16.410579 14.769521 11.487405
Xe -16.410579 14.769521 14.769521
Xe -16.410579 14.769521 18.051637
Xe -16.410579 14.769521 21.333753
Xe -16.410579 16.410579 -22.974811
Xe -16.410579 16.410579 -19.692695
Xe -16.410579 16.410579 -16.410579
Xe -16.410579 16.410579 -13.128463
Xe -16.410579 16.410579 -9.846347
Xe -16.410579 16.410579 -6.564232
Xe -16.410579 16.410579 -3.282116
Xe -16.410579 16.410579 0.000000
Xe -16.410579 16.410579 3.282116
Xe -16.410579 16.410579 6.564232
Xe -16.410579 16.410579 9.846347
Xe -16.410579 16.410579 13.128463
Xe -16.410579 16.410579 16.410579
Xe -16.410579 16.410579 19.692695
Xe -16.410579 16.410579 22.974811
Xe -16.410579 18.051637 -21.333753
Xe -16.410579 18.051637 -18.051637
Xe -16.410579 18.051637 -14.769521
Xe -16.410579 18.051637 -11.487405
Xe -16.410579 18.051637 -8.205290
Xe -16.410579 18.051637 -4.923174
Xe -16.410579 18.051637 -1.641058
Xe -16.410579 18.051637 1.641058
Xe -16.410579 18.051637 4.923174
Xe -16.410579 18.051637 8.205290
Xe -16.410579 18.051637 11.487405
Xe -16.410579 18.051637 14.769521
Xe -16.410579 18.051637 18.051637
Xe -16.410579 18.051637 21.333753
Xe -16.410579 19.692695 -22.974811
Xe -16.410579 19.692695 -19.692695
Xe -16.410579 19.692695 -16.410579
Xe -16.410579 19.692695 -13.128463
Xe -16.410579 19.692695 -9.846347
Xe -16.410579 19.692695 -6.564232
Xe -16.410579 19.692695 -3.282116
Xe -16.410579 19.692695 0.000000
Xe -16.410579 19.692695 3.282116
Xe -16.410579 19.692695 6.564232
Xe -16.410579 19.692695 9.846347
Xe -16.410579 19.692695 13.128463
Xe -16.410579 19.692695 16.410579
Xe -16.410579 19.692695 19.692695
Xe -16.410579 19.692695 22.974811
Xe -16.410579 21.333753 -21.333753
Xe -16.410579 21.333753 -18.051637
Xe -16.410579 21.333753 -14.769521
Xe -16.410579 21.333753 -11.487405
Xe -16.410579 21.333753 -8.205290
Xe -16.410579 21.333753 -4.923174
Xe -16.410579 21.333753 -1.641058
Xe -16.410579 21.333753 1.641058
Xe -16.410579 21.333753 4.923174
Xe -16.410579 21.333753 8.205290
Xe -16.410579 21.333753 11.487405
Xe -16.410579 21.333753 14.769521
Xe -16.410579 21.333753 18.051637
Xe -16.410579 21.333753 21.333753
Xe -16.410579 22.974811 -22.974811
Xe -16.410579 22.974811 -19.692695
Xe -16.410579 22.974811 -16.410579
Xe -16.410579 22.974811 -13.128463
Xe -16.410579 22.974811 -9.846347
Xe -16.410579 22.974811 -6.564232
Xe -16.410579 22.974811 -3.282116
Xe -16.410579 22.974811 0.000000
Xe -16.410579 22.974811 3.282116
Xe -16.410579 22.974811 6.564232
Xe -16.410579 22.974811 9.846347
Xe -16.410579 22.974811 13.128463
Xe -16.410579 22.974811 16.410579
Xe -16.410579 22.974811 19.692695
Xe -16.410579 22.974811 22.974811
Xe -14.769521 -22.974811 -21.333753
Xe -14.769521 -22.974811 -18.051637
Xe -14.769521 -22.974811 -14.769521
Xe -14.769521 -22.974811 -11.487405
Xe -14.769521 -22.974811 -8.205290
Xe -14.769521 -22.974811 -4.923174
Xe -14.769521 -22.974811 -1.641058
Xe -14.769521 -22.974811 1.641058
Xe -14.769521 -22.974811 4.923174
Xe -14.769521 -22.974811 8.205290
Xe -14.769521 -22.974811 11.487405
Xe -14.769521 -22.974811 14.769521
Xe -14.769521 -22.974811 18.051637
Xe -14.769521 -22.974811 21.333753
Xe -14.769521 -21.333753 -22.974811
Xe -14.769521 -21.333753 -19.692695
Xe -14.769521 -21.333753 -16.410579
Xe -14.769521 -21.333753 -13.128463
Xe -14.769521 -21.333753 -9.846347
Xe -14.769521 -21.333753 -6.564232
Xe -14.769521 -21.333753 -3.282116
Xe -14.769521 -21.333753 0.000000
Xe -14.769521 -21.333753 3.282116
Xe -14.769521 -21.333753 6.564232
Xe -14.769521 -21.333753 9.846347
Xe -14.769521 -21.333753 13.128463
Xe -14.769521 -21.333753 16.410579
Xe -14.769521 -21.333753 19.692695
Xe -14.769521 -21.333753 22.974811
Xe -14.769521 -19.692695 -21.333753
Xe -14.769521 -19.692695 -18.051637
Xe -14.769521 -19.692695 -14.769521
Xe -14.769521 -19.692695 -11.487405
Xe -14.769521 -19.692695 -8.205290
Xe -14.769521 -19.692695 -4.923174
Xe -14.769521 -19.692695 -1.641058
Xe -14.769521 -19.692695 1.641058
Xe -14.769521 -19.692695 4.923174
Xe -14.769521 -19.692695 8.205290
Xe -14.769521 -19.692695 11.487405
Xe -14.769521 -19.692695 14.769521
Xe -14.769521 -19.692695 18.051637
Xe -14.769521 -19.692695 21.333753
Xe -14.769521 -18.051637 -22.974811
Xe -14.769521 -18.051637 -19.692695
Xe -14.769521 -18.051637 -16.410579
Xe -14.769521 -18.051637 -13.128463
Xe -14.769521 -18.051637 -9.846347
Xe -14.769521 -18.051637 -6.564232
Xe -14.769521 -18.051637 -3.282116
Xe -14.769521 -18.051637 0.000000
Xe -14.769521 -18.051637 3.282116
Xe -14.769521 -18.051637 6.564232
Xe -14.769521 -18.051637 9.846347
Xe -14.769521 -18.051637 13.128463
Xe -14.769521 -18.051637 16.410579
Xe -14.769521 -18.051637 19.692695
Xe -14.769521 -18.051637 22.974811
Xe -14.769521 -16.410579 -21.333753
Xe -14.769521 -16.410579 -18.051637
Xe -14.769521 -16.410579 -14.769521
Xe -14.769521 -16.410579 -11.487405
Xe -14.769521 -16.410579 -8.205290
Xe -14.769521 -16.410579 -4.923174
Xe -14.769521 -16.410579 -1.641058
Xe -14.769521 -16.410579 1.641058
Xe -14.769521 -16.410579 4.923174
Xe -14.769521 -16.410579 8.205290
Xe -14.769521 -16.410579 11.487405
Xe -14.769521 -16.410579 14.769521
Xe -14.769521 -16.410579 18.051637
Xe -14.769521 -16.410579 21.333753
Xe -14.769521 -14.769521 -22.974811
Xe -14.769521 -14.769521 -19.692695
Xe -14.769521 -14.769521 -16.410579
Xe -14.769521 -14.769521 -13.128463
Xe -14.769521 -14.769521 -9.846347
Xe -14.769521 -14.769521 -6.564232
Xe -14.769521 -14.769521 -3.282116
Xe -14.769521 -14.769521 0.000000
Xe -14.769521 -14.769521 3.282116
Xe -14.769521 -14.769521 6.564232
Xe -14.769521 -14.769521 9.846347
Xe -14.769521 -14.769521 13.128463
Xe -14.769521 -14.769521 16.410579
Xe -14.769521 -14.769521 19.692695
Xe -14.769521 -14.769521 22.974811
Xe -14.769521 -13.128463 -21.333753
Xe -14.769521 -13.128463 -18.051637
Xe -14.769521 -13.128463 -14.769521
Xe -14.769521 -13.128463 -11.487405
Xe -14.769521 -13.128463 -8.205290
Xe -14.769521 -13.128463 -4.923174
Xe -14.769521 -13.128463 -1.641058
Xe -14.769521 -13.128463 1.641058
Xe -14.769521 -13.128463 4.923174
Xe -14.769521 -13.128463 8.205290
Xe -14.769521 -13.128463 11.487405
Xe -14.769521 -13.128463 14.769521
Xe -14.769521 -13.128463 18.051637
Xe -14.769521 -13.128463 21.333753
Xe -14.769521 -11.487405 -22.974811
Xe -14.769521 -11.487405 -19.692695
Xe -14.769521 -11.487405 -16.410579
Xe -14.769521 -11.487405 -13.128463
Xe -14.769521 -11.487405 -9.846347
Xe -14.769521 -11.487405 -6.564232
Xe -14.769521 -11.487405 -3.282116
Xe -14.769521 -11.487405 0.000000
Xe -14.769521 -11.487405 3.282116
Xe -14.769521 -11.487405 6.564232
Xe -14.769521 -11.487405 9.846347
Xe -14.769521 -11.487405 13.128463
Xe -14.769521 -11.487405 16.410579
Xe -14.769521 -11.487405 19.692695
Xe -14.769521 -11.487405 22.974811
Xe -14.769521 -9.846347 -21.333753
Xe -14.769521 -9.846347 -18.051637
Xe -14.769521 -9.846347 -14.769521
Xe -14.769521 -9.846347 -11.487405
Xe -14.769521 -9.846347 -8.205290
Xe -14.769521 -9.846347 -4.923174
Xe -14.769521 -9.846347 -1.641058
Xe -14.769521 -9.846347 1.641058
Xe -14.769521 -9.846347 4.923174
Xe -14.769521 -9.846347 8.205290
Xe -14.769521 -9.846347 11.487405
Xe -14.769521 -9.846347 14.769521
Xe -14.769521 -9.846347 18.051637
Xe -14.769521 -9.846347 21.333753
Xe -14.769521 -8.205290 -22.974811
Xe -14.769521 -8.205290 -19.692695
Xe -14.769521 -8.205290 -16.410579
Xe -14.769521 -8.205290 -13.128463
Xe -14.769521 -8.205290 -9.846347
Xe -14.769521 -8.205290 -6.564232
Xe -14.769521 -8.205290 -3.282116
Xe -14.769521 -8.205290 0.000000
Xe -14.769521 -8.205290 3.282116
Xe -14.769521 -8.205290 6.564232
Xe -14.769521 -8.205290 9.846347
Xe -14.769521 -8.205290 13.128463
Xe -14.769521 -8.205290 16.410579
Xe -14.769521 -8.205290 19.692695
Xe -14.769521 -8.205290 22.974811
Xe -14.769521 -6.564232 -21.333753
Xe -14.769521 -6.564232 -18.051637
Xe -14.769521 -6.564232 -14.769521
Xe -14.769521 -6.564232 -11.487405
Xe -14.769521 -6.564232 -8.205290
Xe -14.769521 -6.564232 -4.923174
Xe -14.769521 -6.564232 -1.641058
Xe -14.769521 -6.564232 1.641058
Xe -14.769521 -6.564232 4.923174
Xe -14.769521 -6.564232 8.205290
Xe -14.769521 -6.564232 11.487405
Xe -14.769521 -6.564232 14.769521
Xe -14.769521 -6.564232 18.051637
Xe -14.769521 -6.564232 21.333753
Xe -14.769521 -4.923174 -22.974811
Xe -14.769521 -4.923174 -19.692695
Xe -14.769521 -4.923174 -16.410579
Xe -14.769521 -4.923174 -13.128463
Xe -14.769521 -4.923174 -9.846347
Xe -14.769521 -4.923174 -6.564232
Xe -14.769521 -4.923174 -3.282116
Xe -14.769521 -4.923174 0.000000
Xe -14.769521 -4.923174 3.282116
Xe -14.769521 -4.923174 6.564232
Xe -14.769521 -4.923174 9.846347
Xe -14.769521 -4.923174 13.128463
Xe -14.769521 -4.923174 16.410579
Xe -14.769521 -4.923174 19.692695
Xe -14.769521 -4.923174 22.974811
Xe -14.769521 -3.282116 -21.333753
Xe -14.769521 -3.282116 -18.051637
Xe -14.769521 -3.282116 -14.769521
Xe -14.769521 -3.282116 -11.487405
Xe -14.769521 -3.282116 -8.205290
Xe -14.769521 -3.282116 -4.923174
Xe -14.769521 -3.282116 -1.641058
Xe -14.769521 -3.282116 1.641058
Xe -14.769521 -3.282116 4.923174
Xe -14.769521 -3.282116 8.205290
Xe -14.769521 -3.282116 11.487405
Xe -14.769521 -3.282116 14.769521
Xe -14.769521 -3.282116 18.051637
Xe -14.769521 -3.282116 21.333753
Xe -14.769521 -1.641058 -22.974811
Xe -14.769521 -1.641058 -19.692695
Xe -14.769521 -1.641058 -16.410579
Xe -14.769521 -1.641058 -13.128463
Xe -14.769521 -1.641058 -9.846347
Xe -14.769521 -1.641058 -6.564232
Xe -14.769521 -1.641058 -3.282116
Xe -14.769521 -1.641058 0.000000
Xe -14.769521 -1.641058 3.282116
Xe -14.769521 -1.641058 6.564232
Xe -14.769521 -1.641058 9.846347
Xe -14.769521 -1.641058 13.128463
Xe -14.769521 -1.641058 16.410579
Xe -14.769521 -1.641058 19.692695
Xe -14.769521 -1.641058 22.974811
Xe -14.769521 0.000000 -21.333753
Xe -14.769521 0.000000 -18.051637
Xe -14.769521 0.000000 -14.769521
Xe -14.769521 0.000000 -11.487405
Xe -14.769521 0.000000 -8.205290
Xe -14.769521 0.000000 -4.923174
Xe -14.769521 0.000000 -1.641058
Xe -14.769521 0.000000 1.641058
Xe -14.769521 0.000000 4.923174
Xe -14.769521 0.000000 8.205290
Xe -14.769521 0.000000 11.487405
Xe -14.769521 0.000000 14.769521
Xe -14.769521 0.000000 18.051637
Xe -14.769521 0.000000 21.333753
Xe -14.769521 1.641058 -22.974811
Xe -14.769521 1.641058 -19.692695
Xe -14.769521 1.641058 -16.410579
Xe -14.769521 1.641058 -13.128463
Xe -14.769521 1.641058 -9.846347
Xe -14.769521 1.641058 -6.564232
Xe -14.769521 1.641058 -3.282116
Xe -14.769521 1.641058 0.000000
Xe -14.769521 1.641058 3.282116
Xe -14.769521 1.641058 6.564232
Xe -14.769521 1.641058 9.846347
Xe -14.769521 1.641058 13.128463
Xe -14.769521 1.641058 16.410579
Xe -14.769521 1.641058 19.692695
Xe -14.769521 1.641058 22.974811
Xe -14.769521 3.282116 -21.333753
Xe -14.769521 3.282116 -18.051637
Xe -14.769521 3.282116 -14.769521
Xe -14.769521 3.282116 -11.487405
Xe -14.769521 3.282116 -8.205290
Xe -14.769521 3.282116 -4.923174
Xe -14.769521 3.282116 -1.641058
Xe -14.769521 3.282116 1.641058
Xe -14.769521 3.282116 4.923174
Xe -14.769521 3.282116 8.205290
Xe -14.769521 3.282116 11.487405
Xe -14.769521 3.282116 14.769521
Xe -14.769521 3.282116 18.051637
Xe -14.769521 3.282116 21.333753
Xe -14.769521 4.923174 -22.974811
Xe -14.769521 4.923174 -19.692695
Xe -14.769521 4.923174 -16.410579
Xe -14.769521 4.923174 -13.128463
Xe -14.769521 4.923174 -9.846347
Xe -14.769521 4.923174 -6.564232
Xe -14.769521 4.923174 -3.282116
Xe -14.769521 4.923174 0.000000
Xe -14.769521 4.923174 3.282116
Xe -14.769521 4.923174 6.564232
Xe -14.769521 4.923174 9.846347
Xe -14.769521 4.923174 13.128463
Xe -14.769521 4.923174 16.410579
Xe -14.769521 4.923174 19.692695
Xe -14.769521 4.923174 22.974811
Xe -14.769521 6.564232 -21.333753
Xe -14.769521 6.564232 -18.051637
Xe -14.769521 6.564232 -14.769521
Xe -14.769521 6.564232 -11.487405
Xe -14.769521 6.564232 -8.205290
Xe -14.769521 6.564232 -4.923174
Xe -14.769521 6.564232 -1.641058
Xe -14.769521 6.564232 1.641058
Xe -14.769521 6.564232 4.923174
Xe -14.769521 6.564232 8.205290
Xe -14.769521 6.564232 11.487405
Xe -14.769521 6.564232 14.769521
Xe -14.769521 6.564232 18.051637
Xe -14.769521 6.564232 21.333753
Xe -14.769521 8.205290 -22.974811
Xe -14.769521 8.205290 -19.692695
Xe -14.769521 8.205290 -16.410579
Xe -14.769521 8.205290 -13.128463
Xe -14.769521 8.205290 -9.846347
Xe -14.769521 8.205290 -6.564232
Xe -14.769521 8.205290 -3.282116
Xe -14.769521 8.205290 0.000000
Xe -14.769521 8.205290 3.282116
Xe -14.769521 8.205290 6.564232
Xe -14.769521 8.205290 9.846347
Xe -14.769521 8.205290 13.128463
Xe -14.769521 8.205290 16.410579
Xe -14.769521 8.205290 19.692695
Xe -14.769521 8.205290 22.974811
Xe -14.769521 9.846347 -21.333753
Xe -14.769521 9.846347 -18.051637
Xe -14.769521 9.846347 -14.769521
Xe -14.769521 9.846347 -11.487405
Xe -14.769521 9.846347 -8.205290
Xe -14.769521 9.846347 -4.923174
Xe -14.769521 9.846347 -1.641058
Xe -14.769521 9.846347 1.641058
Xe -14.769521 9.846347 4.923174
Xe -14.769521 9.846347 8.205290
Xe -14.769521 9.846347 11.487405
Xe -14.769521 9.846347 14.769521
Xe -14.769521 9.846347 18.051637
Xe -14.769521 9.846347 21.333753
Xe -14.769521 11.487405 -22.974811
Xe -14.769521 11.487405 -19.692695
Xe -14.769521 11.487405 -16.410579
Xe -14.769521 11.487405 -13.128463
Xe -14.769521 11.487405 -9.846347
Xe -14.769521 11.487405 -6.564232
Xe -14.769521 11.487405 -3.282116
Xe -14.769521 11.487405 0.000000
Xe -14.769521 11.487405 3.282116
Xe -14.769521 11.487405 6.564232
Xe -14.769521 11.487405 9.846347
Xe -14.769521 11.487405 13.128463
Xe -14.769521 11.487405 16.410579
Xe -14.769521 11.487405 19.692695
Xe -14.769521 11.487405 22.974811
Xe -14.769521 13.128463 -21.333753
Xe -14.769521 13.128463 -18.051637
Xe -14.769521 13.128463 -14.769521
Xe -14.769521 13.128463 -11.487405
Xe -14.769521 13.128463 -8.205290
Xe -14.769521 13.128463 -4.923174
Xe -14.769521 13.128463 -1.641058
Xe -14.769521 13.128463 1.641058
Xe -14.769521 13.128463 4.923174
Xe -14.769521 13.128463 8.205290
Xe -14.769521 13.128463 11.487405
Xe -14.769521 13.128463 14.769521
Xe -14.769521 13.128463 18.051637
Xe -14.769521 13.128463 21.333753
Xe -14.769521 14.769521 -22.974811
Xe -14.769521 14.769521 -19.692695
Xe -14.769521 14.769521 -16.410579
Xe -14.769521 14.769521 -13.128463
Xe -14.769521 14.769521 -9.846347
Xe -14.769521 14.769521 -6.564232
Xe -14.769521 14.769521 -3.282116
Xe -14.769521 14.769521 0.000000
Xe -14.769521 14.769521 3.282116
Xe -14.769521 14.769521 6.564232
Xe -14.769521 14.769521 9.846347
Xe -14.769521 14.769521 13.128463
Xe -14.769521 14.769521 16.410579
Xe -14.769521 14.769521 19.692695
Xe -14.769521 14.769521 22.974811
Xe -14.769521 16.410579 -21.333753
Xe -14.769521 16.410579 -18.051637
Xe -14.769521 16.410579 -14.769521
Xe -14.769521 16.410579 -11.487405
Xe -14.769521 16.410579 -8.205290
Xe -14.769521 16.410579 -4.923174
Xe -14.769521 16.410579 -1.641058
Xe -14.769521 16.410579 1.641058
Xe -14.769521 16.410579 4.923174
Xe -14.769521 16.410579 8.205290
Xe -14.769521 16.410579 11.487405
Xe -14.769521 16.410579 14.769521
Xe -14.769521 16.410579 18.051637
Xe -14.769521 16.410579 21.333753
Xe -14.769521 18.051637 -22.974811
Xe -14.769521 18.051637 -19.692695
Xe -14.769521 18.051637 -16.410579
Xe -14.769521 18.051637 -13.128463
Xe -14.769521 18.051637 -9.846347
Xe -14.769521 18.051637 -6.564232
Xe -14.769521 18.051637 -3.282116
Xe -14.769521 18.051637 0.000000
Xe -14.769521 18.051637 3.282116
Xe -14.769521 18.051637 6.564232
Xe -14.769521 18.051637 9.846347
Xe -14.769521 18.051637 13.128463
Xe -14.769521 18.051637 16.410579
Xe -14.769521 18.051637 19.692695
Xe -14.769521 18.051637 22.974811
Xe -14.769521 19.692695 -21.333753
Xe -14.769521 19.692695 -18.051637
Xe -14.769521 19.692695 -14.769521
Xe -14.769521 19.692695 -11.487405
Xe -14.769521 19.692695 -8.205290
Xe -14.769521 19.692695 -4.923174
Xe -14.769521 19.692695 -1.641058
Xe -14.769521 19.692695 1.641058
Xe -14.769521 19.692695 4.923174
Xe -14.769521 19.692695 8.205290
Xe -14.769521 19.692695 11.487405
Xe -14.769521 19.692695 14.769521
Xe -14.769521 19.692695 18.051637
Xe -14.769521 19.692695 21.333753
Xe -14.769521 21.333753 -22.974811
Xe -14.769521 21.333753 -19.692695
Xe -14.769521 21.333753 -16.410579
Xe -14.769521 21.333753 -13.128463
Xe -14.769521 21.333753 -9.846347
Xe -14.769521 21.333753 -6.564232
Xe -14.769521 21.333753 -3.282116
Xe -14.769521 21.333753 0.000000
Xe -14.769521 21.333753 3.282116
Xe -14.769521 21.333753 6.564232
Xe -14.769521 21.333753 9.846347
Xe -14.769521 21.333753 13.128463
Xe -14.769521 21.333753 16.410579
Xe -14.769521 21.333753 19.692695
Xe -14.769521 21.333753 22.974811
Xe -14.769521 22.974811 -21.333753
Xe -14.769521 22.974811 -18.051637
Xe -14.769521 22.974811 -14.769521
Xe -14.769521 22.974811 -11.487405
Xe -14.769521 22.974811 -8.205290
Xe -14.769521 22.974811 -4.923174
Xe -14.769521 22.974811 -1.641058
Xe -14.769521 22.974811 1.641058
Xe -14.769521 22.974811 4.923174
Xe -14.769521 22.974811 8.205290
Xe -14.769521 22.974811 11.487405
Xe -14.769521 22.974811 14.769521
Xe -14.769521 22.974811 18.051637
Xe -14.769521 22.974811 21.333753
Xe -13.128463 -22.974811 -22.974811
Xe -13.128463 -22.974811 -19.692695
Xe -13.128463 -22.974811 -16.410579
Xe -13.128463 -22.974811 -13.128463
Xe -13.128463 -22.974811 -9.846347
Xe -13.128463 -22.974811 -6.564232
Xe -13.128463 -22.974811 -3.282116
Xe -13.128463 -22.974811 0.000000
Xe -13.128463 -22.974811 3.282116
Xe -13.128463 -22.974811 6.564232
Xe -13.128463 -22.974811 9.846347
Xe -13.128463 -22.974811 13.128463
Xe -13.128463 -22.974811 16.410579
Xe -13.128463 -22.974811 19.692695
Xe -13.128463 -22.974811 22.974811
Xe -13.128463 -21.333753 -21.333753
Xe -13.128463 -21.333753 -18.051637
Xe -13.128463 -21.333753 -14.769521
Xe -13.128463 -21.333753 -11.487405
Xe -13.128463 -21.333753 -8.205290
Xe -13.128463 -21.333753 -4.923174
Xe -13.128463 -21.333753 -1.641058
Xe -13.128463 -21.333753 1.641058
Xe -13.128463 -21.333753 4.923174
Xe -13.128463 -21.333753 8.205290
Xe -13.128463 -21.333753 11.487405
Xe -13.128463 -21.333753 14.769521
Xe -13.128463 -21.333753 18.051637
Xe -13.128463 -21.333753 21.333753
Xe -13.128463 -19.692695 -22.974811
Xe -13.128463 -19.692695 -19.692695
Xe -13.128463 -19.692695 -16.410579
Xe -13.128463 -19.692695 -13.128463
Xe -13.128463 -19.692695 -9.846347
Xe -13.128463 -19.692695 -6.564232
Xe -13.128463 -19.692695 -3.282116
Xe -13.128463 -19.692695 0.000000
Xe -13.128463 -19.692695 3.282116
Xe -13.128463 -19.692695 6.564232
Xe -13.128463 -19.692695 9.846347
Xe -13.128463 -19.692695 13.128463
Xe -13.128463 -19.692695 16.410579
Xe -13.128463 -19.692695 19.692695
Xe -13.128463 -19.692695 22.974811
Xe -13.128463 -18.051637 -21.333753
Xe -13.128463 -18.051637 -18.051637
Xe -13.128463 -18.051637 -14.769521
Xe -13.128463 -18.051637 -11.487405
Xe -13.128463 -18.051637 -8.205290
Xe -13.128463 -18.051637 -4.923174
Xe -13.128463 -18.051637 -1.641058
Xe -13.128463 -18.051637 1.641058
Xe -13.128463 -18.051637 4.923174
Xe -13.128463 -18.051637 8.205290
Xe -13.128463 -18.051637 11.487405
Xe -13.128463 -18.051637 14.769521
Xe -13.128463 -18.051637 18.051637
Xe -13.128463 -18.051637 21.333753
Xe -13.128463 -16.410579 -22.974811
Xe -13.128463 -16.410579 -19.692695
Xe -13.128463 -16.410579 -16.410579
Xe -13.128463 -16.410579 -13.128463
Xe -13.128463 -16.410579 -9.846347
Xe -13.128463 -16.410579 -6.564232
Xe -13.128463 -16.410579 -3.282116
Xe -13.128463 -16.410579 0.000000
Xe -13.128463 -16.410579 3.282116
Xe -13.128463 -16.410579 6.564232
Xe -13.128463 -16.410579 9.846347
Xe -13.128463 -16.410579 13.128463
Xe -13.128463 -16.410579 16.410579
Xe -13.128463 -16.410579 19.692695
Xe -13.128463 -16.410579 22.974811
Xe -13.128463 -14.769521 -21.333753
Xe -13.128463 -14.769521 -18.051637
Xe -13.128463 -14.769521 -14.769521
Xe -13.128463 -14.769521 -11.487405
Xe -13.128463 -14.769521 -8.205290
Xe -13.128463 -14.769521 -4.923174
Xe -13.128463 -14.769521 -1.641058
Xe -13.128463 -14.769521 1.641058
Xe -13.128463 -14.769521 4.923174
Xe -13.128463 -14.769521 8.205290
Xe -13.128463 -14.769521 11.487405
Xe -13.128463 -14.769521 14.769521
Xe -13.128463 -14.769521 18.051637
Xe -13.128463 -14.769521 21.333753
Xe -13.128463 -13.128463 -22.974811
Xe -13.128463 -13.128463 -19.692695
Xe -13.128463 -13.128463 -16.410579
Xe -13.128463 -13.128463 -13.128463
Xe -13.128463 -13.128463 -9.846347
Xe -13.128463 -13.128463 -6.564232
Xe -13.128463 -13.128463 -3.282116
Xe -13.128463 -13.128463 0.000000
Xe -13.128463 -13.128463 3.282116
Xe -13.128463 -13.128463 6.564232
Xe -13.128463 -13.128463 9.846347
Xe -13.128463 -13.128463 13.128463
Xe -13.128463 -13.128463 16.410579
Xe -13.128463 -13.128463 19.692695
Xe -13.128463 -13.128463 22.974811
Xe -13.128463 -11.487405 -21.333753
Xe -13.128463 -11.487405 -18.051637
Xe -13.128463 -11.487405 -14.769521
Xe -13.128463 -11.487405 -11.487405
Xe -13.128463 -11.487405 -8.205290
Xe -13.128463 -11.487405 -4.923174
Xe -13.128463 -11.487405 -1.641058
Xe -13.128463 -11.487405 1.641058
Xe -13.128463 -11.487405 4.923174
Xe -13.128463 -11.487405 8.205290
Xe -13.128463 -11.487405 11.487405
Xe -13.128463 -11.487405 14.769521
Xe -13.128463 -11.487405 18.051637
Xe -13.128463 -11.487405 21.333753
Xe -13.128463 -9.846347 -22.974811
Xe -13.128463 -9.846347 -19.692695
Xe -13.128463 -9.846347 -16.410579
Xe -13.128463 -9.846347 -13.128463
Xe -13.128463 -9.846347 -9.846347
Xe -13.128463 -9.846347 -6.564232
Xe -13.128463 -9.846347 -3.282116
Xe -13.128463 -9.846347 0.000000
Xe -13.128463 -9.846347 3.282116
Xe -13.128463 -9.846347 6.564232
Xe -13.128463 -9.846347 9.846347
Xe -13.128463 -9.846347 13.128463
Xe -13.128463 -9.846347 16.410579
Xe -13.128463 -9.846347 19.692695
Xe -13.128463 -9.846347 22.974811
Xe -13.128463 -8.205290 -21.333753
Xe -13.128463 -8.205290 -18.051637
Xe -13.128463 -8.205290 -14.769521
Xe -13.128463 -8.205290 -11.487405
Xe -13.128463 -8.205290 -8.205290
Xe -13.128463 -8.205290 -4.923174
Xe -13.128463 -8.205290 -1.641058
Xe -13.128463 -8.205290 1.641058
Xe -13.128463 -8.205290 4.923174
Xe -13.128463 -8.205290 8.205290
Xe -13.128463 -8.205290 11.487405
Xe -13.128463 -8.205290 14.769521
Xe -13.128463 -8.205290 18.051637
Xe -13.128463 -8.205290 21.333753
Xe -13.128463 -6.564232 -22.974811
Xe -13.128463 -6.564232 -19.692695
Xe -13.128463 -6.564232 -16.410579
Xe -13.128463 -6.564232 -13.128463
Xe -13.128463 -6.564232 -9.846347
Xe -13.128463 -6.564232 -6.564232
Xe -13.128463 -6.564232 -3.282116
Xe -13.128463 -6.564232 0.000000
Xe -13.128463 -6.564232 3.282116
Xe -13.128463 -6.564232 6.564232
Xe -13.128463 -6.564232 9.846347
Xe -13.128463 -6.564232 13.128463
Xe -13.128463 -6.564232 16.410579
Xe -13.128463 -6.564232 19.692695
Xe -13.128463 -6.564232 22.974811
Xe -13.128463 -4.923174 -21.333753
Xe -13.128463 -4.923174 -18.051637
Xe -13.128463 -4.923174 -14.769521
Xe -13.128463 -4.923174 -11.487405
Xe -13.128463 -4.923174 -8.205290
Xe -13.128463 -4.923174 -4.923174
Xe -13.128463 -4.923174 -1.641058
Xe -13.128463 -4.923174 1.641058
Xe -13.128463 -4.923174 4.923174
Xe -13.128463 -4.923174 8.205290
Xe -13.128463 -4.923174 11.487405
Xe -13.128463 -4.923174 14.769521
Xe -13.128463 -4.923174 18.051637
Xe -13.128463 -4.923174 21.333753
Xe -13.128463 -3.282116 -22.974811
Xe -13.128463 -3.282116 -19.692695
Xe -13.128463 -3.282116 -16.410579
Xe -13.128463 -3.282116 -13.128463
Xe -13.128463 -3.282116 -9.846347
Xe -13.128463 -3.282116 -6.564232
Xe -13.128463 -3.282116 -3.282116
Xe -13.128463 -3.282116 0.000000
Xe -13.128463 -3.282116 3.282116
Xe -13.128463 -3.282116 6.564232
Xe -13.128463 -3.282116 9.846347
Xe -13.128463 -3.282116 13.128463
Xe -13.128463 -3.282116 16.410579
Xe -13.128463 -3.282116 19.692695
Xe -13.128463 -3.282116 22.974811
Xe -13.128463 -1.641058 -21.333753
Xe -13.128463 -1.641058 -18.051637
Xe -13.128463 -1.641058 -14.769521
Xe -13.128463 -1.641058 -11.487405
Xe -13.128463 -1.641058 -8.205290
Xe -13.128463 -1.641058 -4.923174
Xe -13.128463 -1.641058 -1.641058
Xe -13.128463 -1.641058 1.641058
Xe -13.128463 -1.641058 4.923174
Xe -13.128463 -1.641058 8.205290
Xe -13.128463 -1.641058 11.487405
Xe -13.128463 -1.641058 14.769521
Xe -13.128463 -1.641058 18.051637
Xe -13.128463 -1.641058 21.333753
Xe -13.128463 0.000000 -22.974811
Xe -13.128463 0.000000 -19.692695
Xe -13.128463 0.000000 -16.410579
Xe -13.128463 0.000000 -13.128463
Xe -13.128463 0.000000 -9.846347
Xe -13.128463 0.000000 -6.564232
Xe -13.128463 0.000000 -3.282116
Xe -13.128463 0.000000 0.000000
Xe -13.128463 0.000000 3.282116
Xe -13.128463 0.000000 6.564232
Xe -13.128463 0.000000 9.846347
Xe -13.128463 0.000000 13.128463
Xe -13.128463 0.000000 16.410579
Xe -13.128463 0.000000 19.692695
Xe -13.128463 0.000000 22.974811
Xe -13.128463 1.641058 -21.333753
Xe -13.128463 1.641058 -18.051637
Xe -13.128463 1.641058 -14.769521
Xe -13.128463 1.641058 -11.487405
Xe -13.128463 1.641058 -8.205290
Xe -13.128463 1.641058 -4.923174
Xe -13.128463 1.641058 -1.641058
Xe -13.128463 1.641058 1.641058
Xe -13.128463 1.641058 4.923174
Xe -13.128463 1.641058 8.205290
Xe -13.128463 1.641058 11.487405
Xe -13.128463 1.641058 14.769521
Xe -13.128463 1.641058 18.051637
Xe -13.128463 1.641058 21.333753
Xe -13.128463 3.282116 -22.974811
Xe -13.128463 3.282116 -19.692695
Xe -13.128463 3.282116 -16.410579
Xe -13.128463 3.282116 -13.128463
Xe -13.128463 3.282116 -9.846347
Xe -13.128463 3.282116 -6.564232
Xe -13.128463 3.282116 -3.282116
Xe -13.128463 3.282116 0.000000
Xe -13.128463 3.282116 3.282116
Xe -13.128463 3.282116 6.564232
Xe -13.128463 3.282116 9.846347
Xe -13.128463 3.282116 13.128463
Xe -13.128463 3.282116 16.410579
Xe -13.128463 3.282116 19.692695
Xe -13.128463 3.282116 22.974811
Xe -13.128463 4.923174 -21.333753
Xe -13.128463 4.923174 -18.051637
Xe -13.128463 4.923174 -14.769521
Xe -13.128463 4.923174 -11.487405
Xe -13.128463 4.923174 -8.205290
Xe -13.128463 4.923174 -4.923174
Xe -13.128463 4.923174 -1.641058
Xe -13.128463 4.923174 1.641058
Xe -13.128463 4.923174 4.923174
Xe -13.128463 4.923174 8.205290
Xe -13.128463 4.923174 11.487405
Xe -13.128463 4.923174 14.769521
Xe -13.128463 4.923174 18.051637
Xe -13.128463 4.923174 21.333753
Xe -13.128463 6.564232 -22.974811
Xe -13.128463 6.564232 -19.692695
Xe -13.128463 6.564232 -16.410579
Xe -13.128463 6.564232 -13.128463
Xe -13.128463 6.564232 -9.846347
Xe -13.128463 6.564232 -6.564232
Xe -13.128463 6.564232 -3.282116
Xe -13.128463 6.564232 0.000000
Xe -13.128463 6.564232 3.282116
Xe -13.128463 6.564232 6.564232
Xe -13.128463 6.564232 9.846347
Xe -13.128463 6.564232 13.128463
Xe -13.128463 6.564232 16.410579
Xe -13.128463 6.564232 19.692695
Xe -13.128463 6.564232 22.974811
Xe -13.128463 8.205290 -21.333753
Xe -13.128463 8.205290 -18.051637
Xe -13.128463 8.205290 -14.769521
Xe -13.128463 8.205290 -11.487405
Xe -13.128463 8.205290 -8.205290
Xe -13.128463 8.205290 -4.923174
Xe -13.128463 8.205290 -1.641058
Xe -13.128463 8.205290 1.641058
Xe -13.128463 8.205290 4.923174
Xe -13.128463 8.205290 8.205290
Xe -13.128463 8.205290 11.487405
Xe -13.128463 8.205290 14.769521
Xe -13.128463 8.205290 18.051637
Xe -13.128463 8.205290 21.333753
Xe -13.128463 9.846347 -22.974811
Xe -13.128463 9.846347 -19.692695
Xe -13.128463 9.846347 -16.410579
Xe -13.128463 9.846347 -13.128463
Xe -13.128463 9.846347 -9.846347
Xe -13.128463 9.846347 -6.564232
Xe -13.128463 9.846347 -3.282116
Xe -13.128463 9.846347 0.000000
Xe -13.128463 9.846347 3.282116
Xe -13.128463 9.846347 6.564232
Xe -13.128463 9.846347 9.846347
Xe -13.128463 9.846347 13.128463
Xe -13.128463 9.846347 16.410579
Xe -13.128463 9.846347 19.692695
Xe -13.128463 9.846347 22.974811
Xe -13.128463 11.487405 -21.333753
Xe -13.128463 11.487405 -18.051637
Xe -13.128463 11.487405 -14.769521
Xe -13.128463 11.487405 -11.487405
Xe -13.128463 11.487405 -8.205290
Xe -13.128463 11.487405 -4.923174
Xe -13.128463 11.487405 -1.641058
Xe -13.128463 11.487405 1.641058
Xe -13.128463 11.487405 4.923174
Xe -13.128463 11.487405 8.205290
Xe -13.128463 11.487405 11.487405
Xe -13.128463 11.487405 14.769521
Xe -13.128463 11.487405 18.051637
Xe -13.128463 11.487405 21.333753
Xe -13.128463 13.128463 -22.974811
Xe -13.128463 13.128463 -19.692695
Xe -13.128463 13.128463 -16.410579
Xe -13.128463 13.128463 -13.128463
Xe -13.128463 13.128463 -9.846347
Xe -13.128463 13.128463 -6.564232
Xe -13.128463 13.128463 -3.282116
Xe -13.128463 13.128463 0.000000
Xe -13.128463 13.128463 3.282116
Xe -13.128463 13.128463 6.564232
Xe -13.128463 13.128463 9.846347
Xe -13.128463 13.128463 13.128463
Xe -13.128463 13.128463 16.410579
Xe -13.128463 13.128463 19.692695
Xe -13.128463 13.128463 22.974811
Xe -13.128463 14.769521 -21.333753
Xe -13.128463 14.769521 -18.051637
Xe -13.128463 14.769521 -14.769521
Xe -13.128463 14.769521 -11.487405
Xe -13.128463 14.769521 -8.205290
Xe -13.128463 14.769521 -4.923174
Xe -13.128463 14.769521 -1.641058
Xe -13.128463 14.769521 1.641058
Xe -13.128463 14.769521 4.923174
Xe -13.128463 14.769521 8.205290
Xe -13.128463 14.769521 11.487405
Xe -13.128463 14.769521 14.769521
Xe -13.128463 14.769521 18.051637
Xe -13.128463 14.769521 21.333753
Xe -13.128463 16.410579 -22.974811
Xe -13.128463 16.410579 -19.692695
Xe -13.128463 16.410579 -16.410579
Xe -13.128463 16.410579 -13.128463
Xe -13.128463 16.410579 -9.846347
Xe -13.128463 16.410579 -6.564232
Xe -13.128463 16.410579 -3.282116
Xe -13.128463 16.410579 0.000000
Xe -13.128463 16.410579 3.282116
Xe -13.128463 16.410579 6.564232
Xe -13.128463 16.410579 9.846347
Xe -13.128463 16.410579 13.128463
Xe -13.128463 16.410579 16.410579
Xe -13.128463 16.410579 19.692695
Xe -13.128463 16.410579 22.974811
Xe -13.128463 18.051637 -21.333753
Xe -13.128463 18.051637 -18.051637
Xe -13.128463 18.051637 -14.769521
Xe -13.128463 18.051637 -11.487405
Xe -13.128463 18.051637 -8.205290
Xe -13.128463 18.051637 -4.923174
Xe -13.128463 18.051637 -1.641058
Xe -13.128463 18.051637 1.641058
Xe -13.128463 18.051637 4.923174
Xe -13.128463 18.051637 8.205290
Xe -13.128463 18.051637 11.487405
Xe -13.128463 18.051637 14.769521
Xe -13.128463 18.051637 18.051637
Xe -13.128463 18.051637 21.333753
Xe -13.128463 19.692695 -22.974811
Xe -13.128463 19.692695 -19.692695
Xe -13.128463 19.692695 -16.410579
Xe -13.128463 19.692695 -13.128463
Xe -13.128463 19.692695 -9.846347
Xe -13.128463 19.692695 -6.564232
Xe -13.128463 19.692695 -3.282116
Xe -13.128463 19.692695 0.000000
Xe -13.128463 19.692695 3.282116
Xe -13.128463 19.692695 6.564232
Xe -13.128463 19.692695 9.846347
Xe -13.128463 19.692695 13.128463
Xe -13.128463 19.692695 16.410579
Xe -13.128463 19.692695 19.692695
Xe -13.128463 19.692695 22.974811
Xe -13.128463 21.333753 -21.333753
Xe -13.128463 21.333753 -18.051637
Xe -13.128463 21.333753 -14.769521
Xe -13.128463 21.333753 -11.487405
Xe -13.128463 21.333753 -8.205290
Xe -13.128463 21.333753 -4.923174
Xe -13.128463 21.333753 -1.641058
Xe -13.128463 21.333753 1.641058
Xe -13.128463 21.333753 4.923174
Xe -13.128463 21.333753 8.205290
Xe -13.128463 21.333753 11.487405
Xe -13.128463 21.333753 14.769521
Xe -13.128463 21.333753 18.051637
Xe -13.128463 21.333753 21.333753
Xe -13.128463 22.974811 -22.974811
Xe -13.128463 22.974811 -19.692695
Xe -13.128463 22.974811 -16.410579
Xe -13.128463 22.974811 -13.128463
Xe -13.128463 22.974811 -9.846347
Xe -13.128463 22.974811 -6.564232
Xe -13.128463 22.974811 -3.282116
Xe -13.128463 22.974811 0.000000
Xe -13.128463 22.974811 3.282116
Xe -13.128463 22.974811 6.564232
Xe -13.128463 22.974811 9.846347
Xe -13.128463 22.974811 13.128463
Xe -13.128463 22.974811 16.410579
Xe -13.128463 22.974811 19.692695
Xe -13.128463 22.974811 22.974811
Xe -11.487405 -22.974811 -21.333753
Xe -11.487405 -22.974811 -18.051637
Xe -11.487405 -22.974811 -14.769521
Xe -11.487405 -22.974811 -11.487405
Xe -11.487405 -22.974811 -8.205290
Xe -11.487405 -22.974811 -4.923174
Xe -11.487405 -22.974811 -1.641058
Xe -11.487405 -22.974811 1.641058
Xe -11.487405 -22.974811 4.923174
Xe -11.487405 -22.974811 8.205290
Xe -11.487405 -22.974811 11.487405
Xe -11.487405 -22.974811 14.769521
Xe -11.487405 -22.974811 18.051637
Xe -11.487405 -22.974811 21.333753
Xe -11.487405 -21.333753 -22.974811
Xe -11.487405 -21.333753 -19.692695
Xe -11.487405 -21.333753 -16.410579
Xe -11.487405 -21.333753 -13.128463
Xe -11.487405 -21.333753 -9.846347
Xe -11.487405 -21.333753 -6.564232
Xe -11.487405 -21.333753 -3.282116
Xe -11.487405 -21.333753 0.000000
Xe -11.487405 -21.333753 3.282116
Xe -11.487405 -21.333753 6.564232
Xe -11.487405 -21.333753 9.846347
Xe -11.487405 -21.333753 13.128463
Xe -11.487405 -21.333753 16.410579
Xe -11.487405 -21.333753 19.692695
Xe -11.487405 -21.333753 22.974811
Xe -11.487405 -19.692695 -21.333753
Xe -11.487405 -19.692695 -18.051637
Xe -11.487405 -19.692695 -14.769521
Xe -11.487405 -19.692695 -11.487405
Xe -11.487405 -19.692695 -8.205290
Xe -11.487405 -19.692695 -4.923174
Xe -11.487405 -19.692695 -1.641058
Xe -11.487405 -19.692695 1.641058
Xe -11.487405 -19.692695 4.923174
Xe -11.487405 -19.692695 8.205290
Xe -11.487405 -19.692695 11.487405
Xe -11.487405 -19.692695 14.769521
Xe -11.487405 -19.692695 18.051637
Xe -11.487405 -19.692695 21.333753
Xe -11.487405 -18.051637 -22.974811
Xe -11.487405 -18.051637 -19.692695
Xe -11.487405 -18.051637 -16.410579
Xe -11.487405 -18.051637 -13.128463
Xe -11.487405 -18.051637 -9.846347
Xe -11.487405 -18.051637 -6.564232
Xe -11.487405 -18.051637 -3.282116
Xe -11.487405 -18.051637 0.000000
Xe -11.487405 -18.051637 3.282116
Xe -11.487405 -18.051637 6.564232
Xe -11.487405 -18.051637 9.846347
Xe -11.487405 -18.051637 13.128463
Xe -11.487405 -18.051637 16.410579
Xe -11.487405 -18.051637 19.692695
Xe -11.487405 -18.051637 22.974811
Xe -11.487405 -16.410579 -21.333753
Xe -11.487405 -16.410579 -18.051637
Xe -11.487405 -16.410579 -14.769521
Xe -11.487405 -16.410579 -11.487405
Xe -11.487405 -16.410579 -8.205290
Xe -11.487405 -16.410579 -4.923174
Xe -11.487405 -16.410579 -1.641058
Xe -11.487405 -16.410579 1.641058
Xe -11.487405 -16.410579 4.923174
Xe -11.487405 -16.410579 8.205290
Xe -11.487405 -16.410579 11.487405
Xe -11.487405 -16.410579 14.769521
Xe -11.487405 -16.410579 18.051637
Xe -11.487405 -16.410579 21.333753
Xe -11.487405 -14.769521 -22.974811
Xe -11.487405 -14.769521 -19.692695
Xe -11.487405 -14.769521 -16.410579
Xe -11.487405 -14.769521 -13.128463
Xe -11.487405 -14.769521 -9.846347
Xe -11.487405 -14.769521 -6.564232
Xe -11.487405 -14.769521 -3.282116
Xe -11.487405 -14.769521 0.000000
Xe -11.487405 -14.769521 3.282116
Xe -11.487405 -14.769521 6.564232
Xe -11.487405 -14.769521 9.846347
Xe -11.487405 -14.769521 13.128463
Xe -11.487405 -14.769521 16.410579
Xe -11.487405 -14.769521 19.692695
Xe -11.487405 -14.769521 22.974811
Xe -11.487405 -13.128463 -21.333753
Xe -11.487405 -13.128463 -18.051637
Xe -11.487405 -13.128463 -14.769521
Xe -11.487405 -13.128463 -11.487405
Xe -11.487405 -13.128463 -8.205290
Xe -11.487405 -13.128463 -4.923174
Xe -11.487405 -13.128463 -1.641058
Xe -11.487405 -13.128463 1.641058
Xe -11.487405 -13.128463 4.923174
Xe -11.487405 -13.128463 8.205290
Xe -11.487405 -13.128463 11.487405
Xe -11.487405 -13.128463 14.769521
Xe -11.487405 -13.128463 18.051637
Xe -11.487405 -13.128463 21.333753
Xe -11.487405 -11.487405 -22.974811
Xe -11.487405 -11.487405 -19.692695
Xe -11.487405 -11.487405 -16.410579
Xe -11.487405 -11.487405 -13.128463
Xe -11.487405 -11.487405 -9.846347
Xe -11.487405 -11.487405 -6.564232
Xe -11.487405 -11.487405 -3.282116
Xe -11.487405 -11.487405 0.000000
Xe -11.487405 -11.487405 3.282116
Xe -11.487405 -11.487405 6.564232
Xe -11.487405 -11.487405 9.846347
Xe -11.487405 -11.487405 13.128463
Xe -11.487405 -11.487405 16.410579
Xe -11.487405 -11.487405 19.692695
Xe -11.487405 -11.487405 22.974811
Xe -11.487405 -9.846347 -21.333753
Xe -11.487405 -9.846347 -18.051637
Xe -11.487405 -9.846347 -14.769521
Xe -11.487405 -9.846347 -11.487405
Xe -11.487405 -9.846347 -8.205290
Xe -11.487405 -9.846347 -4.923174
Xe -11.487405 -9.846347 -1.641058
Xe -11.487405 -9.846347 1.641058
Xe -11.487405 -9.846347 4.923174
Xe -11.487405 -9.846347 8.205290
Xe -11.487405 -9.846347 11.487405
Xe -11.487405 -9.846347 14.769521
Xe -11.487405 -9.846347 18.051637
Xe -11.487405 -9.846347 21.333753
Xe -11.487405 -8.205290 -22.974811
Xe -11.487405 -8.205290 -19.692695
Xe -11.487405 -8.205290 -16.410579
Xe -11.487405 -8.205290 -13.128463
Xe -11.487405 -8.205290 -9.846347
Xe -11.487405 -8.205290 -6.564232
Xe -11.487405 -8.205290 -3.282116
Xe -11.487405 -8.205290 0.000000
Xe -11.487405 -8.205290 3.282116
Xe -11.487405 -8.205290 6.564232
Xe -11.487405 -8.205290 9.846347
Xe -11.487405 -8.205290 13.128463
Xe -11.487405 -8.205290 16.410579
Xe -11.487405 -8.205290 19.692695
Xe -11.487405 -8.205290 22.974811
Xe -11.487405 -6.564232 -21.333753
Xe -11.487405 -6.564232 -18.051637
Xe -11.487405 -6.564232 -14.769521
Xe -11.487405 -6.564232 -11.487405
Xe -11.487405 -6.564232 -8.205290
Xe -11.487405 -6.564232 -4.923174
Xe -11.487405 -6.564232 -1.641058
Xe -11.487405 -6.564232 1.641058
Xe -11.487405 -6.564232 4.923174
Xe -11.487405 -6.564232 8.205290
Xe -11.487405 -6.564232 11.487405
Xe -11.487405 -6.564232 14.769521
Xe -11.487405 -6.564232 18.051637
Xe -11.487405 -6.564232 21.333753
Xe -11.487405 -4.923174 -22.974811
Xe -11.487405 -4.923174 -19.692695
Xe -11.487405 -4.923174 -16.410579
Xe -11.487405 -4.923174 -13.128463
Xe -11.487405 -4.923174 -9.846347
Xe -11.487405 -4.923174 -6.564232
Xe -11.487405 -4.923174 -3.282116
Xe -11.487405 -4.923174 0.000000
Xe -11.487405 -4.923174 3.282116
Xe -11.487405 -4.923174 6.564232
Xe -11.487405 -4.923174 9.846347
Xe -11.487405 -4.923174 13.128463
Xe -11.487405 -4.923174 16.410579
Xe -11.487405 -4.923174 19.692695
Xe -11.487405 -4.923174 22.974811
Xe -11.487405 -3.282116 -21.333753
Xe -11.487405 -3.282116 -18.051637
Xe -11.487405 -3.282116 -14.769521
Xe -11.487405 -3.282116 -11.487405
Xe -11.487405 -3.282116 -8.205290
Xe -11.487405 -3.282116 -4.923174
Xe -11.487405 -3.282116 -1.641058
Xe -11.487405 -3.282116 1.641058
Xe -11.487405 -3.282116 4.923174
Xe -11.487405 -3.282116 8.205290
Xe -11.487405 -3.282116 11.487405
Xe -11.487405 -3.282116 14.769521
Xe -11.487405 -3.282116 18.051637
Xe -11.487405 -3.282116 21.333753
Xe -11.487405 -1.641058 -22.974811
Xe -11.487405 -1.641058 -19.692695
Xe -11.487405 -1.641058 -16.410579
Xe -11.487405 -1.641058 -13.128463
Xe -11.487405 -1.641058 -9.846347
Xe -11.487405 -1.641058 -6.564232
Xe -11.487405 -1.641058 -3.282116
Xe -11.487405 -1.641058 0.000000
Xe -11.487405 -1.641058 3.282116
Xe -11.487405 -1.641058 6.564232
Xe -11.487405 -1.641058 9.846347
Xe -11.487405 -1.641058 13.128463
Xe -11.487405 -1.641058 16.410579
Xe -11.487405 -1.641058 19.692695
Xe -11.487405 -1.641058 22.974811
Xe -11.487405 0.000000 -21.333753
Xe -11.487405 0.000000 -18.051637
Xe -11.487405 0.000000 -14.769521
Xe -11.487405 0.000000 -11.487405
Xe -11.487405 0.000000 -8.205290
Xe -11.487405 0.000000 -4.923174
Xe -11.487405 0.000000 -1.641058
Xe -11.487405 0.000000 1.641058
Xe -11.487405 0.000000 4.923174
Xe -11.487405 0.000000 8.205290
Xe -11.487405 0.000000 11.487405
Xe -11.487405 0.000000 14.769521
Xe -11.487405 0.000000 18.051637
Xe -11.487405 0.000000 21.333753
Xe -11.487405 1.641058 -22.974811
Xe -11.487405 1.641058 -19.692695
Xe -11.487405 1.641058 -16.410579
Xe -11.487405 1.641058 -13.128463
Xe -11.487405 1.641058 -9.846347
Xe -11.487405 1.641058 -6.564232
Xe -11.487405 1.641058 -3.282116
Xe -11.487405 1.641058 0.000000
Xe -11.487405 1.641058 3.282116
Xe -11.487405 1.641058 6.564232
Xe -11.487405 1.641058 9.846347
Xe -11.487405 1.641058 13.128463
Xe -11.487405 1.641058 16.410579
Xe -11.487405 1.641058 19.692695
Xe -11.487405 1.641058 22.974811
Xe -11.487405 3.282116 -21.333753
Xe -11.487405 3.282116 -18.051637
Xe -11.487405 3.282116 -14.769521
Xe -11.487405 3.282116 -11.487405
Xe -11.487405 3.282116 -8.205290
Xe -11.487405 3.282116 -4.923174
Xe -11.487405 3.282116 -1.641058
Xe -11.487405 3.282116 1.641058
Xe -11.487405 3.282116 4.923174
Xe -11.487405 3.282116 8.205290
Xe -11.487405 3.282116 11.487405
Xe -11.487405 3.282116 14.769521
Xe -11.487405 3.282116 18.051637
Xe -11.487405 3.282116 21.333753
Xe -11.487405 4.923174 -22.974811
Xe -11.487405 4.923174 -19.692695
Xe -11.487405 4.923174 -16.410579
Xe -11.487405 4.923174 -13.128463
Xe -11.487405 4.923174 -9.846347
Xe -11.487405 4.923174 -6.564232
Xe -11.487405 4.923174 -3.282116
Xe -11.487405 4.923174 0.000000
Xe -11.487405 4.923174 3.282116
Xe -11.487405 4.923174 6.564232
Xe -11.487405 4.923174 9.846347
Xe -11.487405 4.923174 13.128463
Xe -11.487405 4.923174 16.410579
Xe -11.487405 4.923174 19.692695
Xe -11.487405 4.923174 22.974811
Xe -11.487405 6.564232 -21.333753
Xe -11.487405 6.564232 -18.051637
Xe -11.487405 6.564232 -14.769521
Xe -11.487405 6.564232 -11.487405
Xe -11.487405 6.564232 -8.205290
Xe -11.487405 6.564232 -4.923174
Xe -11.487405 6.564232 -1.641058
Xe -11.487405 6.564232 1.641058
Xe -11.487405 6.564232 4.923174
Xe -11.487405 6.564232 8.205290
Xe -11.487405 6.564232 11.487405
Xe -11.487405 6.564232 14.769521
Xe -11.487405 6.564232 18.051637
Xe -11.487405 6.564232 21.333753
Xe -11.487405 8.205290 -22.974811
Xe -11.487405 8.205290 -19.692695
Xe -11.487405 8.205290 -16.410579
Xe -11.487405 8.205290 -13.128463
Xe -11.487405 8.205290 -9.846347
Xe -11.487405 8.205290 -6.564232
Xe -11.487405 8.205290 -3.282116
Xe -11.487405 8.205290 0.000000
Xe -11.487405 8.205290 3.282116
Xe -11.487405 8.205290 6.564232
Xe -11.487405 8.205290 9.846347
Xe -11.487405 8.205290 13.128463
Xe -11.487405 8.205290 16.410579
Xe -11.487405 8.205290 19.692695
Xe -11.487405 8.205290 22.974811
Xe -11.487405 9.846347 -21.333753
Xe -11.487405 9.846347 -18.051637
Xe -11.487405 9.846347 -14.769521
Xe -11.487405 9.846347 -11.487405
Xe -11.487405 9.846347 -8.205290
Xe -11.487405 9.846347 -4.923174
Xe -11.487405 9.846347 -1.641058
Xe -11.487405 9.846347 1.641058
Xe -11.487405 9.846347 4.923174
Xe -11.487405 9.846347 8.205290
Xe -11.487405 9.846347 11.487405
Xe -11.487405 9.846347 14.769521
Xe -11.487405 9.846347 18.051637
Xe -11.487405 9.846347 21.333753
Xe -11.487405 11.487405 -22.974811
Xe -11.487405 11.487405 -19.692695
Xe -11.487405 11.487405 -16.410579
Xe -11.487405 11.487405 -13.128463
Xe -11.487405 11.487405 -9.846347
Xe -11.487405 11.487405 -6.564232
Xe -11.487405 11.487405 -3.282116
Xe -11.487405 11.487405 0.000000
Xe -11.487405 11.487405 3.282116
Xe -11.487405 11.487405 6.564232
Xe -11.487405 11.487405 9.846347
Xe -11.487405 11.487405 13.128463
Xe -11.487405 11.487405 16.410579
Xe -11.487405 11.487405 19.692695
Xe -11.487405 11.487405 22.974811
Xe -11.487405 13.128463 -21.333753
Xe -11.487405 13.128463 -18.051637
Xe -11.487405 13.128463 -14.769521
Xe -11.487405 13.128463 -11.487405
Xe -11.487405 13.128463 -8.205290
Xe -11.487405 13.128463 -4.923174
Xe -11.487405 13.128463 -1.641058
Xe -11.487405 13.128463 1.641058
Xe -11.487405 13.128463 4.923174
Xe -11.487405 13.128463 8.205290
Xe -11.487405 13.128463 11.487405
Xe -11.487405 13.128463 14.769521
Xe -11.487405 13.128463 18.051637
Xe -11.487405 13.128463 21.333753
Xe -11.487405 14.769521 -22.974811
Xe -11.487405 14.769521 -19.692695
Xe -11.487405 14.769521 -16.410579
Xe -11.487405 14.769521 -13.128463
Xe -11.487405 14.769521 -9.846347
Xe -11.487405 14.769521 -6.564232
Xe -11.487405 14.769521 -3.282116
Xe -11.487405 14.769521 0.000000
Xe -11.487405 14.769521 3.282116
Xe -11.487405 14.769521 6.564232
Xe -11.487405 14.769521 9.846347
Xe -11.487405 14.769521 13.128463
Xe -11.487405 14.769521 16.410579
Xe -11.487405 14.769521 19.692695
Xe -11.487405 14.769521 22.974811
Xe -11.487405 16.410579 -21.333753
Xe -11.487405 16.410579 -18.051637
Xe -11.487405 16.410579 -14.769521
Xe -11.487405 16.410579 -11.487405
Xe -11.487405 16.410579 -8.205290
Xe -11.487405 16.410579 -4.923174
Xe -11.487405 16.410579 -1.641058
Xe -11.487405 16.410579 1.641058
Xe -11.487405 16.410579 4.923174
Xe -11.487405 16.410579 8.205290
Xe -11.487405 16.410579 11.487405
Xe -11.487405 16.410579 14.769521
Xe -11.487405 16.410579 18.051637
Xe -11.487405 16.410579 21.333753
Xe -11.487405 18.051637 -22.974811
Xe -11.487405 18.051637 -19.692695
Xe -11.487405 18.051637 -16.410579
Xe -11.487405 18.051637 -13.128463
Xe -11.487405 18.051637 -9.846347
Xe -11.487405 18.051637 -6.564232
Xe -11.487405 18.051637 -3.282116
Xe -11.487405 18.051637 0.000000
Xe -11.487405 18.051637 3.282116
Xe -11.487405 18.051637 6.564232
Xe -11.487405 18.051637 9.846347
Xe -11.487405 18.051637 13.128463
Xe -11.487405 18.051637 16.410579
Xe -11.487405 18.051637 19.692695
Xe -11.487405 18.051637 22.974811
Xe -11.487405 19.692695 -21.333753
Xe -11.487405 19.692695 -18.051637
Xe -11.487405 19.692695 -14.769521
Xe -11.487405 19.692695 -11.487405
Xe -11.487405 19.692695 -8.205290
Xe -11.487405 19.692695 -4.923174
Xe -11.487405 19.692695 -1.641058
Xe -11.487405 19.692695 1.641058
Xe -11.487405 19.692695 4.923174
Xe -11.487405 19.692695 8.205290
Xe -11.487405 19.692695 11.487405
Xe -11.487405 19.692695 14.769521
Xe -11.487405 19.692695 18.051637
Xe -11.487405 19.692695 21.333753
Xe -11.487405 21.333753 -22.974811
Xe -11.487405 21.333753 -19.692695
Xe -11.487405 21.333753 -16.410579
Xe -11.487405 21.333753 -13.128463
Xe -11.487405 21.333753 -9.846347
Xe -11.487405 21.333753 -6.564232
Xe -11.487405 21.333753 -3.282116
Xe -11.487405 21.333753 0.000000
Xe -11.487405 21.333753 3.282116
Xe -11.487405 21.333753 6.564232
Xe -11.487405 21.333753 9.846347
Xe -11.487405 21.333753 13.128463
Xe -11.487405 21.333753 16.410579
Xe -11.487405 21.333753 19.692695
Xe -11.487405 21.333753 22.974811
Xe -11.487405 22.974811 -21.333753
Xe -11.487405 22.974811 -18.051637
Xe -11.487405 22.974811 -14.769521
Xe -11.487405 22.974811 -11.487405
Xe -11.487405 22.974811 -8.205290
Xe -11.487405 22.974811 -4.923174
Xe -11.487405 22.974811 -1.641058
Xe -11.487405 22.974811 1.641058
Xe -11.487405 22.974811 4.923174
Xe -11.487405 22.974811 8.205290
Xe -11.487405 22.974811 11.487405
Xe -11.487405 22.974811 14.769521
Xe -11.487405 22.974811 18.051637
Xe -11.487405 22.974811 21.333753
Xe -9.846347 -22.974811 -22.974811
Xe -9.846347 -22.974811 -19.692695
Xe -9.846347 -22.974811 -16.410579
Xe -9.846347 -22.974811 -13.128463
Xe -9.846347 -22.974811 -9.846347
Xe -9.846347 -22.974811 -6.564232
Xe -9.846347 -22.974811 -3.282116
Xe -9.846347 -22.974811 0.000000
Xe -9.846347 -22.974811 3.282116
Xe -9.846347 -22.974811 6.564232
Xe -9.846347 -22.974811 9.846347
Xe -9.846347 -22.974811 13.128463
Xe -9.846347 -22.974811 16.410579
Xe -9.846347 -22.974811 19.692695
Xe -9.846347 -22.974811 22.974811
Xe -9.846347 -21.333753 -21.333753
Xe -9.846347 -21.333753 -18.051637
Xe -9.846347 -21.333753 -14.769521
Xe -9.846347 -21.333753 -11.487405
Xe -9.846347 -21.333753 -8.205290
Xe -9.846347 -21.333753 -4.923174
Xe -9.846347 -21.333753 -1.641058
Xe -9.846347 -21.333753 1.641058
Xe -9.846347 -21.333753 4.923174
Xe -9.846347 -21.333753 8.205290
Xe -9.846347 -21.333753 11.487405
Xe -9.846347 -21.333753 14.769521
Xe -9.846347 -21.333753 18.051637
Xe -9.846347 -21.333753 21.333753
Xe -9.846347 -19.692695 -22.974811
Xe -9.846347 -19.692695 -19.692695
Xe -9.846347 -19.692695 -16.410579
Xe -9.846347 -19.692695 -13.128463
Xe -9.846347 -19.692695 -9.846347
Xe -9.846347 -19.692695 -6.564232
Xe -9.846347 -19.692695 -3.282116
Xe -9.846347 -19.692695 0.000000
Xe -9.846347 -19.692695 3.282116
Xe -9.846347 -19.692695 6.564232
Xe -9.846347 -19.692695 9.846347
Xe -9.846347 -19.692695 13.128463
Xe -9.846347 -19.692695 16.410579
Xe -9.846347 -19.692695 19.692695
Xe -9.846347 -19.692695 22.974811
Xe -9.846347 -18.051637 -21.333753
Xe -9.846347 -18.051637 -18.051637
Xe -9.846347 -18.051637 -14.769521
Xe -9.846347 -18.051637 -11.487405
Xe -9.846347 -18.051637 -8.205290
Xe -9.846347 -18.051637 -4.923174
Xe -9.846347 -18.051637 -1.641058
Xe -9.846347 -18.051637 1.641058
Xe -9.846347 -18.051637 4.923174
Xe -9.846347 -18.051637 8.205290
Xe -9.846347 -18.051637 11.487405
Xe -9.846347 -18.051637 14.769521
Xe -9.846347 -18.051637 18.051637
Xe -9.846347 -18.051637 21.333753
Xe -9.846347 -16.410579 -22.974811
Xe -9.846347 -16.410579 -19.692695
Xe -9.846347 -16.410579 -16.410579
Xe -9.846347 -16.410579 -13.128463
Xe -9.846347 -16.410579 -9.846347
Xe -9.846347 -16.410579 -6.564232
Xe -9.846347 -16.410579 -3.282116
Xe -9.846347 -16.410579 0.000000
Xe -9.846347 -16.410579 3.282116
Xe -9.846347 -16.410579 6.564232
Xe -9.846347 -16.410579 9.846347
Xe -9.846347 -16.410579 13.128463
Xe -9.846347 -16.410579 16.410579
Xe -9.846347 -16.410579 19.692695
Xe -9.846347 -16.410579 22.974811
Xe -9.846347 -14.769521 -21.333753
Xe -9.846347 -14.769521 -18.051637
Xe -9.846347 -14.769521 -14.769521
Xe -9.846347 -14.769521 -11.487405
Xe -9.846347 -14.769521 -8.205290
Xe -9.846347 -14.769521 -4.923174
Xe -9.846347 -14.769521 -1.641058
Xe -9.846347 -14.769521 1.641058
Xe -9.846347 -14.769521 4.923174
Xe -9.846347 -14.769521 8.205290
Xe -9.846347 -14.769521 11.487405
Xe -9.846347 -14.769521 14.769521
Xe -9.846347 -14.769521 18.051637
Xe -9.846347 -14.769521 21.333753
Xe -9.846347 -13.128463 -22.974811
Xe -9.846347 -13.128463 -19.692695
Xe -9.846347 -13.128463 -16.410579
Xe -9.846347 -13.128463 -13.128463
Xe -9.846347 -13.128463 -9.846347
Xe -9.846347 -13.128463 -6.564232
Xe -9.846347 -13.128463 -3.282116
Xe -9.846347 -13.128463 0.000000
Xe -9.846347 -13.128463 3.282116
Xe -9.846347 -13.128463 6.564232
Xe -9.846347 -13.128463 9.846347
Xe -9.846347 -13.128463 13.128463
Xe -9.846347 -13.128463 16.410579
Xe -9.846347 -13.128463 19.692695
Xe -9.846347 -13.128463 22.974811
Xe -9.846347 -11.487405 -21.333753
Xe -9.846347 -11.487405 -18.051637
Xe -9.846347 -11.487405 -14.769521
Xe -9.846347 -11.487405 -11.487405
Xe -9.846347 -11.487405 -8.205290
Xe -9.846347 -11.487405 -4.923174
Xe -9.846347 -11.487405 -1.641058
Xe -9.846347 -11.487405 1.641058
Xe -9.846347 -11.487405 4.923174
Xe -9.846347 -11.487405 8.205290
Xe -9.846347 -11.487405 11.487405
Xe -9.846347 -11.487405 14.769521
Xe -9.846347 -11.487405 18.051637
Xe -9.846347 -11.487405 21.333753
Xe -9.846347 -9.846347 -22.974811
Xe -9.846347 -9.846347 -19.692695
Xe -9.846347 -9.846347 -16.410579
Xe -9.846347 -9.846347 -13.128463
Xe -9.846347 -9.846347 -9.846347
Xe -9.846347 -9.846347 -6.564232
Xe -9.846347 -9.846347 -3.282116
Xe -9.846347 -9.846347 0.000000
Xe -9.846347 -9.846347 3.282116
Xe -9.846347 -9.846347 6.564232
Xe -9.846347 -9.846347 9.846347
Xe -9.846347 -9.846347 13.128463
Xe -9.846347 -9.846347 16.410579
Xe -9.846347 -9.846347 19.692695
Xe -9.846347 -9.846347 22.974811
Xe -9.846347 -8.205290 -21.333753
Xe -9.846347 -8.205290 -18.051637
Xe -9.846347 -8.205290 -14.769521
Xe -9.846347 -8.205290 -11.487405
Xe -9.846347 -8.205290 -8.205290
Xe -9.846347 -8.205290 -4.923174
Xe -9.846347 -8.205290 -1.641058
Xe -9.846347 -8.205290 1.641058
Xe -9.846347 -8.205290 4.923174
Xe -9.846347 -8.205290 8.205290
Xe -9.846347 -8.205290 11.487405
Xe -9.846347 -8.205290 14.769521
Xe -9.846347 -8.205290 18.051637
Xe -9.846347 -8.205290 21.333753
Xe -9.846347 -6.564232 -22.974811
Xe -9.846347 -6.564232 -19.692695
Xe -9.846347 -6.564232 -16.410579
Xe -9.846347 -6.564232 -13.128463
Xe -9.846347 -6.564232 -9.846347
Xe -9.846347 -6.564232 -6.564232
Xe -9.846347 -6.564232 -3.282116
Xe -9.846347 -6.564232 0.000000
Xe -9.846347 -6.564232 3.282116
Xe -9.846347 -6.564232 6.564232
Xe -9.846347 -6.564232 9.846347
Xe -9.846347 -6.564232 13.128463
Xe -9.846347 -6.564232 16.410579
Xe -9.846347 -6.564232 19.692695
Xe -9.846347 -6.564232 22.974811
Xe -9.846347 -4.923174 -21.333753
Xe -9.846347 -4.923174 -18.051637
Xe -9.846347 -4.923174 -14.769521
Xe -9.846347 -4.923174 -11.487405
Xe -9.846347 -4.923174 -8.205290
Xe -9.846347 -4.923174 -4.923174
Xe -9.846347 -4.923174 -1.641058
Xe -9.846347 -4.923174 1.641058
Xe -9.846347 -4.923174 4.923174
Xe -9.846347 -4.923174 8.205290
Xe -9.846347 -4.923174 11.487405
Xe -9.846347 -4.923174 14.769521
Xe -9.846347 -4.923174 18.051637
Xe -9.846347 -4.923174 21.333753
Xe -9.846347 -3.282116 -22.974811
Xe -9.846347 -3.282116 -19.692695
Xe -9.846347 -3.282116 -16.410579
Xe -9.846347 -3.282116 -13.128463
Xe -9.846347 -3.282116 -9.846347
Xe -9.846347 -3.282116 -6.564232
Xe -9.846347 -3.282116 -3.282116
Xe -9.846347 -3.282116 0.000000
Xe -9.846347 -3.282116 3.282116
Xe -9.846347 -3.282116 6.564232
Xe -9.846347 -3.282116 9.846347
Xe -9.846347 -3.282116 13.128463
Xe -9.846347 -3.282116 16.410579
Xe -9.846347 -3.282116 19.692695
Xe -9.846347 -3.282116 22.974811
Xe -9.846347 -1.641058 -21.333753
Xe -9.846347 -1.641058 -18.051637
Xe -9.846347 -1.641058 -14.769521
Xe -9.846347 -1.641058 -11.487405
Xe -9.846347 -1.641058 -8.205290
Xe -9.846347 -1.641058 -4.923174
Xe -9.846347 -1.641058 -1.641058
Xe -9.846347 -1.641058 1.641058
Xe -9.846347 -1.641058 4.923174
Xe -9.846347 -1.641058 8.205290
Xe -9.846347 -1.641058 11.487405
Xe -9.846347 -1.641058 14.769521
Xe -9.846347 -1.641058 18.051637
Xe -9.846347 -1.641058 21.333753
Xe -9.846347 0.000000 -22.974811
Xe -9.846347 0.000000 -19.692695
Xe -9.846347 0.000000 -16.410579
Xe -9.846347 0.000000 -13.128463
Xe -9.846347 0.000000 -9.846347
Xe -9.846347 0.000000 -6.564232
Xe -9.846347 0.000000 -3.282116
Xe -9.846347 0.000000 0.000000
Xe -9.846347 0.000000 3.282116
Xe -9.846347 0.000000 6.564232
Xe -9.846347 0.000000 9.846347
Xe -9.846347 0.000000 13.128463
Xe -9.846347 0.000000 16.410579
Xe -9.846347 0.000000 19.692695
Xe -9.846347 0.000000 22.974811
Xe -9.846347 1.641058 -21.333753
Xe -9.846347 1.641058 -18.051637
Xe -9.846347 1.641058 -14.769521
Xe -9.846347 1.641058 -11.487405
Xe -9.846347 1.641058 -8.205290
Xe -9.846347 1.641058 -4.923174
Xe -9.846347 1.641058 -1.641058
Xe -9.846347 1.641058 1.641058
Xe -9.846347 1.641058 4.923174
Xe -9.846347 1.641058 8.205290
Xe -9.846347 1.641058 11.487405
Xe -9.846347 1.641058 14.769521
Xe -9.846347 1.641058 18.051637
Xe -9.846347 1.641058 21.333753
Xe -9.846347 3.282116 -22.974811
Xe -9.846347 3.282116 -19.692695
Xe -9.846347 3.282116 -16.410579
Xe -9.846347 3.282116 -13.128463
Xe -9.846347 3.282116 -9.846347
Xe -9.846347 3.282116 -6.564232
Xe -9.846347 3.282116 -3.282116
Xe -9.846347 3.282116 0.000000
Xe -9.846347 3.282116 3.282116
Xe -9.846347 3.282116 6.564232
Xe -9.846347 3.282116 9.846347
Xe -9.846347 3.282116 13.128463
Xe -9.846347 3.282116 16.410579
Xe -9.846347 3.282116 19.692695
Xe -9.846347 3.282116 22.974811
Xe -9.846347 4.923174 -21.333753
Xe -9.846347 4.923174 -18.051637
Xe -9.846347 4.923174 -14.769521
Xe -9.846347 4.923174 -11.487405
Xe -9.846347 4.923174 -8.205290
Xe -9.846347 4.923174 -4.923174
Xe -9.846347 4.923174 -1.641058
Xe -9.846347 4.923174 1.641058
Xe -9.846347 4.923174 4.923174
Xe -9.846347 4.923174 8.205290
Xe -9.846347 4.923174 11.487405
Xe -9.846347 4.923174 14.769521
Xe -9.846347 4.923174 18.051637
Xe -9.846347 4.923174 21.333753
Xe -9.846347 6.564232 -22.974811
Xe -9.846347 6.564232 -19.692695
Xe -9.846347 6.564232 -16.410579
Xe -9.846347 6.564232 -13.128463
Xe -9.846347 6.564232 -9.846347
Xe -9.846347 6.564232 -6.564232
Xe -9.846347 6.564232 -3.282116
Xe -9.846347 6.564232 0.000000
Xe -9.846347 6.564232 3.282116
Xe -9.846347 6.564232 6.564232
Xe -9.846347 6.564232 9.846347
Xe -9.846347 6.564232 13.128463
Xe -9.846347 6.564232 16.410579
Xe -9.846347 6.564232 19.692695
Xe -9.846347 6.564232 22.974811
Xe -9.846347 8.205290 -21.333753
Xe -9.846347 8.205290 -18.051637
Xe -9.846347 8.205290 -14.769521
Xe -9.846347 8.205290 -11.487405
Xe -9.846347 8.205290 -8.205290
Xe -9.846347 8.205290 -4.923174
Xe -9.846347 8.205290 -1.641058
Xe -9.846347 8.205290 1.641058
Xe -9.846347 8.205290 4.923174
Xe -9.846347 8.205290 8.205290
Xe -9.846347 8.205290 11.487405
Xe -9.846347 8.205290 14.769521
Xe -9.846347 8.205290 18.051637
Xe -9.846347 8.205290 21.333753
Xe -9.846347 9.846347 -22.974811
Xe -9.846347 9.846347 -19.692695
Xe -9.846347 9.846347 -16.410579
Xe -9.846347 9.846347 -13.128463
Xe -9.846347 9.846347 -9.846347
Xe -9.846347 9.846347 -6.564232
Xe -9.846347 9.846347 -3.282116
Xe -9.846347 9.846347 0.000000
Xe -9.846347 9.846347 3.282116
Xe -9.846347 9.846347 6.564232
Xe -9.846347 9.846347 9.846347
Xe -9.846347 9.846347 13.128463
Xe -9.846347 9.846347 16.410579
Xe -9.846347 9.846347 19.692695
Xe -9.846347 9.846347 22.974811
Xe -9.846347 11.487405 -21.333753
Xe -9.846347 11.487405 -18.051637
Xe -9.846347 11.487405 -14.769521
Xe -9.846347 11.487405 -11.487405
Xe -9.846347 11.487405 -8.205290
Xe -9.846347 11.487405 -4.923174
Xe -9.846347 11.487405 -1.641058
Xe -9.846347 11.487405 1.641058
Xe -9.846347 11.487405 4.923174
Xe -9.846347 11.487405 8.205290
Xe -9.846347 11.487405 11.487405
Xe -9.846347 11.487405 14.769521
Xe -9.846347 11.487405 18.051637
Xe -9.846347 11.487405 21.333753
Xe -9.846347 13.128463 -22.974811
Xe -9.846347 13.128463 -19.692695
Xe -9.846347 13.128463 -16.410579
Xe -9.846347 13.128463 -13.128463
Xe -9.846347 13.128463 -9.846347
Xe -9.846347 13.128463 -6.564232
Xe -9.846347 13.128463 -3.282116
Xe -9.846347 13.128463 0.000000
Xe -9.846347 13.128463 3.282116
Xe -9.846347 13.128463 6.564232
Xe -9.846347 13.128463 9.846347
Xe -9.846347 13.128463 13.128463
Xe -9.846347 13.128463 16.410579
Xe -9.846347 13.128463 19.692695
Xe -9.846347 13.128463 22.974811
Xe -9.846347 14.769521 -21.333753
Xe -9.846347 14.769521 -18.051637
Xe -9.846347 14.769521 -14.769521
Xe -9.846347 14.769521 -11.487405
Xe -9.846347 14.769521 -8.205290
Xe -9.846347 14.769521 -4.923174
Xe -9.846347 14.769521 -1.641058
Xe -9.846347 14.769521 1.641058
Xe -9.846347 14.769521 4.923174
Xe -9.846347 14.769521 8.205290
Xe -9.846347 14.769521 11.487405
Xe -9.846347 14.769521 14.769521
Xe -9.846347 14.769521 18.051637
Xe -9.846347 14.769521 21.333753
Xe -9.846347 16.410579 -22.974811
Xe -9.846347 16.410579 -19.692695
Xe -9.846347 16.410579 -16.410579
Xe -9.846347 16.410579 -13.128463
Xe -9.846347 16.410579 -9.846347
Xe -9.846347 16.410579 -6.564232
Xe -9.846347 16.410579 -3.282116
Xe -9.846347 16.410579 0.000000
Xe -9.846347 16.410579 3.282116
Xe -9.846347 16.410579 6.564232
Xe -9.846347 16.410579 9.846347
Xe -9.846347 16.410579 13.128463
Xe -9.846347 16.410579 16.410579
Xe -9.846347 16.410579 19.692695
Xe -9.846347 16.410579 22.974811
Xe -9.846347 18.051637 -21.333753
Xe -9.846347 18.051637 -18.051637
Xe -9.846347 18.051637 -14.769521
Xe -9.846347 18.051637 -11.487405
Xe -9.846347 18.051637 -8.205290
Xe -9.846347 18.051637 -4.923174
Xe -9.846347 18.051637 -1.641058
Xe -9.846347 18.051637 1.641058
Xe -9.846347 18.051637 4.923174
Xe -9.846347 18.051637 8.205290
Xe -9.846347 18.051637 11.487405
Xe -9.846347 18.051637 14.769521
Xe -9.846347 18.051637 18.051637
Xe -9.846347 18.051637 21.333753
Xe -9.846347 19.692695 -22.974811
Xe -9.846347 19.692695 -19.692695
Xe -9.846347 19.692695 -16.410579
Xe -9.846347 19.692695 -13.128463
Xe -9.846347 19.692695 -9.846347
Xe -9.846347 19.692695 -6.564232
Xe -9.846347 19.692695 -3.282116
Xe -9.846347 19.692695 0.000000
Xe -9.846347 19.692695 3.282116
Xe -9.846347 19.692695 6.564232
Xe -9.846347 19.692695 9.846347
Xe -9.846347 19.692695 13.128463
Xe -9.846347 19.692695 16.410579
Xe -9.846347 19.692695 19.692695
Xe -9.846347 19.692695 22.974811
Xe -9.846347 21.333753 -21.333753
Xe -9.846347 21.333753 -18.051637
Xe -9.846347 21.333753 -14.769521
Xe -9.846347 21.333753 -11.487405
Xe -9.846347 21.333753 -8.205290
Xe -9.846347 21.333753 -4.923174
Xe -9.846347 21.333753 -1.641058
Xe -9.846347 21.333753 1.641058
Xe -9.846347 21.333753 4.923174
Xe -9.846347 21.333753 8.205290
Xe -9.846347 21.333753 11.487405
Xe -9.846347 21.333753 14.769521
Xe -9.846347 21.333753 18.051637
Xe -9.846347 21.333753 21.333753
Xe -9.846347 22.974811 -22.974811
Xe -9.846347 22.974811 -19.692695
Xe -9.846347 22.974811 -16.410579
Xe -9.846347 22.974811 -13.128463
Xe -9.846347 22.974811 -9.846347
Xe -9.846347 22.974811 -6.564232
Xe -9.846347 22.974811 -3.282116
Xe -9.846347 22.974811 0.000000
Xe -9.846347 22.974811 3.282116
Xe -9.846347 22.974811 6.564232
Xe -9.846347 22.974811 9.846347
Xe -9.846347 22.974811 13.128463
Xe -9.846347 22.974811 16.410579
Xe -9.846347 22.974811 19.692695
Xe -9.846347 22.974811 22.974811
Xe -8.205290 -22.974811 -21.333753
Xe -8.205290 -22.974811 -18.051637
Xe -8.205290 -22.974811 -14.769521
Xe -8.205290 -22.974811 -11.487405
Xe -8.205290 -22.974811 -8.205290
Xe -8.205290 -22.974811 -4.923174
Xe -8.205290 -22.974811 -1.641058
Xe -8.205290 -22.974811 1.641058
Xe -8.205290 -22.974811 4.923174
Xe -8.205290 -22.974811 8.205290
Xe -8.205290 -22.974811 11.487405
Xe -8.205290 -22.974811 14.769521
Xe -8.205290 -22.974811 18.051637
Xe -8.205290 -22.974811 21.333753
Xe -8.205290 -21.333753 -22.974811
Xe -8.205290 -21.333753 -19.692695
Xe -8.205290 -21.333753 -16.410579
Xe -8.205290 -21.333753 -13.128463
Xe -8.205290 -21.333753 -9.846347
Xe -8.205290 -21.333753 -6.564232
Xe -8.205290 -21.333753 -3.282116
Xe -8.205290 -21.333753 0.000000
Xe -8.205290 -21.333753 3.282116
Xe -8.205290 -21.333753 6.564232
Xe -8.205290 -21.333753 9.846347
Xe -8.205290 -21.333753 13.128463
Xe -8.205290 -21.333753 16.410579
Xe -8.205290 -21.333753 19.692695
Xe -8.205290 -21.333753 22.974811
Xe -8.205290 -19.692695 -21.333753
Xe -8.205290 -19.692695 -18.051637
Xe -8.205290 -19.692695 -14.769521
Xe -8.205290 -19.692695 -11.487405
Xe -8.205290 -19.692695 -8.205290
Xe -8.205290 -19.692695 -4.923174
Xe -8.205290 -19.692695 -1.641058
Xe -8.205290 -19.692695 1.641058
Xe -8.205290 -19.692695 4.923174
Xe -8.205290 -19.692695 8.205290
Xe -8.205290 -19.692695 11.487405
Xe -8.205290 -19.692695 14.769521
Xe -8.205290 -19.692695 18.051637
Xe -8.205290 -19.692695 21.333753
Xe -8.205290 -18.051637 -22.974811
Xe -8.205290 -18.051637 -19.692695
Xe -8.205290 -18.051637 -16.410579
Xe -8.205290 -18.051637 -13.128463
Xe -8.205290 -18.051637 -9.846347
Xe -8.205290 -18.051637 -6.564232
Xe -8.205290 -18.051637 -3.282116
Xe -8.205290 -18.051637 0.000000
Xe -8.205290 -18.051637 3.282116
Xe -8.205290 -18.051637 6.564232
Xe -8.205290 -18.051637 9.846347
Xe -8.205290 -18.051637 13.128463
Xe -8.205290 -18.051637 16.410579
Xe -8.205290 -18.051637 19.692695
Xe -8.205290 -18.051637 22.974811
Xe -8.205290 -16.410579 -21.333753
Xe -8.205290 -16.410579 -18.051637
Xe -8.205290 -16.410579 -14.769521
Xe -8.205290 -16.410579 -11.487405
Xe -8.205290 -16.410579 -8.205290
Xe -8.205290 -16.410579 -4.923174
Xe -8.205290 -16.410579 -1.641058
Xe -8.205290 -16.410579 1.641058
Xe -8.205290 -16.410579 4.923174
Xe -8.205290 -16.410579 8.205290
Xe -8.205290 -16.410579 11.487405
Xe -8.205290 -16.410579 14.769521
Xe -8.205290 -16.410579 18.051637
Xe -8.205290 -16.410579 21.333753
Xe -8.205290 -14.769521 -22.974811
Xe -8.205290 -14.769521 -19.692695
Xe -8.205290 -14.769521 -16.410579
Xe -8.205290 -14.769521 -13.128463
Xe -8.205290 -14.769521 -9.846347
Xe -8.205290 -14.769521 -6.564232
Xe -8.205290 -14.769521 -3.282116
Xe -8.205290 -14.769521 0.000000
Xe -8.205290 -14.769521 3.282116
Xe -8.205290 -14.769521 6.564232
Xe -8.205290 -14.769521 9.846347
Xe -8.205290 -14.769521 13.128463
Xe -8.205290 -14.769521 16.410579
Xe -8.205290 -14.769521 19.692695
Xe -8.205290 -14.769521 22.974811
Xe -8.205290 -13.128463 -21.333753
Xe -8.205290 -13.128463 -18.051637
Xe -8.205290 -13.128463 -14.769521
Xe -8.205290 -13.128463 -11.487405
Xe -8.205290 -13.128463 -8.205290
Xe -8.205290 -13.128463 -4.923174
Xe -8.205290 -13.128463 -1.641058
Xe -8.205290 -13.128463 1.641058
Xe -8.205290 -13.128463 4.923174
Xe -8.205290 -13.128463 8.205290
Xe -8.205290 -13.128463 11.487405
Xe -8.205290 -13.128463 14.769521
Xe -8.205290 -13.128463 18.051637
Xe -8.205290 -13.128463 21.333753
Xe -8.205290 -11.487405 -22.974811
Xe -8.205290 -11.487405 -19.692695
Xe -8.205290 -11.487405 -16.410579
Xe -8.205290 -11.487405 -13.128463
Xe -8.205290 -11.487405 -9.846347
Xe -8.205290 -11.487405 -6.564232
Xe -8.205290 -11.487405 -3.282116
Xe -8.205290 -11.487405 0.000000
Xe -8.205290 -11.487405 3.282116
Xe -8.205290 -11.487405 6.564232
Xe -8.205290 -11.487405 9.846347
Xe -8.205290 -11.487405 13.128463
Xe -8.205290 -11.487405 16.410579
Xe -8.205290 -11.487405 19.692695
Xe -8.205290 -11.487405 22.974811
Xe -8.205290 -9.846347 -21.333753
Xe -8.205290 -9.846347 -18.051637
Xe -8.205290 -9.846347 -14.769521
Xe -8.205290 -9.846347 -11.487405
Xe -8.205290 -9.846347 -8.205290
Xe -8.205290 -9.846347 -4.923174
Xe -8.205290 -9.846347 -1.641058
Xe -8.205290 -9.846347 1.641058
Xe -8.205290 -9.846347 4.923174
Xe -8.205290 -9.846347 8.205290
Xe -8.205290 -9.846347 11.487405
Xe -8.205290 -9.846347 14.769521
Xe -8.205290 -9.846347 18.051637
Xe -8.205290 -9.846347 21.333753
Xe -8.205290 -8.205290 -22.974811
Xe -8.205290 -8.205290 -19.692695
Xe -8.205290 -8.205290 -16.410579
Xe -8.205290 -8.205290 -13.128463
Xe -8.205290 -8.205290 -9.846347
Xe -8.205290 -8.205290 -6.564232
Xe -8.205290 -8.205290 -3.282116
Xe -8.205290 -8.205290 0.000000
Xe -8.205290 -8.205290 3.282116
Xe -8.205290 -8.205290 6.564232
Xe -8.205290 -8.205290 9.846347
Xe -8.205290 -8.205290 13.128463
Xe -8.205290 -8.205290 16.410579
Xe -8.205290 -8.205290 19.692695
Xe -8.205290 -8.205290 22.974811
Xe -8.205290 -6.564232 -21.333753
Xe -8.205290 -6.564232 -18.051637
Xe -8.205290 -6.564232 -14.769521
Xe -8.205290 -6.564232 -11.487405
Xe -8.205290 -6.564232 -8.205290
Xe -8.205290 -6.564232 -4.923174
Xe -8.205290 -6.564232 -1.641058
Xe -8.205290 -6.564232 1.641058
Xe -8.205290 -6.564232 4.923174
Xe -8.205290 -6.564232 8.205290
Xe -8.205290 -6.564232 11.487405
Xe -8.205290 -6.564232 14.769521
Xe -8.205290 -6.564232 18.051637
Xe -8.205290 -6.564232 21.333753
Xe -8.205290 -4.923174 -22.974811
Xe -8.205290 -4.923174 -19.692695
Xe -8.205290 -4.923174 -16.410579
Xe -8.205290 -4.923174 -13.128463
Xe -8.205290 -4.923174 -9.846347
Xe -8.205290 -4.923174 -6.564232
Xe -8.205290 -4.923174 -3.282116
Xe -8.205290 -4.923174 0.000000
Xe -8.205290 -4.923174 3.282116
Xe -8.205290 -4.923174 6.564232
Xe -8.205290 -4.923174 9.846347
Xe -8.205290 -4.923174 13.128463
Xe -8.205290 -4.923174 16.410579
Xe -8.205290 -4.923174 19.692695
Xe -8.205290 -4.923174 22.974811
Xe -8.205290 -3.282116 -21.333753
Xe -8.205290 -3.282116 -18.051637
Xe -8.205290 -3.282116 -14.769521
Xe -8.205290 -3.282116 -11.487405
Xe -8.205290 -3.282116 -8.205290
Xe -8.205290 -3.282116 -4.923174
Xe -8.205290 -3.282116 -1.641058
Xe -8.205290 -3.282116 1.641058
Xe -8.205290 -3.282116 4.923174
Xe -8.205290 -3.282116 8.205290
Xe -8.205290 -3.282116 11.487405
Xe -8.205290 -3.282116 14.769521
Xe -8.205290 -3.282116 18.051637
Xe -8.205290 -3.282116 21.333753
Xe -8.205290 -1.641058 -22.974811
Xe -8.205290 -1.641058 -19.692695
Xe -8.205290 -1.641058 -16.410579
Xe -8.205290 -1.641058 -13.128463
Xe -8.205290 -1.641058 -9.846347
Xe -8.205290 -1.641058 -6.564232
Xe -8.205290 -1.641058 -3.282116
Xe -8.205290 -1.641058 0.000000
Xe -8.205290 -1.641058 3.282116
Xe -8.205290 -1.641058 6.564232
Xe -8.205290 -1.641058 9.846347
Xe -8.205290 -1.641058 13.128463
Xe -8.205290 -1.641058 16.410579
Xe -8.205290 -1.641058 19.692695
Xe -8.205290 -1.641058 22.974811
Xe -8.205290 0.000000 -21.333753
Xe -8.205290 0.000000 -18.051637
Xe -8.205290 0.000000 -14.769521
Xe -8.205290 0.000000 -11.487405
Xe -8.205290 0.000000 -8.205290
Xe -8.205290 0.000000 -4.923174
Xe -8.205290 0.000000 -1.641058
Xe -8.205290 0.000000 1.641058
Xe -8.205290 0.000000 4.923174
Xe -8.205290 0.000000 8.205290
Xe -8.205290 0.000000 11.487405
Xe -8.205290 0.000000 14.769521
Xe -8.205290 0.000000 18.051637
Xe -8.205290 0.000000 21.333753
Xe -8.205290 1.641058 -22.974811
Xe -8.205290 1.641058 -19.692695
Xe -8.205290 1.641058 -16.410579
Xe -8.205290 1.641058 -13.128463
Xe -8.205290 1.641058 -9.846347
Xe -8.205290 1.641058 -6.564232
Xe -8.205290 1.641058 -3.282116
Xe -8.205290 1.641058 0.000000
Xe -8.205290 1.641058 3.282116
Xe -8.205290 1.641058 6.564232
Xe -8.205290 1.641058 9.846347
Xe -8.205290 1.641058 13.128463
Xe -8.205290 1.641058 16.410579
Xe -8.205290 1.641058 19.692695
Xe -8.205290 1.641058 22.974811
Xe -8.205290 3.282116 -21.333753
Xe -8.205290 3.282116 -18.051637
Xe -8.205290 3.282116 -14.769521
Xe -8.205290 3.282116 -11.487405
Xe -8.205290 3.282116 -8.205290
Xe -8.205290 3.282116 -4.923174
Xe -8.205290 3.282116 -1.641058
Xe -8.205290 3.282116 1.641058
Xe -8.205290 3.282116 4.923174
Xe -8.205290 3.282116 8.205290
Xe -8.205290 3.282116 11.487405
Xe -8.205290 3.282116 14.769521
Xe -8.205290 3.282116 18.051637
Xe -8.205290 3.282116 21.333753
Xe -8.205290 4.923174 -22.974811
Xe -8.205290 4.923174 -19.692695
Xe -8.205290 4.923174 -16.410579
Xe -8.205290 4.923174 -13.128463
Xe -8.205290 4.923174 -9.846347
Xe -8.205290 4.923174 -6.564232
Xe -8.205290 4.923174 -3.282116
Xe -8.205290 4.923174 0.000000
Xe -8.205290 4.923174 3.282116
Xe -8.205290 4.923174 6.564232
Xe -8.205290 4.923174 9.846347
Xe -8.205290 4.923174 13.128463
Xe -8.205290 4.923174 16.410579
Xe -8.205290 4.923174 19.692695
Xe -8.205290 4.923174 22.974811
Xe -8.205290 6.564232 -21.333753
Xe -8.205290 6.564232 -18.051637
Xe -8.205290 6.564232 -14.769521
Xe -8.205290 6.564232 -11.487405
Xe -8.205290 6.564232 -8.205290
Xe -8.205290 6.564232 -4.923174
Xe -8.205290 6.564232 -1.641058
Xe -8.205290 6.564232 1.641058
Xe -8.205290 6.564232 4.923174
Xe -8.205290 6.564232 8.205290
Xe -8.205290 6.564232 11.487405
Xe -8.205290 6.564232 14.769521
Xe -8.205290 6.564232 18.051637
Xe -8.205290 6.564232 21.333753
Xe -8.205290 8.205290 -22.974811
Xe -8.205290 8.205290 -19.692695
Xe -8.205290 8.205290 -16.410579
Xe -8.205290 8.205290 -13.128463
Xe -8.205290 8.205290 -9.846347
Xe -8.205290 8.205290 -6.564232
Xe -8.205290 8.205290 -3.282116
Xe -8.205290 8.205290 0.000000
Xe -8.205290 8.205290 3.282116
Xe -8.205290 8.205290 6.564232
Xe -8.205290 8.205290 9.846347
Xe -8.205290 8.205290 13.128463
Xe -8.205290 8.205290 16.410579
Xe -8.205290 8.205290 19.692695
Xe -8.205290 8.205290 22.974811
Xe -8.205290 9.846347 -21.333753
Xe -8.205290 9.846347 -18.051637
Xe -8.205290 9.846347 -14.769521
Xe -8.205290 9.846347 -11.487405
Xe -8.205290 9.846347 -8.205290
Xe -8.205290 9.846347 -4.923174
Xe -8.205290 9.846347 -1.641058
Xe -8.205290 9.846347 1.641058
Xe -8.205290 9.846347 4.923174
Xe -8.205290 9.846347 8.205290
Xe -8.205290 9.846347 11.487405
Xe -8.205290 9.846347 14.769521
Xe -8.205290 9.846347 18.051637
Xe -8.205290 9.846347 21.333753
Xe -8.205290 11.487405 -22.974811
Xe -8.205290 11.487405 -19.692695
Xe -8.205290 11.487405 -16.410579
Xe -8.205290 11.487405 -13.128463
Xe -8.205290 11.487405 -9.846347
Xe -8.205290 11.487405 -6.564232
Xe -8.205290 11.487405 -3.282116
Xe -8.205290 11.487405 0.000000
Xe -8.205290 11.487405 3.282116
Xe -8.205290 11.487405 6.564232
Xe -8.205290 11.487405 9.846347
Xe -8.205290 11.487405 13.128463
Xe -8.205290 11.487405 16.410579
Xe -8.205290 11.487405 19.692695
Xe -8.205290 11.487405 22.974811
Xe -8.205290 13.128463 -21.333753
Xe -8.205290 13.128463 -18.051637
Xe -8.205290 13.128463 -14.769521
Xe -8.205290 13.128463 -11.487405
Xe -8.205290 13.128463 -8.205290
Xe -8.205290 13.128463 -4.923174
Xe -8.205290 13.128463 -1.641058
Xe -8.205290 13.128463 1.641058
Xe -8.205290 13.128463 4.923174
Xe -8.205290 13.128463 8.205290
Xe -8.205290 13.128463 11.487405
Xe -8.205290 13.128463 14.769521
Xe -8.205290 13.128463 18.051637
Xe -8.205290 13.128463 21.333753
Xe -8.205290 14.769521 -22.974811
Xe -8.205290 14.769521 -19.692695
Xe -8.205290 14.769521 -16.410579
Xe -8.205290 14.769521 -13.128463
Xe -8.205290 14.769521 -9.846347
Xe -8.205290 14.769521 -6.564232
Xe -8.205290 14.769521 -3.282116
Xe -8.205290 14.769521 0.000000
Xe -8.205290 14.769521 3.282116
Xe -8.205290 14.769521 6.564232
Xe -8.205290 14.769521 9.846347
Xe -8.205290 14.769521 13.128463
Xe -8.205290 14.769521 16.410579
Xe -8.205290 14.769521 19.692695
Xe -8.205290 14.769521 22.974811
Xe -8.205290 16.410579 -21.333753
Xe -8.205290 16.410579 -18.051637
Xe -8.205290 16.410579 -14.769521
Xe -8.205290 16.410579 -11.487405
Xe -8.205290 16.410579 -8.205290
Xe -8.205290 16.410579 -4.923174
Xe -8.205290 16.410579 -1.641058
Xe -8.205290 16.410579 1.641058
Xe -8.205290 16.410579 4.923174
Xe -8.205290 16.410579 8.205290
Xe -8.205290 16.410579 11.487405
Xe -8.205290 16.410579 14.769521
Xe -8.205290 16.410579 18.051637
Xe -8.205290 16.410579 21.333753
Xe -8.205290 18.051637 -22.974811
Xe -8.205290 18.051637 -19.692695
Xe -8.205290 18.051637 -16.410579
Xe -8.205290 18.051637 -13.128463
Xe -8.205290 18.051637 -9.846347
Xe -8.205290 18.051637 -6.564232
Xe -8.205290 18.051637 -3.282116
Xe -8.205290 18.051637 0.000000
Xe -8.205290 18.051637 3.282116
Xe -8.205290 18.051637 6.564232
Xe -8.205290 18.051637 9.846347
Xe -8.205290 18.051637 13.128463
Xe -8.205290 18.051637 16.410579
Xe -8.205290 18.051637 19.692695
Xe -8.205290 18.051637 22.974811
Xe -8.205290 19.692695 -21.333753
Xe -8.205290 19.692695 -18.051637
Xe -8.205290 19.692695 -14.769521
Xe -8.205290 19.692695 -11.487405
Xe -8.205290 19.692695 -8.205290
Xe -8.205290 19.692695 -4.923174
Xe -8.205290 19.692695 -1.641058
Xe -8.205290 19.692695 1.641058
Xe -8.205290 19.692695 4.923174
Xe -8.205290 19.692695 8.205290
Xe -8.205290 19.692695 11.487405
Xe -8.205290 19.692695 14.769521
Xe -8.205290 19.692695 18.051637
Xe -8.205290 19.692695 21.333753
Xe -8.205290 21.333753 -22.974811
Xe -8.205290 21.333753 -19.692695
Xe -8.205290 21.333753 -16.410579
Xe -8.205290 21.333753 -13.128463
Xe -8.205290 21.333753 -9.846347
Xe -8.205290 21.333753 -6.564232
Xe -8.205290 21.333753 -3.282116
Xe -8.205290 21.333753 0.000000
Xe -8.205290 21.333753 3.282116
Xe -8.205290 21.333753 6.564232
Xe -8.205290 21.333753 9.846347
Xe -8.205290 21.333753 13.128463
Xe -8.205290 21.333753 16.410579
Xe -8.205290 21.333753 19.692695
Xe -8.205290 21.333753 22.974811
Xe -8.205290 22.974811 -21.333753
Xe -8.205290 22.974811 -18.051637
Xe -8.205290 22.974811 -14.769521
Xe -8.205290 22.974811 -11.487405
Xe -8.205290 22.974811 -8.205290
Xe -8.205290 22.974811 -4.923174
Xe -8.205290 22.974811 -1.641058
Xe -8.205290 22.974811 1.641058
Xe -8.205290 22.974811 4.923174
Xe -8.205290 22.974811 8.205290
Xe -8.205290 22.974811 11.487405
Xe -8.205290 22.974811 14.769521
Xe -8.205290 22.974811 18.051637
Xe -8.205290 22.974811 21.333753
Xe -6.564232 -22.974811 -22.974811
Xe -6.564232 -22.974811 -19.692695
Xe -6.564232 -22.974811 -16.410579
Xe -6.564232 -22.974811 -13.128463
Xe -6.564232 -22.974811 -9.846347
Xe -6.564232 -22.974811 -6.564232
Xe -6.564232 -22.974811 -3.282116
Xe -6.564232 -22.974811 0.000000
Xe -6.564232 -22.974811 3.282116
Xe -6.564232 -22.974811 6.564232
Xe -6.564232 -22.974811 9.846347
Xe -6.564232 -22.974811 13.128463
Xe -6.564232 -22.974811 16.410579
Xe -6.564232 -22.974811 19.692695
Xe -6.564232 -22.974811 22.974811
Xe -6.564232 -21.333753 -21.333753
Xe -6.564232 -21.333753 -18.051637
Xe -6.564232 -21.333753 -14.769521
Xe -6.564232 -21.333753 -11.487405
Xe -6.564232 -21.333753 -8.205290
Xe -6.564232 -21.333753 -4.923174
Xe -6.564232 -21.333753 -1.641058
Xe -6.564232 -21.333753 1.641058
Xe -6.564232 -21.333753 4.923174
Xe -6.564232 -21.333753 8.205290
Xe -6.564232 -21.333753 11.487405
Xe -6.564232 -21.333753 14.769521
Xe -6.564232 -21.333753 18.051637
Xe -6.564232 -21.333753 21.333753
Xe -6.564232 -19.692695 -22.974811
Xe -6.564232 -19.692695 -19.692695
Xe -6.564232 -19.692695 -16.410579
Xe -6.564232 -19.692695 -13.128463
Xe -6.564232 -19.692695 -9.846347
Xe -6.564232 -19.692695 -6.564232
Xe -6.564232 -19.692695 -3.282116
Xe -6.564232 -19.692695 0.000000
Xe -6.564232 -19.692695 3.282116
Xe -6.564232 -19.692695 6.564232
Xe -6.564232 -19.692695 9.846347
Xe -6.564232 -19.692695 13.128463
Xe -6.564232 -19.692695 16.410579
Xe -6.564232 -19.692695 19.692695
Xe -6.564232 -19.692695 22.974811
Xe -6.564232 -18.051637 -21.333753
Xe -6.564232 -18.051637 -18.051637
Xe -6.564232 -18.051637 -14.769521
Xe -6.564232 -18.051637 -11.487405
Xe -6.564232 -18.051637 -8.205290
Xe -6.564232 -18.051637 -4.923174
Xe -6.564232 -18.051637 -1.641058
Xe -6.564232 -18.051637 1.641058
Xe -6.564232 -18.051637 4.923174
Xe -6.564232 -18.051637 8.205290
Xe -6.564232 -18.051637 11.487405
Xe -6.564232 -18.051637 14.769521
Xe -6.564232 -18.051637 18.051637
Xe -6.564232 -18.051637 21.333753
Xe -6.564232 -16.410579 -22.974811
Xe -6.564232 -16.410579 -19.692695
Xe -6.564232 -16.410579 -16.410579
Xe -6.564232 -16.410579 -13.128463
Xe -6.564232 -16.410579 -9.846347
Xe -6.564232 -16.410579 -6.564232
Xe -6.564232 -16.410579 -3.282116
Xe -6.564232 -16.410579 0.000000
Xe -6.564232 -16.410579 3.282116
Xe -6.564232 -16.410579 6.564232
Xe -6.564232 -16.410579 9.846347
Xe -6.564232 -16.410579 13.128463
Xe -6.564232 -16.410579 16.410579
Xe -6.564232 -16.410579 19.692695
Xe -6.564232 -16.410579 22.974811
Xe -6.564232 -14.769521 -21.333753
Xe -6.564232 -14.769521 -18.051637
Xe -6.564232 -14.769521 -14.769521
Xe -6.564232 -14.769521 -11.487405
Xe -6.564232 -14.769521 -8.205290
Xe -6.564232 -14.769521 -4.923174
Xe -6.564232 -14.769521 -1.641058
Xe -6.564232 -14.769521 1.641058
Xe -6.564232 -14.769521 4.923174
Xe -6.564232 -14.769521 8.205290
Xe -6.564232 -14.769521 11.487405
Xe -6.564232 -14.769521 14.769521
Xe -6.564232 -14.769521 18.051637
Xe -6.564232 -14.769521 21.333753
Xe -6.564232 -13.128463 -22.974811
Xe -6.564232 -13.128463 -19.692695
Xe -6.564232 -13.128463 -16.410579
Xe -6.564232 -13.128463 -13.128463
Xe -6.564232 -13.128463 -9.846347
Xe -6.564232 -13.128463 -6.564232
Xe -6.564232 -13.128463 -3.282116
Xe -6.564232 -13.128463 0.000000
Xe -6.564232 -13.128463 3.282116
Xe -6.564232 -13.128463 6.564232
Xe -6.564232 -13.128463 9.846347
Xe -6.564232 -13.128463 13.128463
Xe -6.564232 -13.128463 16.410579
Xe -6.564232 -13.128463 19.692695
Xe -6.564232 -13.128463 22.974811
Xe -6.564232 -11.487405 -21.333753
Xe -6.564232 -11.487405 -18.051637
Xe -6.564232 -11.487405 -14.769521
Xe -6.564232 -11.487405 -11.487405
Xe -6.564232 -11.487405 -8.205290
Xe -6.564232 -11.487405 -4.923174
Xe -6.564232 -11.487405 -1.641058
Xe -6.564232 -11.487405 1.641058
Xe -6.564232 -11.487405 4.923174
Xe -6.564232 -11.487405 8.205290
Xe -6.564232 -11.487405 11.487405
Xe -6.564232 -11.487405 14.769521
Xe -6.564232 -11.487405 18.051637
Xe -6.564232 -11.487405 21.333753
Xe -6.564232 -9.846347 -22.974811
Xe -6.564232 -9.846347 -19.692695
Xe -6.564232 -9.846347 -16.410579
Xe -6.564232 -9.846347 -13.128463
Xe -6.564232 -9.846347 -9.846347
Xe -6.564232 -9.846347 -6.564232
Xe -6.564232 -9.846347 -3.282116
Xe -6.564232 -9.846347 0.000000
Xe -6.564232 -9.846347 3.282116
Xe -6.564232 -9.846347 6.564232
Xe -6.564232 -9.846347 9.846347
Xe -6.564232 -9.846347 13.128463
Xe -6.564232 -9.846347 16.410579
Xe -6.564232 -9.846347 19.692695
Xe -6.564232 -9.846347 22.974811
Xe -6.564232 -8.205290 -21.333753
Xe -6.564232 -8.205290 -18.051637
Xe -6.564232 -8.205290 -14.769521
Xe -6.564232 -8.205290 -11.487405
Xe -6.564232 -8.205290 -8.205290
Xe -6.564232 -8.205290 -4.923174
Xe -6.564232 -8.205290 -1.641058
Xe -6.564232 -8.205290 1.641058
Xe -6.564232 -8.205290 4.923174
Xe -6.564232 -8.205290 8.205290
Xe -6.564232 -8.205290 11.487405
Xe -6.564232 -8.205290 14.769521
Xe -6.564232 -8.205290 18.051637
Xe -6.564232 -8.205290 21.333753
Xe -6.564232 -6.564232 -22.974811
Xe -6.564232 -6.564232 -19.692695
Xe -6.564232 -6.564232 -16.410579
Xe -6.564232 -6.564232 -13.128463
Xe -6.564232 -6.564232 -9.846347
Xe -6.564232 -6.564232 -6.564232
Xe -6.564232 -6.564232 -3.282116
Xe -6.564232 -6.564232 0.000000
Xe -6.564232 -6.564232 3.282116
Xe -6.564232 -6.564232 6.564232
Xe -6.564232 -6.564232 9.846347
Xe -6.564232 -6.564232 13.128463
Xe -6.564232 -6.564232 16.410579
Xe -6.564232 -6.564232 19.692695
Xe -6.564232 -6.564232 22.974811
Xe -6.564232 -4.923174 -21.333753
Xe -6.564232 -4.923174 -18.051637
Xe -6.564232 -4.923174 -14.769521
Xe -6.564232 -4.923174 -11.487405
Xe -6.564232 -4.923174 -8.205290
Xe -6.564232 -4.923174 -4.923174
Xe -6.564232 -4.923174 -1.641058
Xe -6.564232 -4.923174 1.641058
Xe -6.564232 -4.923174 4.923174
Xe -6.564232 -4.923174 8.205290
Xe -6.564232 -4.923174 11.487405
Xe -6.564232 -4.923174 14.769521
Xe -6.564232 -4.923174 18.051637
Xe -6.564232 -4.923174 21.333753
Xe -6.564232 -3.282116 -22.974811
Xe -6.564232 -3.282116 -19.692695
Xe -6.564232 -3.282116 -16.410579
Xe -6.564232 -3.282116 -13.128463
Xe -6.564232 -3.282116 -9.846347
Xe -6.564232 -3.282116 -6.564232
Xe -6.564232 -3.282116 -3.282116
Xe -6.564232 -3.282116 0.000000
Xe -6.564232 -3.282116 3.282116
Xe -6.564232 -3.282116 6.564232
Xe -6.564232 -3.282116 9.846347
Xe -6.564232 -3.282116 13.128463
Xe -6.564232 -3.282116 16.410579
Xe -6.564232 -3.282116 19.692695
Xe -6.564232 -3.282116 22.974811
Xe -6.564232 -1.641058 -21.333753
Xe -6.564232 -1.641058 -18.051637
Xe -6.564232 -1.641058 -14.769521
Xe -6.564232 -1.641058 -11.487405
Xe -6.564232 -1.641058 -8.205290
Xe -6.564232 -1.641058 -4.923174
Xe -6.564232 -1.641058 -1.641058
Xe -6.564232 -1.641058 1.641058
Xe -6.564232 -1.641058 4.923174
Xe -6.564232 -1.641058 8.205290
Xe -6.564232 -1.641058 11.487405
Xe -6.564232 -1.641058 14.769521
Xe -6.564232 -1.641058 18.051637
Xe -6.564232 -1.641058 21.333753
Xe -6.564232 0.000000 -22.974811
Xe -6.564232 0.000000 -19.692695
Xe -6.564232 0.000000 -16.410579
Xe -6.564232 0.000000 -13.128463
Xe -6.564232 0.000000 -9.846347
Xe -6.564232 0.000000 -6.564232
Xe -6.564232 0.000000 -3.282116
Xe -6.564232 0.000000 0.000000
Xe -6.564232 0.000000 3.282116
Xe -6.564232 0.000000 6.564232
Xe -6.564232 0.000000 9.846347
Xe -6.564232 0.000000 13.128463
Xe -6.564232 0.000000 16.410579
Xe -6.564232 0.000000 19.692695
Xe -6.564232 0.000000 22.974811
Xe -6.564232 1.641058 -21.333753
Xe -6.564232 1.641058 -18.051637
Xe -6.564232 1.641058 -14.769521
Xe -6.564232 1.641058 -11.487405
Xe -6.564232 1.641058 -8.205290
Xe -6.564232 1.641058 -4.923174
Xe -6.564232 1.641058 -1.641058
Xe -6.564232 1.641058 1.641058
Xe -6.564232 1.641058 4.923174
Xe -6.564232 1.641058 8.205290
Xe -6.564232 1.641058 11.487405
Xe -6.564232 1.641058 14.769521
Xe -6.564232 1.641058 18.051637
Xe -6.564232 1.641058 21.333753
Xe -6.564232 3.282116 -22.974811
Xe -6.564232 3.282116 -19.692695
Xe -6.564232 3.282116 -16.410579
Xe -6.564232 3.282116 -13.128463
Xe -6.564232 3.282116 -9.846347
Xe -6.564232 3.282116 -6.564232
Xe -6.564232 3.282116 -3.282116
Xe -6.564232 3.282116 0.000000
Xe -6.564232 3.282116 3.282116
Xe -6.564232 3.282116 6.564232
Xe -6.564232 3.282116 9.846347
Xe -6.564232 3.282116 13.128463
Xe -6.564232 3.282116 16.410579
Xe -6.564232 3.282116 19.692695
Xe -6.564232 3.282116 22.974811
Xe -6.564232 4.923174 -21.333753
Xe -6.564232 4.923174 -18.051637
Xe -6.564232 4.923174 -14.769521
Xe -6.564232 4.923174 -11.487405
Xe -6.564232 4.923174 -8.205290
Xe -6.564232 4.923174 -4.923174
Xe -6.564232 4.923174 -1.641058
Xe -6.564232 4.923174 1.641058
Xe -6.564232 4.923174 4.923174
Xe -6.564232 4.923174 8.205290
Xe -6.564232 4.923174 11.487405
Xe -6.564232 4.923174 14.769521
Xe -6.564232 4.923174 18.051637
Xe -6.564232 4.923174 21.333753
Xe -6.564232 6.564232 -22.974811
Xe -6.564232 6.564232 -19.692695
Xe -6.564232 6.564232 -16.410579
Xe -6.564232 6.564232 -13.128463
Xe -6.564232 6.564232 -9.846347
Xe -6.564232 6.564232 -6.564232
Xe -6.564232 6.564232 -3.282116
Xe -6.564232 6.564232 0.000000
Xe -6.564232 6.564232 3.282116
Xe -6.564232 6.564232 6.564232
Xe -6.564232 6.564232 9.846347
Xe -6.564232 6.564232 13.128463
Xe -6.564232 6.564232 16.410579
Xe -6.564232 6.564232 19.692695
Xe -6.564232 6.564232 22.974811
Xe -6.564232 8.205290 -21.333753
Xe -6.564232 8.205290 -18.051637
Xe -6.564232 8.205290 -14.769521
Xe -6.564232 8.205290 -11.487405
Xe -6.564232 8.205290 -8.205290
Xe -6.564232 8.205290 -4.923174
Xe -6.564232 8.205290 -1.641058
Xe -6.564232 8.205290 1.641058
Xe -6.564232 8.205290 4.923174
Xe -6.564232 8.205290 8.205290
Xe -6.564232 8.205290 11.487405
Xe -6.564232 8.205290 14.769521
Xe -6.564232 8.205290 18.051637
Xe -6.564232 8.205290 21.333753
Xe -6.564232 9.846347 -22.974811
Xe -6.564232 9.846347 -19.692695
Xe -6.564232 9.846347 -16.410579
Xe -6.564232 9.846347 -13.128463
Xe -6.564232 9.846347 -9.846347
Xe -6.564232 9.846347 -6.564232
Xe -6.564232 9.846347 -3.282116
Xe -6.564232 9.846347 0.000000
Xe -6.564232 9.846347 3.282116
Xe -6.564232 9.846347 6.564232
Xe -6.564232 9.846347 9.846347
Xe -6.564232 9.846347 13.128463
Xe -6.564232 9.846347 16.410579
Xe -6.564232 9.846347 19.692695
Xe -6.564232 9.846347 22.974811
Xe -6.564232 11.487405 -21.333753
Xe -6.564232 11.487405 -18.051637
Xe -6.564232 11.487405 -14.769521
Xe -6.564232 11.487405 -11.487405
Xe -6.564232 11.487405 -8.205290
Xe -6.564232 11.487405 -4.923174
Xe -6.564232 11.487405 -1.641058
Xe -6.564232 11.487405 1.641058
Xe -6.564232 11.487405 4.923174
Xe -6.564232 11.487405 8.205290
Xe -6.564232 11.487405 11.487405
Xe -6.564232 11.487405 14.769521
Xe -6.564232 11.487405 18.051637
Xe -6.564232 11.487405 21.333753
Xe -6.564232 13.128463 -22.974811
Xe -6.564232 13.128463 -19.692695
Xe -6.564232 13.128463 -16.410579
Xe -6.564232 13.128463 -13.128463
Xe -6.564232 13.128463 -9.846347
Xe -6.564232 13.128463 -6.564232
Xe -6.564232 13.128463 -3.282116
Xe -6.564232 13.128463 0.000000
Xe -6.564232 13.128463 3.282116
Xe -6.564232 13.128463 6.564232
Xe -6.564232 13.128463 9.846347
Xe -6.564232 13.128463 13.128463
Xe -6.564232 13.128463 16.410579
Xe -6.564232 13.128463 19.692695
Xe -6.564232 13.128463 22.974811
Xe -6.564232 14.769521 -21.333753
Xe -6.564232 14.769521 -18.051637
Xe -6.564232 14.769521 -14.769521
Xe -6.564232 14.769521 -11.487405
Xe -6.564232 14.769521 -8.205290
Xe -6.564232 14.769521 -4.923174
Xe -6.564232 14.769521 -1.641058
Xe -6.564232 14.769521 1.641058
Xe -6.564232 14.769521 4.923174
Xe -6.564232 14.769521 8.205290
Xe -6.564232 14.769521 11.487405
Xe -6.564232 14.769521 14.769521
Xe -6.564232 14.769521 18.051637
Xe -6.564232 14.769521 21.333753
Xe -6.564232 16.410579 -22.974811
Xe -6.564232 16.410579 -19.692695
Xe -6.564232 16.410579 -16.410579
Xe -6.564232 16.410579 -13.128463
Xe -6.564232 16.410579 -9.846347
Xe -6.564232 16.410579 -6.564232
Xe -6.564232 16.410579 -3.282116
Xe -6.564232 16.410579 0.000000
Xe -6.564232 16.410579 3.282116
Xe -6.564232 16.410579 6.564232
Xe -6.564232 16.410579 9.846347
Xe -6.564232 16.410579 13.128463
Xe -6.564232 16.410579 16.410579
Xe -6.564232 16.410579 19.692695
Xe -6.564232 16.410579 22.974811
Xe -6.564232 18.051637 -21.333753
Xe -6.564232 18.051637 -18.051637
Xe -6.564232 18.051637 -14.769521
Xe -6.564232 18.051637 -11.487405
Xe -6.564232 18.051637 -8.205290
Xe -6.564232 18.051637 -4.923174
Xe -6.564232 18.051637 -1.641058
Xe -6.564232 18.051637 1.641058
Xe -6.564232 18.051637 4.923174
Xe -6.564232 18.051637 8.205290
Xe -6.564232 18.051637 11.487405
Xe -6.564232 18.051637 14.769521
Xe -6.564232 18.051637 18.051637
Xe -6.564232 18.051637 21.333753
Xe -6.564232 19.692695 -22.974811
Xe -6.564232 19.692695 -19.692695
Xe -6.564232 19.692695 -16.410579
Xe -6.564232 19.692695 -13.128463
Xe -6.564232 19.692695 -9.846347
Xe -6.564232 19.692695 -6.564232
Xe -6.564232 19.692695 -3.282116
Xe -6.564232 19.692695 0.000000
Xe -6.564232 19.692695 3.282116
Xe -6.564232 19.692695 6.564232
Xe -6.564232 19.692695 9.846347
Xe -6.564232 19.692695 13.128463
Xe -6.564232 19.692695 16.410579
Xe -6.564232 19.692695 19.692695
Xe -6.564232 19.692695 22.974811
Xe -6.564232 21.333753 -21.333753
Xe -6.564232 21.333753 -18.051637
Xe -6.564232 21.333753 -14.769521
Xe -6.564232 21.333753 -11.487405
Xe -6.564232 21.333753 -8.205290
Xe -6.564232 21.333753 -4.923174
Xe -6.564232 21.333753 -1.641058
Xe -6.564232 21.333753 1.641058
Xe -6.564232 21.333753 4.923174
Xe -6.564232 21.333753 8.205290
Xe -6.564232 21.333753 11.487405
Xe -6.564232 21.333753 14.769521
Xe -6.564232 21.333753 18.051637
Xe -6.564232 21.333753 21.333753
Xe -6.564232 22.974811 -22.974811
Xe -6.564232 22.974811 -19.692695
Xe -6.564232 22.974811 -16.410579
Xe -6.564232 22.974811 -13.128463
Xe -6.564232 22.974811 -9.846347
Xe -6.564232 22.974811 -6.564232
Xe -6.564232 22.974811 -3.282116
Xe -6.564232 22.974811 0.000000
Xe -6.564232 22.974811 3.282116
Xe -6.564232 22.974811 6.564232
Xe -6.564232 22.974811 9.846347
Xe -6.564232 22.974811 13.128463
Xe -6.564232 22.974811 16.410579
Xe -6.564232 22.974811 19.692695
Xe -6.564232 22.974811 22.974811
Xe -4.923174 -22.974811 -21.333753
Xe -4.923174 -22.974811 -18.051637
Xe -4.923174 -22.974811 -14.769521
Xe -4.923174 -22.974811 -11.487405
Xe -4.923174 -22.974811 -8.205290
Xe -4.923174 -22.974811 -4.923174
Xe -4.923174 -22.974811 -1.641058
Xe -4.923174 -22.974811 1.641058
Xe -4.923174 -22.974811 4.923174
Xe -4.923174 -22.974811 8.205290
Xe -4.923174 -22.974811 11.487405
Xe -4.923174 -22.974811 14.769521
Xe -4.923174 -22.974811 18.051637
Xe -4.923174 -22.974811 21.333753
Xe -4.923174 -21.333753 -22.974811
Xe -4.923174 -21.333753 -19.692695
Xe -4.923174 -21.333753 -16.410579
Xe -4.923174 -21.333753 -13.128463
Xe -4.923174 -21.333753 -9.846347
Xe -4.923174 -21.333753 -6.564232
Xe -4.923174 -21.333753 -3.282116
Xe -4.923174 -21.333753 0.000000
Xe -4.923174 -21.333753 3.282116
Xe -4.923174 -21.333753 6.564232
Xe -4.923174 -21.333753 9.846347
Xe -4.923174 -21.333753 13.128463
Xe -4.923174 -21.333753 16.410579
Xe -4.923174 -21.333753 19.692695
Xe -4.923174 -21.333753 22.974811
Xe -4.923174 -19.692695 -21.333753
Xe -4.923174 -19.692695 -18.051637
Xe -4.923174 -19.692695 -14.769521
Xe -4.923174 -19.692695 -11.487405
Xe -4.923174 -19.692695 -8.205290
Xe -4.923174 -19.692695 -4.923174
Xe -4.923174 -19.692695 -1.641058
Xe -4.923174 -19.692695 1.641058
Xe -4.923174 -19.692695 4.923174
Xe -4.923174 -19.692695 8.205290
Xe -4.923174 -19.692695 11.487405
Xe -4.923174 -19.692695 14.769521
Xe -4.923174 -19.692695 18.051637
Xe -4.923174 -19.692695 21.333753
Xe -4.923174 -18.051637 -22.974811
Xe -4.923174 -18.051637 -19.692695
Xe -4.923174 -18.051637 -16.410579
Xe -4.923174 -18.051637 -13.128463
Xe -4.923174 -18.051637 -9.846347
Xe -4.923174 -18.051637 -6.564232
Xe -4.923174 -18.051637 -3.282116
Xe -4.923174 -18.051637 0.000000
Xe -4.923174 -18.051637 3.282116
Xe -4.923174 -18.051637 6.564232
Xe -4.923174 -18.051637 9.846347
Xe -4.923174 -18.051637 13.128463
Xe -4.923174 -18.051637 16.410579
Xe -4.923174 -18.051637 19.692695
Xe -4.923174 -18.051637 22.974811
Xe -4.923174 -16.410579 -21.333753
Xe -4.923174 -16.410579 -18.051637
Xe -4.923174 -16.410579 -14.769521
Xe -4.923174 -16.410579 -11.487405
Xe -4.923174 -16.410579 -8.205290
Xe -4.923174 -16.410579 -4.923174
Xe -4.923174 -16.410579 -1.641058
Xe -4.923174 -16.410579 1.641058
Xe -4.923174 -16.410579 4.923174
Xe -4.923174 -16.410579 8.205290
Xe -4.923174 -16.410579 11.487405
Xe -4.923174 -16.410579 14.769521
Xe -4.923174 -16.410579 18.051637
Xe -4.923174 -16.410579 21.333753
Xe -4.923174 -14.769521 -22.974811
Xe -4.923174 -14.769521 -19.692695
Xe -4.923174 -14.769521 -16.410579
Xe -4.923174 -14.769521 -13.128463
Xe -4.923174 -14.769521 -9.846347
Xe -4.923174 -14.769521 -6.564232
Xe -4.923174 -14.769521 -3.282116
Xe -4.923174 -14.769521 0.000000
Xe -4.923174 -14.769521 3.282116
Xe -4.923174 -14.769521 6.564232
Xe -4.923174 -14.769521 9.846347
Xe -4.923174 -14.769521 13.128463
Xe -4.923174 -14.769521 16.410579
Xe -4.923174 -14.769521 19.692695
Xe -4.923174 -14.769521 22.974811
Xe -4.923174 -13.128463 -21.333753
Xe -4.923174 -13.128463 -18.051637
Xe -4.923174 -13.128463 -14.769521
Xe -4.923174 -13.128463 -11.487405
Xe -4.923174 -13.128463 -8.205290
Xe -4.923174 -13.128463 -4.923174
Xe -4.923174 -13.128463 -1.641058
Xe -4.923174 -13.128463 1.641058
Xe -4.923174 -13.128463 4.923174
Xe -4.923174 -13.128463 8.205290
Xe -4.923174 -13.128463 11.487405
Xe -4.923174 -13.128463 14.769521
Xe -4.923174 -13.128463 18.051637
Xe -4.923174 -13.128463 21.333753
Xe -4.923174 -11.487405 -22.974811
Xe -4.923174 -11.487405 -19.692695
Xe -4.923174 -11.487405 -16.410579
Xe -4.923174 -11.487405 -13.128463
Xe -4.923174 -11.487405 -9.846347
Xe -4.923174 -11.487405 -6.564232
Xe -4.923174 -11.487405 -3.282116
Xe -4.923174 -11.487405 0.000000
Xe -4.923174 -11.487405 3.282116
Xe -4.923174 -11.487405 6.564232
Xe -4.923174 -11.487405 9.846347
Xe -4.923174 -11.487405 13.128463
Xe -4.923174 -11.487405 16.410579
Xe -4.923174 -11.487405 19.692695
Xe -4.923174 -11.487405 22.974811
Xe -4.923174 -9.846347 -21.333753
Xe -4.923174 -9.846347 -18.051637
Xe -4.923174 -9.846347 -14.769521
Xe -4.923174 -9.846347 -11.487405
Xe -4.923174 -9.846347 -8.205290
Xe -4.923174 -9.846347 -4.923174
Xe -4.923174 -9.846347 -1.641058
Xe -4.923174 -9.846347 1.641058
Xe -4.923174 -9.846347 4.923174
Xe -4.923174 -9.846347 8.205290
Xe -4.923174 -9.846347 11.487405
Xe -4.923174 -9.846347 14.769521
Xe -4.923174 -9.846347 18.051637
Xe -4.923174 -9.846347 21.333753
Xe -4.923174 -8.205290 -22.974811
Xe -4.923174 -8.205290 -19.692695
Xe -4.923174 -8.205290 -16.410579
Xe -4.923174 -8.205290 -13.128463
Xe -4.923174 -8.205290 -9.846347
Xe -4.923174 -8.205290 -6.564232
Xe -4.923174 -8.205290 -3.282116
Xe -4.923174 -8.205290 0.000000
Xe -4.923174 -8.205290 3.282116
Xe -4.923174 -8.205290 6.564232
Xe -4.923174 -8.205290 9.846347
Xe -4.923174 -8.205290 13.128463
Xe -4.923174 -8.205290 16.410579
Xe -4.923174 -8.205290 19.692695
Xe -4.923174 -8.205290 22.974811
Xe -4.923174 -6.564232 -21.333753
Xe -4.923174 -6.564232 -18.051637
Xe -4.923174 -6.564232 -14.769521
Xe -4.923174 -6.564232 -11.487405
Xe -4.923174 -6.564232 -8.205290
Xe -4.923174 -6.564232 -4.923174
Xe -4.923174 -6.564232 -1.641058
Xe -4.923174 -6.564232 1.641058
Xe -4.923174 -6.564232 4.923174
Xe -4.923174 -6.564232 8.205290
Xe -4.923174 -6.564232 11.487405
Xe -4.923174 -6.564232 14.769521
Xe -4.923174 -6.564232 18.051637
Xe -4.923174 -6.564232 21.333753
Xe -4.923174 -4.923174 -22.974811
Xe -4.923174 -4.923174 -19.692695
Xe -4.923174 -4.923174 -16.410579
Xe -4.923174 -4.923174 -13.128463
Xe -4.923174 -4.923174 -9.846347
Xe -4.923174 -4.923174 -6.564232
Xe -4.923174 -4.923174 -3.282116
Xe -4.923174 -4.923174 0.000000
Xe -4.923174 -4.923174 3.282116
Xe -4.923174 -4.923174 6.564232
Xe -4.923174 -4.923174 9.846347
Xe -4.923174 -4.923174 13.128463
Xe -4.923174 -4.923174 16.410579
Xe -4.923174 -4.923174 19.692695
Xe -4.923174 -4.923174 22.974811
Xe -4.923174 -3.282116 -21.333753
Xe -4.923174 -3.282116 -18.051637
Xe -4.923174 -3.282116 -14.769521
Xe -4.923174 -3.282116 -11.487405
Xe -4.923174 -3.282116 -8.205290
Xe -4.923174 -3.282116 -4.923174
Xe -4.923174 -3.282116 -1.641058
Xe -4.923174 -3.282116 1.641058
Xe -4.923174 -3.282116 4.923174
Xe -4.923174 -3.282116 8.205290
Xe -4.923174 -3.282116 11.487405
Xe -4.923174 -3.282116 14.769521
Xe -4.923174 -3.282116 18.051637
Xe -4.923174 -3.282116 21.333753
Xe -4.923174 -1.641058 -22.974811
Xe -4.923174 -1.641058 -19.692695
Xe -4.923174 -1.641058 -16.410579
Xe -4.923174 -1.641058 -13.128463
Xe -4.923174 -1.641058 -9.846347
Xe -4.923174 -1.641058 -6.564232
Xe -4.923174 -1.641058 -3.282116
Xe -4.923174 -1.641058 0.000000
Xe -4.923174 -1.641058 3.282116
Xe -4.923174 -1.641058 6.564232
Xe -4.923174 -1.641058 9.846347
Xe -4.923174 -1.641058 13.128463
Xe -4.923174 -1.641058 16.410579
Xe -4.923174 -1.641058 19.692695
Xe -4.923174 -1.641058 22.974811
Xe -4.923174 0.000000 -21.333753
Xe -4.923174 0.000000 -18.051637
Xe -4.923174 0.000000 -14.769521
Xe -4.923174 0.000000 -11.487405
Xe -4.923174 0.000000 -8.205290
Xe -4.923174 0.000000 -4.923174
Xe -4.923174 0.000000 -1.641058
Xe -4.923174 0.000000 1.641058
Xe -4.923174 0.000000 4.923174
Xe -4.923174 0.000000 8.205290
Xe -4.923174 0.000000 11.487405
Xe -4.923174 0.000000 14.769521
Xe -4.923174 0.000000 18.051637
Xe -4.923174 0.000000 21.333753
Xe -4.923174 1.641058 -22.974811
Xe -4.923174 1.641058 -19.692695
Xe -4.923174 1.641058 -16.410579
Xe -4.923174 1.641058 -13.128463
Xe -4.923174 1.641058 -9.846347
Xe -4.923174 1.641058 -6.564232
Xe -4.923174 1.641058 -3.282116
Xe -4.923174 1.641058 0.000000
Xe -4.923174 1.641058 3.282116
Xe -4.923174 1.641058 6.564232
Xe -4.923174 1.641058 9.846347
Xe -4.923174 1.641058 13.128463
Xe -4.923174 1.641058 16.410579
Xe -4.923174 1.641058 19.692695
Xe -4.923174 1.641058 22.974811
Xe -4.923174 3.282116 -21.333753
Xe -4.923174 3.282116 -18.051637
Xe -4.923174 3.282116 -14.769521
Xe -4.923174 3.282116 -11.487405
Xe -4.923174 3.282116 -8.205290
Xe -4.923174 3.282116 -4.923174
Xe -4.923174 3.282116 -1.641058
Xe -4.923174 3.282116 1.641058
Xe -4.923174 3.282116 4.923174
Xe -4.923174 3.282116 8.205290
Xe -4.923174 3.282116 11.487405
Xe -4.923174 3.282116 14.769521
Xe -4.923174 3.282116 18.051637
Xe -4.923174 3.282116 21.333753
Xe -4.923174 4.923174 -22.974811
Xe -4.923174 4.923174 -19.692695
Xe -4.923174 4.923174 -16.410579
Xe -4.923174 4.923174 -13.128463
Xe -4.923174 4.923174 -9.846347
Xe -4.923174 4.923174 -6.564232
Xe -4.923174 4.923174 -3.282116
Xe -4.923174 4.923174 0.000000
Xe -4.923174 4.923174 3.282116
Xe -4.923174 4.923174 6.564232
Xe -4.923174 4.923174 9.846347
Xe -4.923174 4.923174 13.128463
Xe -4.923174 4.923174 16.410579
Xe -4.923174 4.923174 19.692695
Xe -4.923174 4.923174 22.974811
Xe -4.923174 6.564232 -21.333753
Xe -4.923174 6.564232 -18.051637
Xe -4.923174 6.564232 -14.769521
Xe -4.923174 6.564232 -11.487405
Xe -4.923174 6.564232 -8.205290
Xe -4.923174 6.564232 -4.923174
Xe -4.923174 6.564232 -1.641058
Xe -4.923174 6.564232 1.641058
Xe -4.923174 6.564232 4.923174
Xe -4.923174 6.564232 8.205290
Xe -4.923174 6.564232 11.487405
Xe -4.923174 6.564232 14.769521
Xe -4.923174 6.564232 18.051637
Xe -4.923174 6.564232 21.333753
Xe -4.923174 8.205290 -22.974811
Xe -4.923174 8.205290 -19.692695
Xe -4.923174 8.205290 -16.410579
Xe -4.923174 8.205290 -13.128463
Xe -4.923174 8.205290 -9.846347
Xe -4.923174 8.205290 -6.564232
Xe -4.923174 8.205290 -3.282116
Xe -4.923174 8.205290 0.000000
Xe -4.923174 8.205290 3.282116
Xe -4.923174 8.205290 6.564232
Xe -4.923174 8.205290 9.846347
Xe -4.923174 8.205290 13.128463
Xe -4.923174 8.205290 16.410579
Xe -4.923174 8.205290 19.692695
Xe -4.923174 8.205290 22.974811
Xe -4.923174 9.846347 -21.333753
Xe -4.923174 9.846347 -18.051637
Xe -4.923174 9.846347 -14.769521
Xe -4.923174 9.846347 -11.487405
Xe -4.923174 9.846347 -8.205290
Xe -4.923174 9.846347 -4.923174
Xe -4.923174 9.846347 -1.641058
Xe -4.923174 9.846347 1.641058
Xe -4.923174 9.846347 4.923174
Xe -4.923174 9.846347 8.205290
Xe -4.923174 9.846347 11.487405
Xe -4.923174 9.846347 14.769521
Xe -4.923174 9.846347 18.051637
Xe -4.923174 9.846347 21.333753
Xe -4.923174 11.487405 -22.974811
Xe -4.923174 11.487405 -19.692695
Xe -4.923174 11.487405 -16.410579
Xe -4.923174 11.487405 -13.128463
Xe -4.923174 11.487405 -9.846347
Xe -4.923174 11.487405 -6.564232
Xe -4.923174 11.487405 -3.282116
Xe -4.923174 11.487405 0.000000
Xe -4.923174 11.487405 3.282116
Xe -4.923174 11.487405 6.564232
Xe -4.923174 11.487405 9.846347
Xe -4.923174 11.487405 13.128463
Xe -4.923174 11.487405 16.410579
Xe -4.923174 11.487405 19.692695
Xe -4.923174 11.487405 22.974811
Xe -4.923174 13.128463 -21.333753
Xe -4.923174 13.128463 -18.051637
Xe -4.923174 13.128463 -14.769521
Xe -4.923174 13.128463 -11.487405
Xe -4.923174 13.128463 -8.205290
Xe -4.923174 13.128463 -4.923174
Xe -4.923174 13.128463 -1.641058
Xe -4.923174 13.128463 1.641058
Xe -4.923174 13.128463 4.923174
Xe -4.923174 13.128463 8.205290
Xe -4.923174 13.128463 11.487405
Xe -4.923174 13.128463 14.769521
Xe -4.923174 13.128463 18.051637
Xe -4.923174 13.128463 21.333753
Xe -4.923174 14.769521 -22.974811
Xe -4.923174 14.769521 -19.692695
Xe -4.923174 14.769521 -16.410579
Xe -4.923174 14.769521 -13.128463
Xe -4.923174 14.769521 -9.846347
Xe -4.923174 14.769521 -6.564232
Xe -4.923174 14.769521 -3.282116
Xe -4.923174 14.769521 0.000000
Xe -4.923174 14.769521 3.282116
Xe -4.923174 14.769521 6.564232
Xe -4.923174 14.769521 9.846347
Xe -4.923174 14.769521 13.128463
Xe -4.923174 14.769521 16.410579
Xe -4.923174 14.769521 19.692695
Xe -4.923174 14.769521 22.974811
Xe -4.923174 16.410579 -21.333753
Xe -4.923174 16.410579 -18.051637
Xe -4.923174 16.410579 -14.769521
Xe -4.923174 16.410579 -11.487405
Xe -4.923174 16.410579 -8.205290
Xe -4.923174 16.410579 -4.923174
Xe -4.923174 16.410579 -1.641058
Xe -4.923174 16.410579 1.641058
Xe -4.923174 16.410579 4.923174
Xe -4.923174 16.410579 8.205290
Xe -4.923174 16.410579 11.487405
Xe -4.923174 16.410579 14.769521
Xe -4.923174 16.410579 18.051637
Xe -4.923174 16.410579 21.333753
Xe -4.923174 18.051637 -22.974811
Xe -4.923174 18.051637 -19.692695
Xe -4.923174 18.051637 -16.410579
Xe -4.923174 18.051637 -13.128463
Xe -4.923174 18.051637 -9.846347
Xe -4.923174 18.051637 -6.564232
Xe -4.923174 18.051637 -3.282116
Xe -4.923174 18.051637 0.000000
Xe -4.923174 18.051637 3.282116
Xe -4.923174 18.051637 6.564232
Xe -4.923174 18.051637 9.846347
Xe -4.923174 18.051637 13.128463
Xe -4.923174 18.051637 16.410579
Xe -4.923174 18.051637 19.692695
Xe -4.923174 18.051637 22.974811
Xe -4.923174 19.692695 -21.333753
Xe -4.923174 19.692695 -18.051637
Xe -4.923174 19.692695 -14.769521
Xe -4.923174 19.692695 -11.487405
Xe -4.923174 19.692695 -8.205290
Xe -4.923174 19.692695 -4.923174
Xe -4.923174 19.692695 -1.641058
Xe -4.923174 19.692695 1.641058
Xe -4.923174 19.692695 4.923174
Xe -4.923174 19.692695 8.205290
Xe -4.923174 19.692695 11.487405
Xe -4.923174 19.692695 14.769521
Xe -4.923174 19.692695 18.051637
Xe -4.923174 19.692695 21.333753
Xe -4.923174 21.333753 -22.974811
Xe -4.923174 21.333753 -19.692695
Xe -4.923174 21.333753 -16.410579
Xe -4.923174 21.333753 -13.128463
Xe -4.923174 21.333753 -9.846347
Xe -4.923174 21.333753 -6.564232
Xe -4.923174 21.333753 -3.282116
Xe -4.923174 21.333753 0.000000
Xe -4.923174 21.333753 3.282116
Xe -4.923174 21.333753 6.564232
Xe -4.923174 21.333753 9.846347
Xe -4.923174 21.333753 13.128463
Xe -4.923174 21.333753 16.410579
Xe -4.923174 21.333753 19.692695
Xe -4.923174 21.333753 22.974811
Xe -4.923174 22.974811 -21.333753
Xe -4.923174 22.974811 -18.051637
Xe -4.923174 22.974811 -14.769521
Xe -4.923174 22.974811 -11.487405
Xe -4.923174 22.974811 -8.205290
Xe -4.923174 22.974811 -4.923174
Xe -4.923174 22.974811 -1.641058
Xe -4.923174 22.974811 1.641058
Xe -4.923174 22.974811 4.923174
Xe -4.923174 22.974811 8.205290
Xe -4.923174 22.974811 11.487405
Xe -4.923174 22.974811 14.769521
Xe -4.923174 22.974811 18.051637
Xe -4.923174 22.974811 21.333753
Xe -3.282116 -22.974811 -22.974811
Xe -3.282116 -22.974811 -19.692695
Xe -3.282116 -22.974811 -16.410579
Xe -3.282116 -22.974811 -13.128463
Xe -3.282116 -22.974811 -9.846347
Xe -3.282116 -22.974811 -6.564232
Xe -3.282116 -22.974811 -3.282116
Xe -3.282116 -22.974811 0.000000
Xe -3.282116 -22.974811 3.282116
Xe -3.282116 -22.974811 6.564232
Xe -3.282116 -22.974811 9.846347
Xe -3.282116 -22.974811 13.128463
Xe -3.282116 -22.974811 16.410579
Xe -3.282116 -22.974811 19.692695
Xe -3.282116 -22.974811 22.974811
Xe -3.282116 -21.333753 -21.333753
Xe -3.282116 -21.333753 -18.051637
Xe -3.282116 -21.333753 -14.769521
Xe -3.282116 -21.333753 -11.487405
Xe -3.282116 -21.333753 -8.205290
Xe -3.282116 -21.333753 -4.923174
Xe -3.282116 -21.333753 -1.641058
Xe -3.282116 -21.333753 1.641058
Xe -3.282116 -21.333753 4.923174
Xe -3.282116 -21.333753 8.205290
Xe -3.282116 -21.333753 11.487405
Xe -3.282116 -21.333753 14.769521
Xe -3.282116 -21.333753 18.051637
Xe -3.282116 -21.333753 21.333753
Xe -3.282116 -19.692695 -22.974811
Xe -3.282116 -19.692695 -19.692695
Xe -3.282116 -19.692695 -16.410579
Xe -3.282116 -19.692695 -13.128463
Xe -3.282116 -19.692695 -9.846347
Xe -3.282116 -19.692695 -6.564232
Xe -3.282116 -19.692695 -3.282116
Xe -3.282116 -19.692695 0.000000
Xe -3.282116 -19.692695 3.282116
Xe -3.282116 -19.692695 6.564232
Xe -3.282116 -19.692695 9.846347
Xe -3.282116 -19.692695 13.128463
Xe -3.282116 -19.692695 16.410579
Xe -3.282116 -19.692695 19.692695
Xe -3.282116 -19.692695 22.974811
Xe -3.282116 -18.051637 -21.333753
Xe -3.282116 -18.051637 -18.051637
Xe -3.282116 -18.051637 -14.769521
Xe -3.282116 -18.051637 -11.487405
Xe -3.282116 -18.051637 -8.205290
Xe -3.282116 -18.051637 -4.923174
Xe -3.282116 -18.051637 -1.641058
Xe -3.282116 -18.051637 1.641058
Xe -3.282116 -18.051637 4.923174
Xe -3.282116 -18.051637 8.205290
Xe -3.282116 -18.051637 11.487405
Xe -3.282116 -18.051637 14.769521
Xe -3.282116 -18.051637 18.051637
Xe -3.282116 -18.051637 21.333753
Xe -3.282116 -16.410579 -22.974811
Xe -3.282116 -16.410579 -19.692695
Xe -3.282116 -16.410579 -16.410579
Xe -3.282116 -16.410579 -13.128463
Xe -3.282116 -16.410579 -9.846347
Xe -3.282116 -16.410579 -6.564232
Xe -3.282116 -16.410579 -3.282116
Xe -3.282116 -16.410579 0.000000
Xe -3.282116 -16.410579 3.282116
Xe -3.282116 -16.410579 6.564232
Xe -3.282116 -16.410579 9.846347
Xe -3.282116 -16.410579 13.128463
Xe -3.282116 -16.410579 16.410579
Xe -3.282116 -16.410579 19.692695
Xe -3.282116 -16.410579 22.974811
Xe -3.282116 -14.769521 -21.333753
Xe -3.282116 -14.769521 -18.051637
Xe -3.282116 -14.769521 -14.769521
Xe -3.282116 -14.769521 -11.487405
Xe -3.282116 -14.769521 -8.205290
Xe -3.282116 -14.769521 -4.923174
Xe -3.282116 -14.769521 -1.641058
Xe -3.282116 -14.769521 1.641058
Xe -3.282116 -14.769521 4.923174
Xe -3.282116 -14.769521 8.205290
Xe -3.282116 -14.769521 11.487405
Xe -3.282116 -14.769521 14.769521
Xe -3.282116 -14.769521 18.051637
Xe -3.282116 -14.769521 21.333753
Xe -3.282116 -13.128463 -22.974811
Xe -3.282116 -13.128463 -19.692695
Xe -3.282116 -13.128463 -16.410579
Xe -3.282116 -13.128463 -13.128463
Xe -3.282116 -13.128463 -9.846347
Xe -3.282116 -13.128463 -6.564232
Xe -3.282116 -13.128463 -3.282116
Xe -3.282116 -13.128463 0.000000
Xe -3.282116 -13.128463 3.282116
Xe -3.282116 -13.128463 6.564232
Xe -3.282116 -13.128463 9.846347
Xe -3.282116 -13.128463 13.128463
Xe -3.282116 -13.128463 16.410579
Xe -3.282116 -13.128463 19.692695
Xe -3.282116 -13.128463 22.974811
Xe -3.282116 -11.487405 -21.333753
Xe -3.282116 -11.487405 -18.051637
Xe -3.282116 -11.487405 -14.769521
Xe -3.282116 -11.487405 -11.487405
Xe -3.282116 -11.487405 -8.205290
Xe -3.282116 -11.487405 -4.923174
Xe -3.282116 -11.487405 -1.641058
Xe -3.282116 -11.487405 1.641058
Xe -3.282116 -11.487405 4.923174
Xe -3.282116 -11.487405 8.205290
Xe -3.282116 -11.487405 11.487405
Xe -3.282116 -11.487405 14.769521
Xe -3.282116 -11.487405 18.051637
Xe -3.282116 -11.487405 21.333753
Xe -3.282116 -9.846347 -22.974811
Xe -3.282116 -9.846347 -19.692695
Xe -3.282116 -9.846347 -16.410579
Xe -3.282116 -9.846347 -13.128463
Xe -3.282116 -9.846347 -9.846347
Xe -3.282116 -9.846347 -6.564232
Xe -3.282116 -9.846347 -3.282116
Xe -3.282116 -9.846347 0.000000
Xe -3.282116 -9.846347 3.282116
Xe -3.282116 -9.846347 6.564232
Xe -3.282116 -9.846347 9.846347
Xe -3.282116 -9.846347 13.128463
Xe -3.282116 -9.846347 16.410579
Xe -3.282116 -9.846347 19.692695
Xe -3.282116 -9.846347 22.974811
Xe -3.282116 -8.205290 -21.333753
Xe -3.282116 -8.205290 -18.051637
Xe -3.282116 -8.205290 -14.769521
Xe -3.282116 -8.205290 -11.487405
Xe -3.282116 -8.205290 -8.205290
Xe -3.282116 -8.205290 -4.923174
Xe -3.282116 -8.205290 -1.641058
Xe -3.282116 -8.205290 1.641058
Xe -3.282116 -8.205290 4.923174
Xe -3.282116 -8.205290 8.205290
Xe -3.282116 -8.205290 11.487405
Xe -3.282116 -8.205290 14.769521
Xe -3.282116 -8.205290 18.051637
Xe -3.282116 -8.205290 21.333753
Xe -3.282116 -6.564232 -22.974811
Xe -3.282116 -6.564232 -19.692695
Xe -3.282116 -6.564232 -16.410579
Xe -3.282116 -6.564232 -13.128463
Xe -3.282116 -6.564232 -9.846347
Xe -3.282116 -6.564232 -6.564232
Xe -3.282116 -6.564232 -3.282116
Xe -3.282116 -6.564232 0.000000
Xe -3.282116 -6.564232 3.282116
Xe -3.282116 -6.564232 6.564232
Xe -3.282116 -6.564232 9.846347
Xe -3.282116 -6.564232 13.128463
Xe -3.282116 -6.564232 16.410579
Xe -3.282116 -6.564232 19.692695
Xe -3.282116 -6.564232 22.974811
Xe -3.282116 -4.923174 -21.333753
Xe -3.282116 -4.923174 -18.051637
Xe -3.282116 -4.923174 -14.769521
Xe -3.282116 -4.923174 -11.487405
Xe -3.282116 -4.923174 -8.205290
Xe -3.282116 -4.923174 -4.923174
Xe -3.282116 -4.923174 -1.641058
Xe -3.282116 -4.923174 1.641058
Xe -3.282116 -4.923174 4.923174
Xe -3.282116 -4.923174 8.205290
Xe -3.282116 -4.923174 11.487405
Xe -3.282116 -4.923174 14.769521
Xe -3.282116 -4.923174 18.051637
Xe -3.282116 -4.923174 21.333753
Xe -3.282116 -3.282116 -22.974811
Xe -3.282116 -3.282116 -19.692695
Xe -3.282116 -3.282116 -16.410579
Xe -3.282116 -3.282116 -13.128463
Xe -3.282116 -3.282116 -9.846347
Xe -3.282116 -3.282116 -6.564232
Xe -3.282116 -3.282116 -3.282116
Xe -3.282116 -3.282116 0.000000
Xe -3.282116 -3.282116 3.282116
Xe -3.282116 -3.282116 6.564232
Xe -3.282116 -3.282116 9.846347
Xe -3.282116 -3.282116 13.128463
Xe -3.282116 -3.282116 16.410579
Xe -3.282116 -3.282116 19.692695
Xe -3.282116 -3.282116 22.974811
Xe -3.282116 -1.641058 -21.333753
Xe -3.282116 -1.641058 -18.051637
Xe -3.282116 -1.641058 -14.769521
Xe -3.282116 -1.641058 -11.487405
Xe -3.282116 -1.641058 -8.205290
Xe -3.282116 -1.641058 -4.923174
Xe -3.282116 -1.641058 -1.641058
Xe -3.282116 -1.641058 1.641058
Xe -3.282116 -1.641058 4.923174
Xe -3.282116 -1.641058 8.205290
Xe -3.282116 -1.641058 11.487405
Xe -3.282116 -1.641058 14.769521
Xe -3.282116 -1.641058 18.051637
Xe -3.282116 -1.641058 21.333753
Xe -3.282116 0.000000 -22.974811
Xe -3.282116 0.000000 -19.692695
Xe -3.282116 0.000000 -16.410579
Xe -3.282116 0.000000 -13.128463
Xe -3.282116 0.000000 -9.846347
Xe -3.282116 0.000000 -6.564232
Xe -3.282116 0.000000 -3.282116
Xe -3.282116 0.000000 0.000000
Xe -3.282116 0.000000 3.282116
Xe -3.282116 0.000000 6.564232
Xe -3.282116 0.000000 9.846347
Xe -3.282116 0.000000 13.128463
Xe -3.282116 0.000000 16.410579
Xe -3.282116 0.000000 19.692695
Xe -3.282116 0.000000 22.974811
Xe -3.282116 1.641058 -21.333753
Xe -3.282116 1.641058 -18.051637
Xe -3.282116 1.641058 -14.769521
Xe -3.282116 1.641058 -11.487405
Xe -3.282116 1.641058 -8.205290
Xe -3.282116 1.641058 -4.923174
Xe -3.282116 1.641058 -1.641058
Xe -3.282116 1.641058 1.641058
Xe -3.282116 1.641058 4.923174
Xe -3.282116 1.641058 8.205290
Xe -3.282116 1.641058 11.487405
Xe -3.282116 1.641058 14.769521
Xe -3.282116 1.641058 18.051637
Xe -3.282116 1.641058 21.333753
Xe -3.282116 3.282116 -22.974811
Xe -3.282116 3.282116 -19.692695
Xe -3.282116 3.282116 -16.410579
Xe -3.282116 3.282116 -13.128463
Xe -3.282116 3.282116 -9.846347
Xe -3.282116 3.282116 -6.564232
Xe -3.282116 3.282116 -3.282116
Xe -3.282116 3.282116 0.000000
Xe -3.282116 3.282116 3.282116
Xe -3.282116 3.282116 6.564232
Xe -3.282116 3.282116 9.846347
Xe -3.282116 3.282116 13.128463
Xe -3.282116 3.282116 16.410579
Xe -3.282116 3.282116 19.692695
Xe -3.282116 3.282116 22.974811
Xe -3.282116 4.923174 -21.333753
Xe -3.282116 4.923174 -18.051637
Xe -3.282116 4.923174 -14.769521
Xe -3.282116 4.923174 -11.487405
Xe -3.282116 4.923174 -8.205290
Xe -3.282116 4.923174 -4.923174
Xe -3.282116 4.923174 -1.641058
Xe -3.282116 4.923174 1.641058
Xe -3.282116 4.923174 4.923174
Xe -3.282116 4.923174 8.205290
Xe -3.282116 4.923174 11.487405
Xe -3.282116 4.923174 14.769521
Xe -3.282116 4.923174 18.051637
Xe -3.282116 4.923174 21.333753
Xe -3.282116 6.564232 -22.974811
Xe -3.282116 6.564232 -19.692695
Xe -3.282116 6.564232 -16.410579
Xe -3.282116 6.564232 -13.128463
Xe -3.282116 6.564232 -9.846347
Xe -3.282116 6.564232 -6.564232
Xe -3.282116 6.564232 -3.282116
Xe -3.282116 6.564232 0.000000
Xe -3.282116 6.564232 3.282116
Xe -3.282116 6.564232 6.564232
Xe -3.282116 6.564232 9.846347
Xe -3.282116 6.564232 13.128463
Xe -3.282116 6.564232 16.410579
Xe -3.282116 6.564232 19.692695
Xe -3.282116 6.564232 22.974811
Xe -3.282116 8.205290 -21.333753
Xe -3.282116 8.205290 -18.051637
Xe -3.282116 8.205290 -14.769521
Xe -3.282116 8.205290 -11.487405
Xe -3.282116 8.205290 -8.205290
Xe -3.282116 8.205290 -4.923174
Xe -3.282116 8.205290 -1.641058
Xe -3.282116 8.205290 1.641058
Xe -3.282116 8.205290 4.923174
Xe -3.282116 8.205290 8.205290
Xe -3.282116 8.205290 11.487405
Xe -3.282116 8.205290 14.769521
Xe -3.282116 8.205290 18.051637
Xe -3.282116 8.205290 21.333753
Xe -3.282116 9.846347 -22.974811
Xe -3.282116 9.846347 -19.692695
Xe -3.282116 9.846347 -16.410579
Xe -3.282116 9.846347 -13.128463
Xe -3.282116 9.846347 -9.846347
Xe -3.282116 9.846347 -6.564232
Xe -3.282116 9.846347 -3.282116
Xe -3.282116 9.846347 0.000000
Xe -3.282116 9.846347 3.282116
Xe -3.282116 9.846347 6.564232
Xe -3.282116 9.846347 9.846347
Xe -3.282116 9.846347 13.128463
Xe -3.282116 9.846347 16.410579
Xe -3.282116 9.846347 19.692695
Xe -3.282116 9.846347 22.974811
Xe -3.282116 11.487405 -21.333753
Xe -3.282116 11.487405 -18.051637
Xe -3.282116 11.487405 -14.769521
Xe -3.282116 11.487405 -11.487405
Xe -3.282116 11.487405 -8.205290
Xe -3.282116 11.487405 -4.923174
Xe -3.282116 11.487405 -1.641058
Xe -3.282116 11.487405 1.641058
Xe -3.282116 11.487405 4.923174
Xe -3.282116 11.487405 8.205290
Xe -3.282116 11.487405 11.487405
Xe -3.282116 11.487405 14.769521
Xe -3.282116 11.487405 18.051637
Xe -3.282116 11.487405 21.333753
Xe -3.282116 13.128463 -22.974811
Xe -3.282116 13.128463 -19.692695
Xe -3.282116 13.128463 -16.410579
Xe -3.282116 13.128463 -13.128463
Xe -3.282116 13.128463 -9.846347
Xe -3.282116 13.128463 -6.564232
Xe -3.282116 13.128463 -3.282116
Xe -3.282116 13.128463 0.000000
Xe -3.282116 13.128463 3.282116
Xe -3.282116 13.128463 6.564232
Xe -3.282116 13.128463 9.846347
Xe -3.282116 13.128463 13.128463
Xe -3.282116 13.128463 16.410579
Xe -3.282116 13.128463 19.692695
Xe -3.282116 13.128463 22.974811
Xe -3.282116 14.769521 -21.333753
Xe -3.282116 14.769521 -18.051637
Xe -3.282116 14.769521 -14.769521
Xe -3.282116 14.769521 -11.487405
Xe -3.282116 14.769521 -8.205290
Xe -3.282116 14.769521 -4.923174
Xe -3.282116 14.769521 -1.641058
Xe -3.282116 14.769521 1.641058
Xe -3.282116 14.769521 4.923174
Xe -3.282116 14.769521 8.205290
Xe -3.282116 14.769521 11.487405
Xe -3.282116 14.769521 14.769521
Xe -3.282116 14.769521 18.051637
Xe -3.282116 14.769521 21.333753
Xe -3.282116 16.410579 -22.974811
Xe -3.282116 16.410579 -19.692695
Xe -3.282116 16.410579 -16.410579
Xe -3.282116 16.410579 -13.128463
Xe -3.282116 16.410579 -9.846347
Xe -3.282116 16.410579 -6.564232
Xe -3.282116 16.410579 -3.282116
Xe -3.282116 16.410579 0.000000
Xe -3.282116 16.410579 3.282116
Xe -3.282116 16.410579 6.564232
Xe -3.282116 16.410579 9.846347
Xe -3.282116 16.410579 13.128463
Xe -3.282116 16.410579 16.410579
Xe -3.282116 16.410579 19.692695
Xe -3.282116 16.410579 22.974811
Xe -3.282116 18.051637 -21.333753
Xe -3.282116 18.051637 -18.051637
Xe -3.282116 18.051637 -14.769521
Xe -3.282116 18.051637 -11.487405
Xe -3.282116 18.051637 -8.205290
Xe -3.282116 18.051637 -4.923174
Xe -3.282116 18.051637 -1.641058
Xe -3.282116 18.051637 1.641058
Xe -3.282116 18.051637 4.923174
Xe -3.282116 18.051637 8.205290
Xe -3.282116 18.051637 11.487405
Xe -3.282116 18.051637 14.769521
Xe -3.282116 18.051637 18.051637
Xe -3.282116 18.051637 21.333753
Xe -3.282116 19.692695 -22.974811
Xe -3.282116 19.692695 -19.692695
Xe -3.282116 19.692695 -16.410579
Xe -3.282116 19.692695 -13.128463
Xe -3.282116 19.692695 -9.846347
Xe -3.282116 19.692695 -6.564232
Xe -3.282116 19.692695 -3.282116
Xe -3.282116 19.692695 0.000000
Xe -3.282116 19.692695 3.282116
Xe -3.282116 19.692695 6.564232
Xe -3.282116 19.692695 9.846347
Xe -3.282116 19.692695 13.128463
Xe -3.282116 19.692695 16.410579
Xe -3.282116 19.692695 19.692695
Xe -3.282116 19.692695 22.974811
Xe -3.282116 21.333753 -21.333753
Xe -3.282116 21.333753 -18.051637
Xe -3.282116 21.333753 -14.769521
Xe -3.282116 21.333753 -11.487405
Xe -3.282116 21.333753 -8.205290
Xe -3.282116 21.333753 -4.923174
Xe -3.282116 21.333753 -1.641058
Xe -3.282116 21.333753 1.641058
Xe -3.282116 21.333753 4.923174
Xe -3.282116 21.333753 8.205290
Xe -3.282116 21.333753 11.487405
Xe -3.282116 21.333753 14.769521
Xe -3.282116 21.333753 18.051637
Xe -3.282116 21.333753 21.333753
Xe -3.282116 22.974811 -22.974811
Xe -3.282116 22.974811 -19.692695
Xe -3.282116 22.974811 -16.410579
Xe -3.282116 22.974811 -13.128463
Xe -3.282116 22.974811 -9.846347
Xe -3.282116 22.974811 -6.564232
Xe -3.282116 22.974811 -3.282116
Xe -3.282116 22.974811 0.000000
Xe -3.282116 22.974811 3.282116
Xe -3.282116 22.974811 6.564232
Xe -3.282116 22.974811 9.846347
Xe -3.282116 22.974811 13.128463
Xe -3.282116 22.974811 16.410579
Xe -3.282116 22.974811 19.692695
Xe -3.282116 22.974811 22.974811
Xe -1.641058 -22.974811 -21.333753
Xe -1.641058 -22.974811 -18.051637
Xe -1.641058 -22.974811 -14.769521
Xe -1.641058 -22.974811 -11.487405
Xe -1.641058 -22.974811 -8.205290
Xe -1.641058 -22.974811 -4.923174
Xe -1.641058 -22.974811 -1.641058
Xe -1.641058 -22.974811 1.641058
Xe -1.641058 -22.974811 4.923174
Xe -1.641058 -22.974811 8.205290
Xe -1.641058 -22.974811 11.487405
Xe -1.641058 -22.974811 14.769521
Xe -1.641058 -22.974811 18.051637
Xe -1.641058 -22.974811 21.333753
Xe -1.641058 -21.333753 -22.974811
Xe -1.641058 -21.333753 -19.692695
Xe -1.641058 -21.333753 -16.410579
Xe -1.641058 -21.333753 -13.128463
Xe -1.641058 -21.333753 -9.846347
Xe -1.641058 -21.333753 -6.564232
Xe -1.641058 -21.333753 -3.282116
Xe -1.641058 -21.333753 0.000000
Xe -1.641058 -21.333753 3.282116
Xe -1.641058 -21.333753 6.564232
Xe -1.641058 -21.333753 9.846347
Xe -1.641058 -21.333753 13.128463
Xe -1.641058 -21.333753 16.410579
Xe -1.641058 -21.333753 19.692695
Xe -1.641058 -21.333753 22.974811
Xe -1.641058 -19.692695 -21.333753
Xe -1.641058 -19.692695 -18.051637
Xe -1.641058 -19.692695 -14.769521
Xe -1.641058 -19.692695 -11.487405
Xe -1.641058 -19.692695 -8.205290
Xe -1.641058 -19.692695 -4.923174
Xe -1.641058 -19.692695 -1.641058
Xe -1.641058 -19.692695 1.641058
Xe -1.641058 -19.692695 4.923174
Xe -1.641058 -19.692695 8.205290
Xe -1.641058 -19.692695 11.487405
Xe -1.641058 -19.692695 14.769521
Xe -1.641058 -19.692695 18.051637
Xe -1.641058 -19.692695 21.333753
Xe -1.641058 -18.051637 -22.974811
Xe -1.641058 -18.051637 -19.692695
Xe -1.641058 -18.051637 -16.410579
Xe -1.641058 -18.051637 -13.128463
Xe -1.641058 -18.051637 -9.846347
Xe -1.641058 -18.051637 -6.564232
Xe -1.641058 -18.051637 -3.282116
Xe -1.641058 -18.051637 0.000000
Xe -1.641058 -18.051637 3.282116
Xe -1.641058 -18.051637 6.564232
Xe -1.641058 -18.051637 9.846347
Xe -1.641058 -18.051637 13.128463
Xe -1.641058 -18.051637 16.410579
Xe -1.641058 -18.051637 19.692695
Xe -1.641058 -18.051637 22.974811
Xe -1.641058 -16.410579 -21.333753
Xe -1.641058 -16.410579 -18.051637
Xe -1.641058 -16.410579 -14.769521
Xe -1.641058 -16.410579 -11.487405
Xe -1.641058 -16.410579 -8.205290
Xe -1.641058 -16.410579 -4.923174
Xe -1.641058 -16.410579 -1.641058
Xe -1.641058 -16.410579 1.641058
Xe -1.641058 -16.410579 4.923174
Xe -1.641058 -16.410579 8.205290
Xe -1.641058 -16.410579 11.487405
Xe -1.641058 -16.410579 14.769521
Xe -1.641058 -16.410579 18.051637
Xe -1.641058 -16.410579 21.333753
Xe -1.641058 -14.769521 -22.974811
Xe -1.641058 -14.769521 -19.692695
Xe -1.641058 -14.769521 -16.410579
Xe -1.641058 -14.769521 -13.128463
Xe -1.641058 -14.769521 -9.846347
Xe -1.641058 -14.769521 -6.564232
Xe -1.641058 -14.769521 -3.282116
Xe -1.641058 -14.769521 0.000000
Xe -1.641058 -14.769521 3.282116
Xe -1.641058 -14.769521 6.564232
Xe -1.641058 -14.769521 9.846347
Xe -1.641058 -14.769521 13.128463
Xe -1.641058 -14.769521 16.410579
Xe -1.641058 -14.769521 19.692695
Xe -1.641058 -14.769521 22.974811
Xe -1.641058 -13.128463 -21.333753
Xe -1.641058 -13.128463 -18.051637
Xe -1.641058 -13.128463 -14.769521
Xe -1.641058 -13.128463 -11.487405
Xe -1.641058 -13.128463 -8.205290
Xe -1.641058 -13.128463 -4.923174
Xe -1.641058 -13.128463 -1.641058
Xe -1.641058 -13.128463 1.641058
Xe -1.641058 -13.128463 4.923174
Xe -1.641058 -13.128463 8.205290
Xe -1.641058 -13.128463 11.487405
Xe -1.641058 -13.128463 14.769521
Xe -1.641058 -13.128463 18.051637
Xe -1.641058 -13.128463 21.333753
Xe -1.641058 -11.487405 -22.974811
Xe -1.641058 -11.487405 -19.692695
Xe -1.641058 -11.487405 -16.410579
Xe -1.641058 -11.487405 -13.128463
Xe -1.641058 -11.487405 -9.846347
Xe -1.641058 -11.487405 -6.564232
Xe -1.641058 -11.487405 -3.282116
Xe -1.641058 -11.487405 0.000000
Xe -1.641058 -11.487405 3.282116
Xe -1.641058 -11.487405 6.564232
Xe -1.641058 -11.487405 9.846347
Xe -1.641058 -11.487405 13.128463
Xe -1.641058 -11.487405 16.410579
Xe -1.641058 -11.487405 19.692695
Xe -1.641058 -11.487405 22.974811
Xe -1.641058 -9.846347 -21.333753
Xe -1.641058 -9.846347 -18.051637
Xe -1.641058 -9.846347 -14.769521
Xe -1.641058 -9.846347 -11.487405
Xe -1.641058 -9.846347 -8.205290
Xe -1.641058 -9.846347 -4.923174
Xe -1.641058 -9.846347 -1.641058
Xe -1.641058 -9.846347 1.641058
Xe -1.641058 -9.846347 4.923174
Xe -1.641058 -9.846347 8.205290
Xe -1.641058 -9.846347 11.487405
Xe -1.641058 -9.846347 14.769521
Xe -1.641058 -9.846347 18.051637
Xe -1.641058 -9.846347 21.333753
Xe -1.641058 -8.205290 -22.974811
Xe -1.641058 -8.205290 -19.692695
Xe -1.641058 -8.205290 -16.410579
Xe -1.641058 -8.205290 -13.128463
Xe -1.641058 -8.205290 -9.846347
Xe -1.641058 -8.205290 -6.564232
Xe -1.641058 -8.205290 -3.282116
Xe -1.641058 -8.205290 0.000000
Xe -1.641058 -8.205290 3.282116
Xe -1.641058 -8.205290 6.564232
Xe -1.641058 -8.205290 9.846347
Xe -1.641058 -8.205290 13.128463
Xe -1.641058 -8.205290 16.410579
Xe -1.641058 -8.205290 19.692695
Xe -1.641058 -8.205290 22.974811
Xe -1.641058 -6.564232 -21.333753
Xe -1.641058 -6.564232 -18.051637
Xe -1.641058 -6.564232 -14.769521
Xe -1.641058 -6.564232 -11.487405
Xe -1.641058 -6.564232 -8.205290
Xe -1.641058 -6.564232 -4.923174
Xe -1.641058 -6.564232 -1.641058
Xe -1.641058 -6.564232 1.641058
Xe -1.641058 -6.564232 4.923174
Xe -1.641058 -6.564232 8.205290
Xe -1.641058 -6.564232 11.487405
Xe -1.641058 -6.564232 14.769521
Xe -1.641058 -6.564232 18.051637
Xe -1.641058 -6.564232 21.333753
Xe -1.641058 -4.923174 -22.974811
Xe -1.641058 -4.923174 -19.692695
Xe -1.641058 -4.923174 -16.410579
Xe -1.641058 -4.923174 -13.128463
Xe -1.641058 -4.923174 -9.846347
Xe -1.641058 -4.923174 -6.564232
Xe -1.641058 -4.923174 -3.282116
Xe -1.641058 -4.923174 0.000000
Xe -1.641058 -4.923174 3.282116
Xe -1.641058 -4.923174 6.564232
Xe -1.641058 -4.923174 9.846347
Xe -1.641058 -4.923174 13.128463
Xe -1.641058 -4.923174 16.410579
Xe -1.641058 -4.923174 19.692695
Xe -1.641058 -4.923174 22.974811
Xe -1.641058 -3.282116 -21.333753
Xe -1.641058 -3.282116 -18.051637
Xe -1.641058 -3.282116 -14.769521
Xe -1.641058 -3.282116 -11.487405
Xe -1.641058 -3.282116 -8.205290
Xe -1.641058 -3.282116 -4.923174
Xe -1.641058 -3.282116 -1.641058
Xe -1.641058 -3.282116 1.641058
Xe -1.641058 -3.282116 4.923174
Xe -1.641058 -3.282116 8.205290
Xe -1.641058 -3.282116 11.487405
Xe -1.641058 -3.282116 14.769521
Xe -1.641058 -3.282116 18.051637
Xe -1.641058 -3.282116 21.333753
Xe -1.641058 -1.641058 -22.974811
Xe -1.641058 -1.641058 -19.692695
Xe -1.641058 -1.641058 -16.410579
Xe -1.641058 -1.641058 -13.128463
Xe -1.641058 -1.641058 -9.846347
Xe -1.641058 -1.641058 -6.564232
Xe -1.641058 -1.641058 -3.282116
Xe -1.641058 -1.641058 0.000000
Xe -1.641058 -1.641058 3.282116
Xe -1.641058 -1.641058 6.564232
Xe -1.641058 -1.641058 9.846347
Xe -1.641058 -1.641058 13.128463
Xe -1.641058 -1.641058 16.410579
Xe -1.641058 -1.641058 19.692695
Xe -1.641058 -1.641058 22.974811
Xe -1.641058 0.000000 -21.333753
Xe -1.641058 0.000000 -18.051637
Xe -1.641058 0.000000 -14.769521
Xe -1.641058 0.000000 -11.487405
Xe -1.641058 0.000000 -8.205290
Xe -1.641058 0.000000 -4.923174
Xe -1.641058 0.000000 -1.641058
Xe -1.641058 0.000000 1.641058
Xe -1.641058 0.000000 4.923174
Xe -1.641058 0.000000 8.205290
Xe -1.641058 0.000000 11.487405
Xe -1.641058 0.000000 14.769521
Xe -1.641058 0.000000 18.051637
Xe -1.641058 0.000000 21.333753
Xe -1.641058 1.641058 -22.974811
Xe -1.641058 1.641058 -19.692695
Xe -1.641058 1.641058 -16.410579
Xe -1.641058 1.641058 -13.128463
Xe -1.641058 1.641058 -9.846347
Xe -1.641058 1.641058 -6.564232
Xe -1.641058 1.641058 -3.282116
Xe -1.641058 1.641058 0.000000
Xe -1.641058 1.641058 3.282116
Xe -1.641058 1.641058 6.564232
Xe -1.641058 1.641058 9.846347
Xe -1.641058 1.641058 13.128463
Xe -1.641058 1.641058 16.410579
Xe -1.641058 1.641058 19.692695
Xe -1.641058 1.641058 22.974811
Xe -1.641058 3.282116 -21.333753
Xe -1.641058 3.282116 -18.051637
Xe -1.641058 3.282116 -14.769521
Xe -1.641058 3.282116 -11.487405
Xe -1.641058 3.282116 -8.205290
Xe -1.641058 3.282116 -4.923174
Xe -1.641058 3.282116 -1.641058
Xe -1.641058 3.282116 1.641058
Xe -1.641058 3.282116 4.923174
Xe -1.641058 3.282116 8.205290
Xe -1.641058 3.282116 11.487405
Xe -1.641058 3.282116 14.769521
Xe -1.641058 3.282116 18.051637
Xe -1.641058 3.282116 21.333753
Xe -1.641058 4.923174 -22.974811
Xe -1.641058 4.923174 -19.692695
Xe -1.641058 4.923174 -16.410579
Xe -1.641058 4.923174 -13.128463
Xe -1.641058 4.923174 -9.846347
Xe -1.641058 4.923174 -6.564232
Xe -1.641058 4.923174 -3.282116
Xe -1.641058 4.923174 0.000000
Xe -1.641058 4.923174 3.282116
Xe -1.641058 4.923174 6.564232
Xe -1.641058 4.923174 9.846347
Xe -1.641058 4.923174 13.128463
Xe -1.641058 4.923174 16.410579
Xe -1.641058 4.923174 19.692695
Xe -1.641058 4.923174 22.974811
Xe -1.641058 6.564232 -21.333753
Xe -1.641058 6.564232 -18.051637
Xe -1.641058 6.564232 -14.769521
Xe -1.641058 6.564232 -11.487405
Xe -1.641058 6.564232 -8.205290
Xe -1.641058 6.564232 -4.923174
Xe -1.641058 6.564232 -1.641058
Xe -1.641058 6.564232 1.641058
Xe -1.641058 6.564232 4.923174
Xe -1.641058 6.564232 8.205290
Xe -1.641058 6.564232 11.487405
Xe -1.641058 6.564232 14.769521
Xe -1.641058 6.564232 18.051637
Xe -1.641058 6.564232 21.333753
Xe -1.641058 8.205290 -22.974811
Xe -1.641058 8.205290 -19.692695
Xe -1.641058 8.205290 -16.410579
Xe -1.641058 8.205290 -13.128463
Xe -1.641058 8.205290 -9.846347
Xe -1.641058 8.205290 -6.564232
Xe -1.641058 8.205290 -3.282116
Xe -1.641058 8.205290 0.000000
Xe -1.641058 8.205290 3.282116
Xe -1.641058 8.205290 6.564232
Xe -1.641058 8.205290 9.846347
Xe -1.641058 8.205290 13.128463
Xe -1.641058 8.205290 16.410579
Xe -1.641058 8.205290 19.692695
Xe -1.641058 8.205290 22.974811
Xe -1.641058 9.846347 -21.333753
Xe -1.641058 9.846347 -18.051637
Xe -1.641058 9.846347 -14.769521
Xe -1.641058 9.846347 -11.487405
Xe -1.641058 9.846347 -8.205290
Xe -1.641058 9.846347 -4.923174
Xe -1.641058 9.846347 -1.641058
Xe -1.641058 9.846347 1.641058
Xe -1.641058 9.846347 4.923174
Xe -1.641058 9.846347 8.205290
Xe -1.641058 9.846347 11.487405
Xe -1.641058 9.846347 14.769521
Xe -1.641058 9.846347 18.051637
Xe -1.641058 9.846347 21.333753
Xe -1.641058 11.487405 -22.974811
Xe -1.641058 11.487405 -19.692695
Xe -1.641058 11.487405 -16.410579
Xe -1.641058 11.487405 -13.128463
Xe -1.641058 11.487405 -9.846347
Xe -1.641058 11.487405 -6.564232
Xe -1.641058 11.487405 -3.282116
Xe -1.641058 11.487405 0.000000
Xe -1.641058 11.487405 3.282116
Xe -1.641058 11.487405 6.564232
Xe -1.641058 11.487405 9.846347
Xe -1.641058 11.487405 13.128463
Xe -1.641058 11.487405 16.410579
Xe -1.641058 11.487405 19.692695
Xe -1.641058 11.487405 22.974811
Xe -1.641058 13.128463 -21.333753
Xe -1.641058 13.128463 -18.051637
Xe -1.641058 13.128463 -14.769521
Xe -1.641058 13.128463 -11.487405
Xe -1.641058 13.128463 -8.205290
Xe -1.641058 13.128463 -4.923174
Xe -1.641058 13.128463 -1.641058
Xe -1.641058 13.128463 1.641058
Xe -1.641058 13.128463 4.923174
Xe -1.641058 13.128463 8.205290
Xe -1.641058 13.128463 11.487405
Xe -1.641058 13.128463 14.769521
Xe -1.641058 13.128463 18.051637
Xe -1.641058 13.128463 21.333753
Xe -1.641058 14.769521 -22.974811
Xe -1.641058 14.769521 -19.692695
Xe -1.641058 14.769521 -16.410579
Xe -1.641058 14.769521 -13.128463
Xe -1.641058 14.769521 -9.846347
Xe -1.641058 14.769521 -6.564232
Xe -1.641058 14.769521 -3.282116
Xe -1.641058 14.769521 0.000000
Xe -1.641058 14.769521 3.282116
Xe -1.641058 14.769521 6.564232
Xe -1.641058 14.769521 9.846347
Xe -1.641058 14.769521 13.128463
Xe -1.641058 14.769521 16.410579
Xe -1.641058 14.769521 19.692695
Xe -1.641058 14.769521 22.974811
Xe -1.641058 16.410579 -21.333753
Xe -1.641058 16.410579 -18.051637
Xe -1.641058 16.410579 -14.769521
Xe -1.641058 16.410579 -11.487405
Xe -1.641058 16.410579 -8.205290
Xe -1.641058 16.410579 -4.923174
Xe -1.641058 16.410579 -1.641058
Xe -1.641058 16.410579 1.641058
Xe -1.641058 16.410579 4.923174
Xe -1.641058 16.410579 8.205290
Xe -1.641058 16.410579 11.487405
Xe -1.641058 16.410579 14.769521
Xe -1.641058 16.410579 18.051637
Xe -1.641058 16.410579 21.333753
Xe -1.641058 18.051637 -22.974811
Xe -1.641058 18.051637 -19.692695
Xe -1.641058 18.051637 -16.410579
Xe -1.641058 18.051637 -13.128463
Xe -1.641058 18.051637 -9.846347
Xe -1.641058 18.051637 -6.564232
Xe -1.641058 18.051637 -3.282116
Xe -1.641058 18.051637 0.000000
Xe -1.641058 18.051637 3.282116
Xe -1.641058 18.051637 6.564232
Xe -1.641058 18.051637 9.846347
Xe -1.641058 18.051637 13.128463
Xe -1.641058 18.051637 16.410579
Xe -1.641058 18.051637 19.692695
Xe -1.641058 18.051637 22.974811
Xe -1.641058 19.692695 -21.333753
Xe -1.641058 19.692695 -18.051637
Xe -1.641058 19.692695 -14.769521
Xe -1.641058 19.692695 -11.487405
Xe -1.641058 19.692695 -8.205290
Xe -1.641058 19.692695 -4.923174
Xe -1.641058 19.692695 -1.641058
Xe -1.641058 19.692695 1.641058
Xe -1.641058 19.692695 4.923174
Xe -1.641058 19.692695 8.205290
Xe -1.641058 19.692695 11.487405
Xe -1.641058 19.692695 14.769521
Xe -1.641058 19.692695 18.051637
Xe -1.641058 19.692695 21.333753
Xe -1.641058 21.333753 -22.974811
Xe -1.641058 21.333753 -19.692695
Xe -1.641058 21.333753 -16.410579
Xe -1.641058 21.333753 -13.128463
Xe -1.641058 21.333753 -9.846347
Xe -1.641058 21.333753 -6.564232
Xe -1.641058 21.333753 -3.282116
Xe -1.641058 21.333753 0.000000
Xe -1.641058 21.333753 3.282116
Xe -1.641058 21.333753 6.564232
Xe -1.641058 21.333753 9.846347
Xe -1.641058 21.333753 13.128463
Xe -1.641058 21.333753 16.410579
Xe -1.641058 21.333753 19.692695
Xe -1.641058 21.333753 22.974811
Xe -1.641058 22.974811 -21.333753
Xe -1.641058 22.974811 -18.051637
Xe -1.641058 22.974811 -14.769521
Xe -1.641058 22.974811 -11.487405
Xe -1.641058 22.974811 -8.205290
Xe -1.641058 22.974811 -4.923174
Xe -1.641058 22.974811 -1.641058
Xe -1.641058 22.974811 1.641058
Xe -1.641058 22.974811 4.923174
Xe -1.641058 22.974811 8.205290
Xe -1.641058 22.974811 11.487405
Xe -1.641058 22.974811 14.769521
Xe -1.641058 22.974811 18.051637
Xe -1.641058 22.974811 21.333753
Xe 0.000000 -22.974811 -22.974811
Xe 0.000000 -22.974811 -19.692695
Xe 0.000000 -22.974811 -16.410579
Xe 0.000000 -22.974811 -13.128463
Xe 0.000000 -22.974811 -9.846347
Xe 0.000000 -22.974811 -6.564232
Xe 0.000000 -22.974811 -3.282116
Xe 0.000000 -22.974811 0.000000
Xe 0.000000 -22.974811 3.282116
Xe 0.000000 -22.974811 6.564232
Xe 0.000000 -22.974811 9.846347
Xe 0.000000 -22.974811 13.128463
Xe 0.000000 -22.974811 16.410579
Xe 0.000000 -22.974811 19.692695
Xe 0.000000 -22.974811 22.974811
Xe 0.000000 -21.333753 -21.333753
Xe 0.000000 -21.333753 -18.051637
Xe 0.000000 -21.333753 -14.769521
Xe 0.000000 -21.333753 -11.487405
Xe 0.000000 -21.333753 -8.205290
Xe 0.000000 -21.333753 -4.923174
Xe 0.000000 -21.333753 -1.641058
Xe 0.000000 -21.333753 1.641058
Xe 0.000000 -21.333753 4.923174
Xe 0.000000 -21.333753 8.205290
Xe 0.000000 -21.333753 11.487405
Xe 0.000000 -21.333753 14.769521
Xe 0.000000 -21.333753 18.051637
Xe 0.000000 -21.333753 21.333753
Xe 0.000000 -19.692695 -22.974811
Xe 0.000000 -19.692695 -19.692695
Xe 0.000000 -19.692695 -16.410579
Xe 0.000000 -19.692695 -13.128463
Xe 0.000000 -19.692695 -9.846347
Xe 0.000000 -19.692695 -6.564232
Xe 0.000000 -19.692695 -3.282116
Xe 0.000000 -19.692695 0.000000
Xe 0.000000 -19.692695 3.282116
Xe 0.000000 -19.692695 6.564232
Xe 0.000000 -19.692695 9.846347
Xe 0.000000 -19.692695 13.128463
Xe 0.000000 -19.692695 16.410579
Xe 0.000000 -19.692695 19.692695
Xe 0.000000 -19.692695 22.974811
Xe 0.000000 -18.051637 -21.333753
Xe 0.000000 -18.051637 -18.051637
Xe 0.000000 -18.051637 -14.769521
Xe 0.000000 -18.051637 -11.487405
Xe 0.000000 -18.051637 -8.205290
Xe 0.000000 -18.051637 -4.923174
Xe 0.000000 -18.051637 -1.641058
Xe 0.000000 -18.051637 1.641058
Xe 0.000000 -18.051637 4.923174
Xe 0.000000 -18.051637 8.205290
Xe 0.000000 -18.051637 11.487405
Xe 0.000000 -18.051637 14.769521
Xe 0.000000 -18.051637 18.051637
Xe 0.000000 -18.051637 21.333753
Xe 0.000000 -16.410579 -22.974811
Xe 0.000000 -16.410579 -19.692695
Xe 0.000000 -16.410579 -16.410579
Xe 0.000000 -16.410579 -13.128463
Xe 0.000000 -16.410579 -9.846347
Xe 0.000000 -16.410579 -6.564232
Xe 0.000000 -16.410579 -3.282116
Xe 0.000000 -16.410579 0.000000
Xe 0.000000 -16.410579 3.282116
Xe 0.000000 -16.410579 6.564232
Xe 0.000000 -16.410579 9.846347
Xe 0.000000 -16.410579 13.128463
Xe 0.000000 -16.410579 16.410579
Xe 0.000000 -16.410579 19.692695
Xe 0.000000 -16.410579 22.974811
Xe 0.000000 -14.769521 -21.333753
Xe 0.000000 -14.769521 -18.051637
Xe 0.000000 -14.769521 -14.769521
Xe 0.000000 -14.769521 -11.487405
Xe 0.000000 -14.769521 -8.205290
Xe 0.000000 -14.769521 -4.923174
Xe 0.000000 -14.769521 -1.641058
Xe 0.000000 -14.769521 1.641058
Xe 0.000000 -14.769521 4.923174
Xe 0.000000 -14.769521 8.205290
Xe 0.000000 -14.769521 11.487405
Xe 0.000000 -14.769521 14.769521
Xe 0.000000 -14.769521 18.051637
Xe 0.000000 -14.769521 21.333753
Xe 0.000000 -13.128463 -22.974811
Xe 0.000000 -13.128463 -19.692695
Xe 0.000000 -13.128463 -16.410579
Xe 0.000000 -13.128463 -13.128463
Xe 0.000000 -13.128463 -9.846347
Xe 0.000000 -13.128463 -6.564232
Xe 0.000000 -13.128463 -3.282116
Xe 0.000000 -13.128463 0.000000
Xe 0.000000 -13.128463 3.282116
Xe 0.000000 -13.128463 6.564232
Xe 0.000000 -13.128463 9.846347
Xe 0.000000 -13.128463 13.128463
Xe 0.000000 -13.128463 16.410579
Xe 0.000000 -13.128463 19.692695
Xe 0.000000 -13.128463 22.974811
Xe 0.000000 -11.487405 -21.333753
Xe 0.000000 -11.487405 -18.051637
Xe 0.000000 -11.487405 -14.769521
Xe 0.000000 -11.487405 -11.487405
Xe 0.000000 -11.487405 -8.205290
Xe 0.000000 -11.487405 -4.923174
Xe 0.000000 -11.487405 -1.641058
Xe 0.000000 -11.487405 1.641058
Xe 0.000000 -11.487405 4.923174
Xe 0.000000 -11.487405 8.205290
Xe 0.000000 -11.487405 11.487405
Xe 0.000000 -11.487405 14.769521
Xe 0.000000 -11.487405 18.051637
Xe 0.000000 -11.487405 21.333753
Xe 0.000000 -9.846347 -22.974811
Xe 0.000000 -9.846347 -19.692695
Xe 0.000000 -9.846347 -16.410579
Xe 0.000000 -9.846347 -13.128463
Xe 0.000000 -9.846347 -9.846347
Xe 0.000000 -9.846347 -6.564232
Xe 0.000000 -9.846347 -3.282116
Xe 0.000000 -9.846347 0.000000
Xe 0.000000 -9.846347 3.282116
Xe 0.000000 -9.846347 6.564232
Xe 0.000000 -9.846347 9.846347
Xe 0.000000 -9.846347 13.128463
Xe 0.000000 -9.846347 16.410579
Xe 0.000000 -9.846347 19.692695
Xe 0.000000 -9.846347 22.974811
Xe 0.000000 -8.205290 -21.333753
Xe 0.000000 -8.205290 -18.051637
Xe 0.000000 -8.205290 -14.769521
Xe 0.000000 -8.205290 -11.487405
Xe 0.000000 -8.205290 -8.205290
Xe 0.000000 -8.205290 -4.923174
Xe 0.000000 -8.205290 -1.641058
Xe 0.000000 -8.205290 1.641058
Xe 0.000000 -8.205290 4.923174
Xe 0.000000 -8.205290 8.205290
Xe 0.000000 -8.205290 11.487405
Xe 0.000000 -8.205290 14.769521
Xe 0.000000 -8.205290 18.051637
Xe 0.000000 -8.205290 21.333753
Xe 0.000000 -6.564232 -22.974811
Xe 0.000000 -6.564232 -19.692695
Xe 0.000000 -6.564232 -16.410579
Xe 0.000000 -6.564232 -13.128463
Xe 0.000000 -6.564232 -9.846347
Xe 0.000000 -6.564232 -6.564232
Xe 0.000000 -6.564232 -3.282116
Xe 0.000000 -6.564232 0.000000
Xe 0.000000 -6.564232 3.282116
Xe 0.000000 -6.564232 6.564232
Xe 0.000000 -6.564232 9.846347
Xe 0.000000 -6.564232 13.128463
Xe 0.000000 -6.564232 16.410579
Xe 0.000000 -6.564232 19.692695
Xe 0.000000 -6.564232 22.974811
Xe 0.000000 -4.923174 -21.333753
Xe 0.000000 -4.923174 -18.051637
Xe 0.000000 -4.923174 -14.769521
Xe 0.000000 -4.923174 -11.487405
Xe 0.000000 -4.923174 -8.205290
Xe 0.000000 -4.923174 -4.923174
Xe 0.000000 -4.923174 -1.641058
Xe 0.000000 -4.923174 1.641058
Xe 0.000000 -4.923174 4.923174
Xe 0.000000 -4.923174 8.205290
Xe 0.000000 -4.923174 11.487405
Xe 0.000000 -4.923174 14.769521
Xe 0.000000 -4.923174 18.051637
Xe 0.000000 -4.923174 21.333753
Xe 0.000000 -3.282116 -22.974811
Xe 0.000000 -3.282116 -19.692695
Xe 0.000000 -3.282116 -16.410579
Xe 0.000000 -3.282116 -13.128463
Xe 0.000000 -3.282116 -9.846347
Xe 0.000000 -3.282116 -6.564232
Xe 0.000000 -3.282116 -3.282116
Xe 0.000000 -3.282116 0.000000
Xe 0.000000 -3.282116 3.282116
Xe 0.000000 -3.282116 6.564232
Xe 0.000000 -3.282116 9.846347
Xe 0.000000 -3.282116 13.128463
Xe 0.000000 -3.282116 16.410579
Xe 0.000000 -3.282116 19.692695
Xe 0.000000 -3.282116 22.974811
Xe 0.000000 -1.641058 -21.333753
Xe 0.000000 -1.641058 -18.051637
Xe 0.000000 -1.641058 -14.769521
Xe 0.000000 -1.641058 -11.487405
Xe 0.000000 -1.641058 -8.205290
Xe 0.000000 -1.641058 -4.923174
Xe 0.000000 -1.641058 -1.641058
Xe 0.000000 -1.641058 1.641058
Xe 0.000000 -1.641058 4.923174
Xe 0.000000 -1.641058 8.205290
Xe 0.000000 -1.641058 11.487405
Xe 0.000000 -1.641058 14.769521
Xe 0.000000 -1.641058 18.051637
Xe 0.000000 -1.641058 21.333753
Xe 0.000000 0.000000 -22.974811
Xe 0.000000 0.000000 -19.692695
Xe 0.000000 0.000000 -16.410579
Xe 0.000000 0.000000 -13.128463
Xe 0.000000 0.000000 -9.846347
Xe 0.000000 0.000000 -6.564232
Xe 0.000000 0.000000 -3.282116
Xe 0.000000 0.000000 3.282116
Xe 0.000000 0.000000 6.564232
Xe 0.000000 0.000000 9.846347
Xe 0.000000 0.000000 13.128463
Xe 0.000000 0.000000 16.410579
Xe 0.000000 0.000000 19.692695
Xe 0.000000 0.000000 22.974811
Xe 0.000000 1.641058 -21.333753
Xe 0.000000 1.641058 -18.051637
Xe 0.000000 1.641058 -14.769521
Xe 0.000000 1.641058 -11.487405
Xe 0.000000 1.641058 -8.205290
Xe 0.000000 1.641058 -4.923174
Xe 0.000000 1.641058 -1.641058
Xe 0.000000 1.641058 1.641058
Xe 0.000000 1.641058 4.923174
Xe 0.000000 1.641058 8.205290
Xe 0.000000 1.641058 11.487405
Xe 0.000000 1.641058 14.769521
Xe 0.000000 1.641058 18.051637
Xe 0.000000 1.641058 21.333753
Xe 0.000000 3.282116 -22.974811
Xe 0.000000 3.282116 -19.692695
Xe 0.000000 3.282116 -16.410579
Xe 0.000000 3.282116 -13.128463
Xe 0.000000 3.282116 -9.846347
Xe 0.000000 3.282116 -6.564232
Xe 0.000000 3.282116 -3.282116
Xe 0.000000 3.282116 0.000000
Xe 0.000000 3.282116 3.282116
Xe 0.000000 3.282116 6.564232
Xe 0.000000 3.282116 9.846347
Xe 0.000000 3.282116 13.128463
Xe 0.000000 3.282116 16.410579
Xe 0.000000 3.282116 19.692695
Xe 0.000000 3.282116 22.974811
Xe 0.000000 4.923174 -21.333753
Xe 0.000000 4.923174 -18.051637
Xe 0.000000 4.923174 -14.769521
Xe 0.000000 4.923174 -11.487405
Xe 0.000000 4.923174 -8.205290
Xe 0.000000 4.923174 -4.923174
Xe 0.000000 4.923174 -1.641058
Xe 0.000000 4.923174 1.641058
Xe 0.000000 4.923174 4.923174
Xe 0.000000 4.923174 8.205290
Xe 0.000000 4.923174 11.487405
Xe 0.000000 4.923174 14.769521
Xe 0.000000 4.923174 18.051637
Xe 0.000000 4.923174 21.333753
Xe 0.000000 6.564232 -22.974811
Xe 0.000000 6.564232 -19.692695
Xe 0.000000 6.564232 -16.410579
Xe 0.000000 6.564232 -13.128463
Xe 0.000000 6.564232 -9.846347
Xe 0.000000 6.564232 -6.564232
Xe 0.000000 6.564232 -3.282116
Xe 0.000000 6.564232 0.000000
Xe 0.000000 6.564232 3.282116
Xe 0.000000 6.564232 6.564232
Xe 0.000000 6.564232 9.846347
Xe 0.000000 6.564232 13.128463
Xe 0.000000 6.564232 16.410579
Xe 0.000000 6.564232 19.692695
Xe 0.000000 6.564232 22.974811
Xe 0.000000 8.205290 -21.333753
Xe 0.000000 8.205290 -18.051637
Xe 0.000000 8.205290 -14.769521
Xe 0.000000 8.205290 -11.487405
Xe 0.000000 8.205290 -8.205290
Xe 0.000000 8.205290 -4.923174
Xe 0.000000 8.205290 -1.641058
Xe 0.000000 8.205290 1.641058
Xe 0.000000 8.205290 4.923174
Xe 0.000000 8.205290 8.205290
Xe 0.000000 8.205290 11.487405
Xe 0.000000 8.205290 14.769521
Xe 0.000000 8.205290 18.051637
Xe 0.000000 8.205290 21.333753
Xe 0.000000 9.846347 -22.974811
Xe 0.000000 9.846347 -19.692695
Xe 0.000000 9.846347 -16.410579
Xe 0.000000 9.846347 -13.128463
Xe 0.000000 9.846347 -9.846347
Xe 0.000000 9.846347 -6.564232
Xe 0.000000 9.846347 -3.282116
Xe 0.000000 9.846347 0.000000
Xe 0.000000 9.846347 3.282116
Xe 0.000000 9.846347 6.564232
Xe 0.000000 9.846347 9.846347
Xe 0.000000 9.846347 13.128463
Xe 0.000000 9.846347 16.410579
Xe 0.000000 9.846347 19.692695
Xe 0.000000 9.846347 22.974811
Xe 0.000000 11.487405 -21.333753
Xe 0.000000 11.487405 -18.051637
Xe 0.000000 11.487405 -14.769521
Xe 0.000000 11.487405 -11.487405
Xe 0.000000 11.487405 -8.205290
Xe 0.000000 11.487405 -4.923174
Xe 0.000000 11.487405 -1.641058
Xe 0.000000 11.487405 1.641058
Xe 0.000000 11.487405 4.923174
Xe 0.000000 11.487405 8.205290
Xe 0.000000 11.487405 11.487405
Xe 0.000000 11.487405 14.769521
Xe 0.000000 11.487405 18.051637
Xe 0.000000 11.487405 21.333753
Xe 0.000000 13.128463 -22.974811
Xe 0.000000 13.128463 -19.692695
Xe 0.000000 13.128463 -16.410579
Xe 0.000000 13.128463 -13.128463
Xe 0.000000 13.128463 -9.846347
Xe 0.000000 13.128463 -6.564232
Xe 0.000000 13.128463 -3.282116
Xe 0.000000 13.128463 0.000000
Xe 0.000000 13.128463 3.282116
Xe 0.000000 13.128463 6.564232
Xe 0.000000 13.128463 9.846347
Xe 0.000000 13.128463 13.128463
Xe 0.000000 13.128463 16.410579
Xe 0.000000 13.128463 19.692695
Xe 0.000000 13.128463 22.974811
Xe 0.000000 14.769521 -21.333753
Xe 0.000000 14.769521 -18.051637
Xe 0.000000 14.769521 -14.769521
Xe 0.000000 14.769521 -11.487405
Xe 0.000000 14.769521 -8.205290
Xe 0.000000 14.769521 -4.923174
Xe 0.000000 14.769521 -1.641058
Xe 0.000000 14.769521 1.641058
Xe 0.000000 14.769521 4.923174
Xe 0.000000 14.769521 8.205290
Xe 0.000000 14.769521 11.487405
Xe 0.000000 14.769521 14.769521
Xe 0.000000 14.769521 18.051637
Xe 0.000000 14.769521 21.333753
Xe 0.000000 16.410579 -22.974811
Xe 0.000000 16.410579 -19.692695
Xe 0.000000 16.410579 -16.410579
Xe 0.000000 16.410579 -13.128463
Xe 0.000000 16.410579 -9.846347
Xe 0.000000 16.410579 -6.564232
Xe 0.000000 16.410579 -3.282116
Xe 0.000000 16.410579 0.000000
Xe 0.000000 16.410579 3.282116
Xe 0.000000 16.410579 6.564232
Xe 0.000000 16.410579 9.846347
Xe 0.000000 16.410579 13.128463
Xe 0.000000 16.410579 16.410579
Xe 0.000000 16.410579 19.692695
Xe 0.000000 16.410579 22.974811
Xe 0.000000 18.051637 -21.333753
Xe 0.000000 18.051637 -18.051637
Xe 0.000000 18.051637 -14.769521
Xe 0.000000 18.051637 -11.487405
Xe 0.000000 18.051637 -8.205290
Xe 0.000000 18.051637 -4.923174
Xe 0.000000 18.051637 -1.641058
Xe 0.000000 18.051637 1.641058
Xe 0.000000 18.051637 4.923174
Xe 0.000000 18.051637 8.205290
Xe 0.000000 18.051637 11.487405
Xe 0.000000 18.051637 14.769521
Xe 0.000000 18.051637 18.051637
Xe 0.000000 18.051637 21.333753
Xe 0.000000 19.692695 -22.974811
Xe 0.000000 19.692695 -19.692695
Xe 0.000000 19.692695 -16.410579
Xe 0.000000 19.692695 -13.128463
Xe 0.000000 19.692695 -9.846347
Xe 0.000000 19.692695 -6.564232
Xe 0.000000 19.692695 -3.282116
Xe 0.000000 19.692695 0.000000
Xe 0.000000 19.692695 3.282116
Xe 0.000000 19.692695 6.564232
Xe 0.000000 19.692695 9.846347
Xe 0.000000 19.692695 13.128463
Xe 0.000000 19.692695 16.410579
Xe 0.000000 19.692695 19.692695
Xe 0.000000 19.692695 22.974811
Xe 0.000000 21.333753 -21.333753
Xe 0.000000 21.333753 -18.051637
Xe 0.000000 21.333753 -14.769521
Xe 0.000000 21.333753 -11.487405
Xe 0.000000 21.333753 -8.205290
Xe 0.000000 21.333753 -4.923174
Xe 0.000000 21.333753 -1.641058
Xe 0.000000 21.333753 1.641058
Xe 0.000000 21.333753 4.923174
Xe 0.000000 21.333753 8.205290
Xe 0.000000 21.333753 11.487405
Xe 0.000000 21.333753 14.769521
Xe 0.000000 21.333753 18.051637
Xe 0.000000 21.333753 21.333753
Xe 0.000000 22.974811 -22.974811
Xe 0.000000 22.974811 -19.692695
Xe 0.000000 22.974811 -16.410579
Xe 0.000000 22.974811 -13.128463
Xe 0.000000 22.974811 -9.846347
Xe 0.000000 22.974811 -6.564232
Xe 0.000000 22.974811 -3.282116
Xe 0.000000 22.974811 0.000000
Xe 0.000000 22.974811 3.282116
Xe 0.000000 22.974811 6.564232
Xe 0.000000 22.974811 9.846347
Xe 0.000000 22.974811 13.128463
Xe 0.000000 22.974811 16.410579
Xe 0.000000 22.974811 19.692695
Xe 0.000000 22.974811 22.974811
Xe 1.641058 -22.974811 -21.333753
Xe 1.641058 -22.974811 -18.051637
Xe 1.641058 -22.974811 -14.769521
Xe 1.641058 -22.974811 -11.487405
Xe 1.641058 -22.974811 -8.205290
Xe 1.641058 -22.974811 -4.923174
Xe 1.641058 -22.974811 -1.641058
Xe 1.641058 -22.974811 1.641058
Xe 1.641058 -22.974811 4.923174
Xe 1.641058 -22.974811 8.205290
Xe 1.641058 -22.974811 11.487405
Xe 1.641058 -22.974811 14.769521
Xe 1.641058 -22.974811 18.051637
Xe 1.641058 -22.974811 21.333753
Xe 1.641058 -21.333753 -22.974811
Xe 1.641058 -21.333753 -19.692695
Xe 1.641058 -21.333753 -16.410579
Xe 1.641058 -21.333753 -13.128463
Xe 1.641058 -21.333753 -9.846347
Xe 1.641058 -21.333753 -6.564232
Xe 1.641058 -21.333753 -3.282116
Xe 1.641058 -21.333753 0.000000
Xe 1.641058 -21.333753 3.282116
Xe 1.641058 -21.333753 6.564232
Xe 1.641058 -21.333753 9.846347
Xe 1.641058 -21.333753 13.128463
Xe 1.641058 -21.333753 16.410579
Xe 1.641058 -21.333753 19.692695
Xe 1.641058 -21.333753 22.974811
Xe 1.641058 -19.692695 -21.333753
Xe 1.641058 -19.692695 -18.051637
Xe 1.641058 -19.692695 -14.769521
Xe 1.641058 -19.692695 -11.487405
Xe 1.641058 -19.692695 -8.205290
Xe 1.641058 -19.692695 -4.923174
Xe 1.641058 -19.692695 -1.641058
Xe 1.641058 -19.692695 1.641058
Xe 1.641058 -19.692695 4.923174
Xe 1.641058 -19.692695 8.205290
Xe 1.641058 -19.692695 11.487405
Xe 1.641058 -19.692695 14.769521
Xe 1.641058 -19.692695 18.051637
Xe 1.641058 -19.692695 21.333753
Xe 1.641058 -18.051637 -22.974811
Xe 1.641058 -18.051637 -19.692695
Xe 1.641058 -18.051637 -16.410579
Xe 1.641058 -18.051637 -13.128463
Xe 1.641058 -18.051637 -9.846347
Xe 1.641058 -18.051637 -6.564232
Xe 1.641058 -18.051637 -3.282116
Xe 1.641058 -18.051637 0.000000
Xe 1.641058 -18.051637 3.282116
Xe 1.641058 -18.051637 6.564232
Xe 1.641058 -18.051637 9.846347
Xe 1.641058 -18.051637 13.128463
Xe 1.641058 -18.051637 16.410579
Xe 1.641058 -18.051637 19.692695
Xe 1.641058 -18.051637 22.974811
Xe 1.641058 -16.410579 -21.333753
Xe 1.641058 -16.410579 -18.051637
Xe 1.641058 -16.410579 -14.769521
Xe 1.641058 -16.410579 -11.487405
Xe 1.641058 -16.410579 -8.205290
Xe 1.641058 -16.410579 -4.923174
Xe 1.641058 -16.410579 -1.641058
Xe 1.641058 -16.410579 1.641058
Xe 1.641058 -16.410579 4.923174
Xe 1.641058 -16.410579 8.205290
Xe 1.641058 -16.410579 11.487405
Xe 1.641058 -16.410579 14.769521
Xe 1.641058 -16.410579 18.051637
Xe 1.641058 -16.410579 21.333753
Xe 1.641058 -14.769521 -22.974811
Xe 1.641058 -14.769521 -19.692695
Xe 1.641058 -14.769521 -16.410579
Xe 1.641058 -14.769521 -13.128463
Xe 1.641058 -14.769521 -9.846347
Xe 1.641058 -14.769521 -6.564232
Xe 1.641058 -14.769521 -3.282116
Xe 1.641058 -14.769521 0.000000
Xe 1.641058 -14.769521 3.282116
Xe 1.641058 -14.769521 6.564232
Xe 1.641058 -14.769521 9.846347
Xe 1.641058 -14.769521 13.128463
Xe 1.641058 -14.769521 16.410579
Xe 1.641058 -14.769521 19.692695
Xe 1.641058 -14.769521 22.974811
Xe 1.641058 -13.128463 -21.333753
Xe 1.641058 -13.128463 -18.051637
Xe 1.641058 -13.128463 -14.769521
Xe 1.641058 -13.128463 -11.487405
Xe 1.641058 -13.128463 -8.205290
Xe 1.641058 -13.128463 -4.923174
Xe 1.641058 -13.128463 -1.641058
Xe 1.641058 -13.128463 1.641058
Xe 1.641058 -13.128463 4.923174
Xe 1.641058 -13.128463 8.205290
Xe 1.641058 -13.128463 11.487405
Xe 1.641058 -13.128463 14.769521
Xe 1.641058 -13.128463 18.051637
Xe 1.641058 -13.128463 21.333753
Xe 1.641058 -11.487405 -22.974811
Xe 1.641058 -11.487405 -19.692695
Xe 1.641058 -11.487405 -16.410579
Xe 1.641058 -11.487405 -13.128463
Xe 1.641058 -11.487405 -9.846347
Xe 1.641058 -11.487405 -6.564232
Xe 1.641058 -11.487405 -3.282116
Xe 1.641058 -11.487405 0.000000
Xe 1.641058 -11.487405 3.282116
Xe 1.641058 -11.487405 6.564232
Xe 1.641058 -11.487405 9.846347
Xe 1.641058 -11.487405 13.128463
Xe 1.641058 -11.487405 16.410579
Xe 1.641058 -11.487405 19.692695
Xe 1.641058 -11.487405 22.974811
Xe 1.641058 -9.846347 -21.333753
Xe 1.641058 -9.846347 -18.051637
Xe 1.641058 -9.846347 -14.769521
Xe 1.641058 -9.846347 -11.487405
Xe 1.641058 -9.846347 -8.205290
Xe 1.641058 -9.846347 -4.923174
Xe 1.641058 -9.846347 -1.641058
Xe 1.641058 -9.846347 1.641058
Xe 1.641058 -9.846347 4.923174
Xe 1.641058 -9.846347 8.205290
Xe 1.641058 -9.846347 11.487405
Xe 1.641058 -9.846347 14.769521
Xe 1.641058 -9.846347 18.051637
Xe 1.641058 -9.846347 21.333753
Xe 1.641058 -8.205290 -22.974811
Xe 1.641058 -8.205290 -19.692695
Xe 1.641058 -8.205290 -16.410579
Xe 1.641058 -8.205290 -13.128463
Xe 1.641058 -8.205290 -9.846347
Xe 1.641058 -8.205290 -6.564232
Xe 1.641058 -8.205290 -3.282116
Xe 1.641058 -8.205290 0.000000
Xe 1.641058 -8.205290 3.282116
Xe 1.641058 -8.205290 6.564232
Xe 1.641058 -8.205290 9.846347
Xe 1.641058 -8.205290 13.128463
Xe 1.641058 -8.205290 16.410579
Xe 1.641058 -8.205290 19.692695
Xe 1.641058 -8.205290 22.974811
Xe 1.641058 -6.564232 -21.333753
Xe 1.641058 -6.564232 -18.051637
Xe 1.641058 -6.564232 -14.769521
Xe 1.641058 -6.564232 -11.487405
Xe 1.641058 -6.564232 -8.205290
Xe 1.641058 -6.564232 -4.923174
Xe 1.641058 -6.564232 -1.641058
Xe 1.641058 -6.564232 1.641058
Xe 1.641058 -6.564232 4.923174
Xe 1.641058 -6.564232 8.205290
Xe 1.641058 -6.564232 11.487405
Xe 1.641058 -6.564232 14.769521
Xe 1.641058 -6.564232 18.051637
Xe 1.641058 -6.564232 21.333753
Xe 1.641058 -4.923174 -22.974811
Xe 1.641058 -4.923174 -19.692695
Xe 1.641058 -4.923174 -16.410579
Xe 1.641058 -4.923174 -13.128463
Xe 1.641058 -4.923174 -9.846347
Xe 1.641058 -4.923174 -6.564232
Xe 1.641058 -4.923174 -3.282116
Xe 1.641058 -4.923174 0.000000
Xe 1.641058 -4.923174 3.282116
Xe 1.641058 -4.923174 6.564232
Xe 1.641058 -4.923174 9.846347
Xe 1.641058 -4.923174 13.128463
Xe 1.641058 -4.923174 16.410579
Xe 1.641058 -4.923174 19.692695
Xe 1.641058 -4.923174 22.974811
Xe 1.641058 -3.282116 -21.333753
Xe 1.641058 -3.282116 -18.051637
Xe 1.641058 -3.282116 -14.769521
Xe 1.641058 -3.282116 -11.487405
Xe 1.641058 -3.282116 -8.205290
Xe 1.641058 -3.282116 -4.923174
Xe 1.641058 -3.282116 -1.641058
Xe 1.641058 -3.282116 1.641058
Xe 1.641058 -3.282116 4.923174
Xe 1.641058 -3.282116 8.205290
Xe 1.641058 -3.282116 11.487405
Xe 1.641058 -3.282116 14.769521
Xe 1.641058 -3.282116 18.051637
Xe 1.641058 -3.282116 21.333753
Xe 1.641058 -1.641058 -22.974811
Xe 1.641058 -1.641058 -19.692695
Xe 1.641058 -1.641058 -16.410579
Xe 1.641058 -1.641058 -13.128463
Xe 1.641058 -1.641058 -9.846347
Xe 1.641058 -1.641058 -6.564232
Xe 1.641058 -1.641058 -3.282116
Xe 1.641058 -1.641058 0.000000
Xe 1.641058 -1.641058 3.282116
Xe 1.641058 -1.641058 6.564232
Xe 1.641058 -1.641058 9.846347
Xe 1.641058 -1.641058 13.128463
Xe 1.641058 -1.641058 16.410579
Xe 1.641058 -1.641058 19.692695
Xe 1.641058 -1.641058 22.974811
Xe 1.641058 0.000000 -21.333753
Xe 1.641058 0.000000 -18.051637
Xe 1.641058 0.000000 -14.769521
Xe 1.641058 0.000000 -11.487405
Xe 1.641058 0.000000 -8.205290
Xe 1.641058 0.000000 -4.923174
Xe 1.641058 0.000000 -1.641058
Xe 1.641058 0.000000 1.641058
Xe 1.641058 0.000000 4.923174
Xe 1.641058 0.000000 8.205290
Xe 1.641058 0.000000 11.487405
Xe 1.641058 0.000000 14.769521
Xe 1.641058 0.000000 18.051637
Xe 1.641058 0.000000 21.333753
Xe 1.641058 1.641058 -22.974811
Xe 1.641058 1.641058 -19.692695
Xe 1.641058 1.641058 -16.410579
Xe 1.641058 1.641058 -13.128463
Xe 1.641058 1.641058 -9.846347
Xe 1.641058 1.641058 -6.564232
Xe 1.641058 1.641058 -3.282116
Xe 1.641058 1.641058 0.000000
Xe 1.641058 1.641058 3.282116
Xe 1.641058 1.641058 6.564232
Xe 1.641058 1.641058 9.846347
Xe 1.641058 1.641058 13.128463
Xe 1.641058 1.641058 16.410579
Xe 1.641058 1.641058 19.692695
Xe 1.641058 1.641058 22.974811
Xe 1.641058 3.282116 -21.333753
Xe 1.641058 3.282116 -18.051637
Xe 1.641058 3.282116 -14.769521
Xe 1.641058 3.282116 -11.487405
Xe 1.641058 3.282116 -8.205290
Xe 1.641058 3.282116 -4.923174
Xe 1.641058 3.282116 -1.641058
Xe 1.641058 3.282116 1.641058
Xe 1.641058 3.282116 4.923174
Xe 1.641058 3.282116 8.205290
Xe 1.641058 3.282116 11.487405
Xe 1.641058 3.282116 14.769521
Xe 1.641058 3.282116 18.051637
Xe 1.641058 3.282116 21.333753
Xe 1.641058 4.923174 -22.974811
Xe 1.641058 4.923174 -19.692695
Xe 1.641058 4.923174 -16.410579
Xe 1.641058 4.923174 -13.128463
Xe 1.641058 4.923174 -9.846347
Xe 1.641058 4.923174 -6.564232
Xe 1.641058 4.923174 -3.282116
Xe 1.641058 4.923174 0.000000
Xe 1.641058 4.923174 3.282116
Xe 1.641058 4.923174 6.564232
Xe 1.641058 4.923174 9.846347
Xe 1.641058 4.923174 13.128463
Xe 1.641058 4.923174 16.410579
Xe 1.641058 4.923174 19.692695
Xe 1.641058 4.923174 22.974811
Xe 1.641058 6.564232 -21.333753
Xe 1.641058 6.564232 -18.051637
Xe 1.641058 6.564232 -14.769521
Xe 1.641058 6.564232 -11.487405
Xe 1.641058 6.564232 -8.205290
Xe 1.641058 6.564232 -4.923174
Xe 1.641058 6.564232 -1.641058
Xe 1.641058 6.564232 1.641058
Xe 1.641058 6.564232 4.923174
Xe 1.641058 6.564232 8.205290
Xe 1.641058 6.564232 11.487405
Xe 1.641058 6.564232 14.769521
Xe 1.641058 6.564232 18.051637
Xe 1.641058 6.564232 21.333753
Xe 1.641058 8.205290 -22.974811
Xe 1.641058 8.205290 -19.692695
Xe 1.641058 8.205290 -16.410579
Xe 1.641058 8.205290 -13.128463
Xe 1.641058 8.205290 -9.846347
Xe 1.641058 8.205290 -6.564232
Xe 1.641058 8.205290 -3.282116
Xe 1.641058 8.205290 0.000000
Xe 1.641058 8.205290 3.282116
Xe 1.641058 8.205290 6.564232
Xe 1.641058 8.205290 9.846347
Xe 1.641058 8.205290 13.128463
Xe 1.641058 8.205290 16.410579
Xe 1.641058 8.205290 19.692695
Xe 1.641058 8.205290 22.974811
Xe 1.641058 9.846347 -21.333753
Xe 1.641058 9.846347 -18.051637
Xe 1.641058 9.846347 -14.769521
Xe 1.641058 9.846347 -11.487405
Xe 1.641058 9.846347 -8.205290
Xe 1.641058 9.846347 -4.923174
Xe 1.641058 9.846347 -1.641058
Xe 1.641058 9.846347 1.641058
Xe 1.641058 9.846347 4.923174
Xe 1.641058 9.846347 8.205290
Xe 1.641058 9.846347 11.487405
Xe 1.641058 9.846347 14.769521
Xe 1.641058 9.846347 18.051637
Xe 1.641058 9.846347 21.333753
Xe 1.641058 11.487405 -22.974811
Xe 1.641058 11.487405 -19.692695
Xe 1.641058 11.487405 -16.410579
Xe 1.641058 11.487405 -13.128463
Xe 1.641058 11.487405 -9.846347
Xe 1.641058 11.487405 -6.564232
Xe 1.641058 11.487405 -3.282116
Xe 1.641058 11.487405 0.000000
Xe 1.641058 11.487405 3.282116
Xe 1.641058 11.487405 6.564232
Xe 1.641058 11.487405 9.846347
Xe 1.641058 11.487405 13.128463
Xe 1.641058 11.487405 16.410579
Xe 1.641058 11.487405 19.692695
Xe 1.641058 11.487405 22.974811
Xe 1.641058 13.128463 -21.333753
Xe 1.641058 13.128463 -18.051637
Xe 1.641058 13.128463 -14.769521
Xe 1.641058 13.128463 -11.487405
Xe 1.641058 13.128463 -8.205290
Xe 1.641058 13.128463 -4.923174
Xe 1.641058 13.128463 -1.641058
Xe 1.641058 13.128463 1.641058
Xe 1.641058 13.128463 4.923174
Xe 1.641058 13.128463 8.205290
Xe 1.641058 13.128463 11.487405
Xe 1.641058 13.128463 14.769521
Xe 1.641058 13.128463 18.051637
Xe 1.641058 13.128463 21.333753
Xe 1.641058 14.769521 -22.974811
Xe 1.641058 14.769521 -19.692695
Xe 1.641058 14.769521 -16.410579
Xe 1.641058 14.769521 -13.128463
Xe 1.641058 14.769521 -9.846347
Xe 1.641058 14.769521 -6.564232
Xe 1.641058 14.769521 -3.282116
Xe 1.641058 14.769521 0.000000
Xe 1.641058 14.769521 3.282116
Xe 1.641058 14.769521 6.564232
Xe 1.641058 14.769521 9.846347
Xe 1.641058 14.769521 13.128463
Xe 1.641058 14.769521 16.410579
Xe 1.641058 14.769521 19.692695
Xe 1.641058 14.769521 22.974811
Xe 1.641058 16.410579 -21.333753
Xe 1.641058 16.410579 -18.051637
Xe 1.641058 16.410579 -14.769521
Xe 1.641058 16.410579 -11.487405
Xe 1.641058 16.410579 -8.205290
Xe 1.641058 16.410579 -4.923174
Xe 1.641058 16.410579 -1.641058
Xe 1.641058 16.410579 1.641058
Xe 1.641058 16.410579 4.923174
Xe 1.641058 16.410579 8.205290
Xe 1.641058 16.410579 11.487405
Xe 1.641058 16.410579 14.769521
Xe 1.641058 16.410579 18.051637
Xe 1.641058 16.410579 21.333753
Xe 1.641058 18.051637 -22.974811
Xe 1.641058 18.051637 -19.692695
Xe 1.641058 18.051637 -16.410579
Xe 1.641058 18.051637 -13.128463
Xe 1.641058 18.051637 -9.846347
Xe 1.641058 18.051637 -6.564232
Xe 1.641058 18.051637 -3.282116
Xe 1.641058 18.051637 0.000000
Xe 1.641058 18.051637 3.282116
Xe 1.641058 18.051637 6.564232
Xe 1.641058 18.051637 9.846347
Xe 1.641058 18.051637 13.128463
Xe 1.641058 18.051637 16.410579
Xe 1.641058 18.051637 19.692695
Xe 1.641058 18.051637 22.974811
Xe 1.641058 19.692695 -21.333753
Xe 1.641058 19.692695 -18.051637
Xe 1.641058 19.692695 -14.769521
Xe 1.641058 19.692695 -11.487405
Xe 1.641058 19.692695 -8.205290
Xe 1.641058 19.692695 -4.923174
Xe 1.641058 19.692695 -1.641058
Xe 1.641058 19.692695 1.641058
Xe 1.641058 19.692695 4.923174
Xe 1.641058 19.692695 8.205290
Xe 1.641058 19.692695 11.487405
Xe 1.641058 19.692695 14.769521
Xe 1.641058 19.692695 18.051637
Xe 1.641058 19.692695 21.333753
Xe 1.641058 21.333753 -22.974811
Xe 1.641058 21.333753 -19.692695
Xe 1.641058 21.333753 -16.410579
Xe 1.641058 21.333753 -13.128463
Xe 1.641058 21.333753 -9.846347
Xe 1.641058 21.333753 -6.564232
Xe 1.641058 21.333753 -3.282116
Xe 1.641058 21.333753 0.000000
Xe 1.641058 21.333753 3.282116
Xe 1.641058 21.333753 6.564232
Xe 1.641058 21.333753 9.846347
Xe 1.641058 21.333753 13.128463
Xe 1.641058 21.333753 16.410579
Xe 1.641058 21.333753 19.692695
Xe 1.641058 21.333753 22.974811
Xe 1.641058 22.974811 -21.333753
Xe 1.641058 22.974811 -18.051637
Xe 1.641058 22.974811 -14.769521
Xe 1.641058 22.974811 -11.487405
Xe 1.641058 22.974811 -8.205290
Xe 1.641058 22.974811 -4.923174
Xe 1.641058 22.974811 -1.641058
Xe 1.641058 22.974811 1.641058
Xe 1.641058 22.974811 4.923174
Xe 1.641058 22.974811 8.205290
Xe 1.641058 22.974811 11.487405
Xe 1.641058 22.974811 14.769521
Xe 1.641058 22.974811 18.051637
Xe 1.641058 22.974811 21.333753
Xe 3.282116 -22.974811 -22.974811
Xe 3.282116 -22.974811 -19.692695
Xe 3.282116 -22.974811 -16.410579
Xe 3.282116 -22.974811 -13.128463
Xe 3.282116 -22.974811 -9.846347
Xe 3.282116 -22.974811 -6.564232
Xe 3.282116 -22.974811 -3.282116
Xe 3.282116 -22.974811 0.000000
Xe 3.282116 -22.974811 3.282116
Xe 3.282116 -22.974811 6.564232
Xe 3.282116 -22.974811 9.846347
Xe 3.282116 -22.974811 13.128463
Xe 3.282116 -22.974811 16.410579
Xe 3.282116 -22.974811 19.692695
Xe 3.282116 -22.974811 22.974811
Xe 3.282116 -21.333753 -21.333753
Xe 3.282116 -21.333753 -18.051637
Xe 3.282116 -21.333753 -14.769521
Xe 3.282116 -21.333753 -11.487405
Xe 3.282116 -21.333753 -8.205290
Xe 3.282116 -21.333753 -4.923174
Xe 3.282116 -21.333753 -1.641058
Xe 3.282116 -21.333753 1.641058
Xe 3.282116 -21.333753 4.923174
Xe 3.282116 -21.333753 8.205290
Xe 3.282116 -21.333753 11.487405
Xe 3.282116 -21.333753 14.769521
Xe 3.282116 -21.333753 18.051637
Xe 3.282116 -21.333753 21.333753
Xe 3.282116 -19.692695 -22.974811
Xe 3.282116 -19.692695 -19.692695
Xe 3.282116 -19.692695 -16.410579
Xe 3.282116 -19.692695 -13.128463
Xe 3.282116 -19.692695 -9.846347
Xe 3.282116 -19.692695 -6.564232
Xe 3.282116 -19.692695 -3.282116
Xe 3.282116 -19.692695 0.000000
Xe 3.282116 -19.692695 3.282116
Xe 3.282116 -19.692695 6.564232
Xe 3.282116 -19.692695 9.846347
Xe 3.282116 -19.692695 13.128463
Xe 3.282116 -19.692695 16.410579
Xe 3.282116 -19.692695 19.692695
Xe 3.282116 -19.692695 22.974811
Xe 3.282116 -18.051637 -21.333753
Xe 3.282116 -18.051637 -18.051637
Xe 3.282116 -18.051637 -14.769521
Xe 3.282116 -18.051637 -11.487405
Xe 3.282116 -18.051637 -8.205290
Xe 3.282116 -18.051637 -4.923174
Xe 3.282116 -18.051637 -1.641058
Xe 3.282116 -18.051637 1.641058
Xe 3.282116 -18.051637 4.923174
Xe 3.282116 -18.051637 8.205290
Xe 3.282116 -18.051637 11.487405
Xe 3.282116 -18.051637 14.769521
Xe 3.282116 -18.051637 18.051637
Xe 3.282116 -18.051637 21.333753
Xe 3.282116 -16.410579 -22.974811
Xe 3.282116 -16.410579 -19.692695
Xe 3.282116 -16.410579 -16.410579
Xe 3.282116 -16.410579 -13.128463
Xe 3.282116 -16.410579 -9.846347
Xe 3.282116 -16.410579 -6.564232
Xe 3.282116 -16.410579 -3.282116
Xe 3.282116 -16.410579 0.000000
Xe 3.282116 -16.410579 3.282116
Xe 3.282116 -16.410579 6.564232
Xe 3.282116 -16.410579 9.846347
Xe 3.282116 -16.410579 13.128463
Xe 3.282116 -16.410579 16.410579
Xe 3.282116 -16.410579 19.692695
Xe 3.282116 -16.410579 22.974811
Xe 3.282116 -14.769521 -21.333753
Xe 3.282116 -14.769521 -18.051637
Xe 3.282116 -14.769521 -14.769521
Xe 3.282116 -14.769521 -11.487405
Xe 3.282116 -14.769521 -8.205290
Xe 3.282116 -14.769521 -4.923174
Xe 3.282116 -14.769521 -1.641058
Xe 3.282116 -14.769521 1.641058
Xe 3.282116 -14.769521 4.923174
Xe 3.282116 -14.769521 8.205290
Xe 3.282116 -14.769521 11.487405
Xe 3.282116 -14.769521 14.769521
Xe 3.282116 -14.769521 18.051637
Xe 3.282116 -14.769521 21.333753
Xe 3.282116 -13.128463 -22.974811
Xe 3.282116 -13.128463 -19.692695
Xe 3.282116 -13.128463 -16.410579
Xe 3.282116 -13.128463 -13.128463
Xe 3.282116 -13.128463 -9.846347
Xe 3.282116 -13.128463 -6.564232
Xe 3.282116 -13.128463 -3.282116
Xe 3.282116 -13.128463 0.000000
Xe 3.282116 -13.128463 3.282116
Xe 3.282116 -13.128463 6.564232
Xe 3.282116 -13.128463 9.846347
Xe 3.282116 -13.128463 13.128463
Xe 3.282116 -13.128463 16.410579
Xe 3.282116 -13.128463 19.692695
Xe 3.282116 -13.128463 22.974811
Xe 3.282116 -11.487405 -21.333753
Xe 3.282116 -11.487405 -18.051637
Xe 3.282116 -11.487405 -14.769521
Xe 3.282116 -11.487405 -11.487405
Xe 3.282116 -11.487405 -8.205290
Xe 3.282116 -11.487405 -4.923174
Xe 3.282116 -11.487405 -1.641058
Xe 3.282116 -11.487405 1.641058
Xe 3.282116 -11.487405 4.923174
Xe 3.282116 -11.487405 8.205290
Xe 3.282116 -11.487405 11.487405
Xe 3.282116 -11.487405 14.769521
Xe 3.282116 -11.487405 18.051637
Xe 3.282116 -11.487405 21.333753
Xe 3.282116 -9.846347 -22.974811
Xe 3.282116 -9.846347 -19.692695
Xe 3.282116 -9.846347 -16.410579
Xe 3.282116 -9.846347 -13.128463
Xe 3.282116 -9.846347 -9.846347
Xe 3.282116 -9.846347 -6.564232
Xe 3.282116 -9.846347 -3.282116
Xe 3.282116 -9.846347 0.000000
Xe 3.282116 -9.846347 3.282116
Xe 3.282116 -9.846347 6.564232
Xe 3.282116 -9.846347 9.846347
Xe 3.282116 -9.846347 13.128463
Xe 3.282116 -9.846347 16.410579
Xe 3.282116 -9.846347 19.692695
Xe 3.282116 -9.846347 22.974811
Xe 3.282116 -8.205290 -21.333753
Xe 3.282116 -8.205290 -18.051637
Xe 3.282116 -8.205290 -14.769521
Xe 3.282116 -8.205290 -11.487405
Xe 3.282116 -8.205290 -8.205290
Xe 3.282116 -8.205290 -4.923174
Xe 3.282116 -8.205290 -1.641058
Xe 3.282116 -8.205290 1.641058
Xe 3.282116 -8.205290 4.923174
Xe 3.282116 -8.205290 8.205290
Xe 3.282116 -8.205290 11.487405
Xe 3.282116 -8.205290 14.769521
Xe 3.282116 -8.205290 18.051637
Xe 3.282116 -8.205290 21.333753
Xe 3.282116 -6.564232 -22.974811
Xe 3.282116 -6.564232 -19.692695
Xe 3.282116 -6.564232 -16.410579
Xe 3.282116 -6.564232 -13.128463
Xe 3.282116 -6.564232 -9.846347
Xe 3.282116 -6.564232 -6.564232
Xe 3.282116 -6.564232 -3.282116
Xe 3.282116 -6.564232 0.000000
Xe 3.282116 -6.564232 3.282116
Xe 3.282116 -6.564232 6.564232
Xe 3.282116 -6.564232 9.846347
Xe 3.282116 -6.564232 13.128463
Xe 3.282116 -6.564232 16.410579
Xe 3.282116 -6.564232 19.692695
Xe 3.282116 -6.564232 22.974811
Xe 3.282116 -4.923174 -21.333753
Xe 3.282116 -4.923174 -18.051637
Xe 3.282116 -4.923174 -14.769521
Xe 3.282116 -4.923174 -11.487405
Xe 3.282116 -4.923174 -8.205290
Xe 3.282116 -4.923174 -4.923174
Xe 3.282116 -4.923174 -1.641058
Xe 3.282116 -4.923174 1.641058
Xe 3.282116 -4.923174 4.923174
Xe 3.282116 -4.923174 8.205290
Xe 3.282116 -4.923174 11.487405
Xe 3.282116 -4.923174 14.769521
Xe 3.282116 -4.923174 18.051637
Xe 3.282116 -4.923174 21.333753
Xe 3.282116 -3.282116 -22.974811
Xe 3.282116 -3.282116 -19.692695
Xe 3.282116 -3.282116 -16.410579
Xe 3.282116 -3.282116 -13.128463
Xe 3.282116 -3.282116 -9.846347
Xe 3.282116 -3.282116 -6.564232
Xe 3.282116 -3.282116 -3.282116
Xe 3.282116 -3.282116 0.000000
Xe 3.282116 -3.282116 3.282116
Xe 3.282116 -3.282116 6.564232
Xe 3.282116 -3.282116 9.846347
Xe 3.282116 -3.282116 13.128463
Xe 3.282116 -3.282116 16.410579
Xe 3.282116 -3.282116 19.692695
Xe 3.282116 -3.282116 22.974811
Xe 3.282116 -1.641058 -21.333753
Xe 3.282116 -1.641058 -18.051637
Xe 3.282116 -1.641058 -14.769521
Xe 3.282116 -1.641058 -11.487405
Xe 3.282116 -1.641058 -8.205290
Xe 3.282116 -1.641058 -4.923174
Xe 3.282116 -1.641058 -1.641058
Xe 3.282116 -1.641058 1.641058
Xe 3.282116 -1.641058 4.923174
Xe 3.282116 -1.641058 8.205290
Xe 3.282116 -1.641058 11.487405
Xe 3.282116 -1.641058 14.769521
Xe 3.282116 -1.641058 18.051637
Xe 3.282116 -1.641058 21.333753
Xe 3.282116 0.000000 -22.974811
Xe 3.282116 0.000000 -19.692695
Xe 3.282116 0.000000 -16.410579
Xe 3.282116 0.000000 -13.128463
Xe 3.282116 0.000000 -9.846347
Xe 3.282116 0.000000 -6.564232
Xe 3.282116 0.000000 -3.282116
Xe 3.282116 0.000000 0.000000
Xe 3.282116 0.000000 3.282116
Xe 3.282116 0.000000 6.564232
Xe 3.282116 0.000000 9.846347
Xe 3.282116 0.000000 13.128463
Xe 3.282116 0.000000 16.410579
Xe 3.282116 0.000000 19.692695
Xe 3.282116 0.000000 22.974811
Xe 3.282116 1.641058 -21.333753
Xe 3.282116 1.641058 -18.051637
Xe 3.282116 1.641058 -14.769521
Xe 3.282116 1.641058 -11.487405
Xe 3.282116 1.641058 -8.205290
Xe 3.282116 1.641058 -4.923174
Xe 3.282116 1.641058 -1.641058
Xe 3.282116 1.641058 1.641058
Xe 3.282116 1.641058 4.923174
Xe 3.282116 1.641058 8.205290
Xe 3.282116 1.641058 11.487405
Xe 3.282116 1.641058 14.769521
Xe 3.282116 1.641058 18.051637
Xe 3.282116 1.641058 21.333753
Xe 3.282116 3.282116 -22.974811
Xe 3.282116 3.282116 -19.692695
Xe 3.282116 3.282116 -16.410579
Xe 3.282116 3.282116 -13.128463
Xe 3.282116 3.282116 -9.846347
Xe 3.282116 3.282116 -6.564232
Xe 3.282116 3.282116 -3.282116
Xe 3.282116 3.282116 0.000000
Xe 3.282116 3.282116 3.282116
Xe 3.282116 3.282116 6.564232
Xe 3.282116 3.282116 9.846347
Xe 3.282116 3.282116 13.128463
Xe 3.282116 3.282116 16.410579
Xe 3.282116 3.282116 19.692695
Xe 3.282116 3.282116 22.974811
Xe 3.282116 4.923174 -21.333753
Xe 3.282116 4.923174 -18.051637
Xe 3.282116 4.923174 -14.769521
Xe 3.282116 4.923174 -11.487405
Xe 3.282116 4.923174 -8.205290
Xe 3.282116 4.923174 -4.923174
Xe 3.282116 4.923174 -1.641058
Xe 3.282116 4.923174 1.641058
Xe 3.282116 4.923174 4.923174
Xe 3.282116 4.923174 8.205290
Xe 3.282116 4.923174 11.487405
Xe 3.282116 4.923174 14.769521
Xe 3.282116 4.923174 18.051637
Xe 3.282116 4.923174 21.333753
Xe 3.282116 6.564232 -22.974811
Xe 3.282116 6.564232 -19.692695
Xe 3.282116 6.564232 -16.410579
Xe 3.282116 6.564232 -13.128463
Xe 3.282116 6.564232 -9.846347
Xe 3.282116 6.564232 -6.564232
Xe 3.282116 6.564232 -3.282116
Xe 3.282116 6.564232 0.000000
Xe 3.282116 6.564232 3.282116
Xe 3.282116 6.564232 6.564232
Xe 3.282116 6.564232 9.846347
Xe 3.282116 6.564232 13.128463
Xe 3.282116 6.564232 16.410579
Xe 3.282116 6.564232 19.692695
Xe 3.282116 6.564232 22.974811
Xe 3.282116 8.205290 -21.333753
Xe 3.282116 8.205290 -18.051637
Xe 3.282116 8.205290 -14.769521
Xe 3.282116 8.205290 -11.487405
Xe 3.282116 8.205290 -8.205290
Xe 3.282116 8.205290 -4.923174
Xe 3.282116 8.205290 -1.641058
Xe 3.282116 8.205290 1.641058
Xe 3.282116 8.205290 4.923174
Xe 3.282116 8.205290 8.205290
Xe 3.282116 8.205290 11.487405
Xe 3.282116 8.205290 14.769521
Xe 3.282116 8.205290 18.051637
Xe 3.282116 8.205290 21.333753
Xe 3.282116 9.846347 -22.974811
Xe 3.282116 9.846347 -19.692695
Xe 3.282116 9.846347 -16.410579
Xe 3.282116 9.846347 -13.128463
Xe 3.282116 9.846347 -9.846347
Xe 3.282116 9.846347 -6.564232
Xe 3.282116 9.846347 -3.282116
Xe 3.282116 9.846347 0.000000
Xe 3.282116 9.846347 3.282116
Xe 3.282116 9.846347 6.564232
Xe 3.282116 9.846347 9.846347
Xe 3.282116 9.846347 13.128463
Xe 3.282116 9.846347 16.410579
Xe 3.282116 9.846347 19.692695
Xe 3.282116 9.846347 22.974811
Xe 3.282116 11.487405 -21.333753
Xe 3.282116 11.487405 -18.051637
Xe 3.282116 11.487405 -14.769521
Xe 3.282116 11.487405 -11.487405
Xe 3.282116 11.487405 -8.205290
Xe 3.282116 11.487405 -4.923174
Xe 3.282116 11.487405 -1.641058
Xe 3.282116 11.487405 1.641058
Xe 3.282116 11.487405 4.923174
Xe 3.282116 11.487405 8.205290
Xe 3.282116 11.487405 11.487405
Xe 3.282116 11.487405 14.769521
Xe 3.282116 11.487405 18.051637
Xe 3.282116 11.487405 21.333753
Xe 3.282116 13.128463 -22.974811
Xe 3.282116 13.128463 -19.692695
Xe 3.282116 13.128463 -16.410579
Xe 3.282116 13.128463 -13.128463
Xe 3.282116 13.128463 -9.846347
Xe 3.282116 13.128463 -6.564232
Xe 3.282116 13.128463 -3.282116
Xe 3.282116 13.128463 0.000000
Xe 3.282116 13.128463 3.282116
Xe 3.282116 13.128463 6.564232
Xe 3.282116 13.128463 9.846347
Xe 3.282116 13.128463 13.128463
Xe 3.282116 13.128463 16.410579
Xe 3.282116 13.128463 19.692695
Xe 3.282116 13.128463 22.974811
Xe 3.282116 14.769521 -21.333753
Xe 3.282116 14.769521 -18.051637
Xe 3.282116 14.769521 -14.769521
Xe 3.282116 14.769521 -11.487405
Xe 3.282116 14.769521 -8.205290
Xe 3.282116 14.769521 -4.923174
Xe 3.282116 14.769521 -1.641058
Xe 3.282116 14.769521 1.641058
Xe 3.282116 14.769521 4.923174
Xe 3.282116 14.769521 8.205290
Xe 3.282116 14.769521 11.487405
Xe 3.282116 14.769521 14.769521
Xe 3.282116 14.769521 18.051637
Xe 3.282116 14.769521 21.333753
Xe 3.282116 16.410579 -22.974811
Xe 3.282116 16.410579 -19.692695
Xe 3.282116 16.410579 -16.410579
Xe 3.282116 16.410579 -13.128463
Xe 3.282116 16.410579 -9.846347
Xe 3.282116 16.410579 -6.564232
Xe 3.282116 16.410579 -3.282116
Xe 3.282116 16.410579 0.000000
Xe 3.282116 16.410579 3.282116
Xe 3.282116 16.410579 6.564232
Xe 3.282116 16.410579 9.846347
Xe 3.282116 16.410579 13.128463
Xe 3.282116 16.410579 16.410579
Xe 3.282116 16.410579 19.692695
Xe 3.282116 16.410579 22.974811
Xe 3.282116 18.051637 -21.333753
Xe 3.282116 18.051637 -18.051637
Xe 3.282116 18.051637 -14.769521
Xe 3.282116 18.051637 -11.487405
Xe 3.282116 18.051637 -8.205290
Xe 3.282116 18.051637 -4.923174
Xe 3.282116 18.051637 -1.641058
Xe 3.282116 18.051637 1.641058
Xe 3.282116 18.051637 4.923174
Xe 3.282116 18.051637 8.205290
Xe 3.282116 18.051637 11.487405
Xe 3.282116 18.051637 14.769521
Xe 3.282116 18.051637 18.051637
Xe 3.282116 18.051637 21.333753
Xe 3.282116 19.692695 -22.974811
Xe 3.282116 19.692695 -19.692695
Xe 3.282116 19.692695 -16.410579
Xe 3.282116 19.692695 -13.128463
Xe 3.282116 19.692695 -9.846347
Xe 3.282116 19.692695 -6.564232
Xe 3.282116 19.692695 -3.282116
Xe 3.282116 19.692695 0.000000
Xe 3.282116 19.692695 3.282116
Xe 3.282116 19.692695 6.564232
Xe 3.282116 19.692695 9.846347
Xe 3.282116 19.692695 13.128463
Xe 3.282116 19.692695 16.410579
Xe 3.282116 19.692695 19.692695
Xe 3.282116 19.692695 22.974811
Xe 3.282116 21.333753 -21.333753
Xe 3.282116 21.333753 -18.051637
Xe 3.282116 21.333753 -14.769521
Xe 3.282116 21.333753 -11.487405
Xe 3.282116 21.333753 -8.205290
Xe 3.282116 21.333753 -4.923174
Xe 3.282116 21.333753 -1.641058
Xe 3.282116 21.333753 1.641058
Xe 3.282116 21.333753 4.923174
Xe 3.282116 21.333753 8.205290
Xe 3.282116 21.333753 11.487405
Xe 3.282116 21.333753 14.769521
Xe 3.282116 21.333753 18.051637
Xe 3.282116 21.333753 21.333753
Xe 3.282116 22.974811 -22.974811
Xe 3.282116 22.974811 -19.692695
Xe 3.282116 22.974811 -16.410579
Xe 3.282116 22.974811 -13.128463
Xe 3.282116 22.974811 -9.846347
Xe 3.282116 22.974811 -6.564232
Xe 3.282116 22.974811 -3.282116
Xe 3.282116 22.974811 0.000000
Xe 3.282116 22.974811 3.282116
Xe 3.282116 22.974811 6.564232
Xe 3.282116 22.974811 9.846347
Xe 3.282116 22.974811 13.128463
Xe 3.282116 22.974811 16.410579
Xe 3.282116 22.974811 19.692695
Xe 3.282116 22.974811 22.974811
Xe 4.923174 -22.974811 -21.333753
Xe 4.923174 -22.974811 -18.051637
Xe 4.923174 -22.974811 -14.769521
Xe 4.923174 -22.974811 -11.487405
Xe 4.923174 -22.974811 -8.205290
Xe 4.923174 -22.974811 -4.923174
Xe 4.923174 -22.974811 -1.641058
Xe 4.923174 -22.974811 1.641058
Xe 4.923174 -22.974811 4.923174
Xe 4.923174 -22.974811 8.205290
Xe 4.923174 -22.974811 11.487405
Xe 4.923174 -22.974811 14.769521
Xe 4.923174 -22.974811 18.051637
Xe 4.923174 -22.974811 21.333753
Xe 4.923174 -21.333753 -22.974811
Xe 4.923174 -21.333753 -19.692695
Xe 4.923174 -21.333753 -16.410579
Xe 4.923174 -21.333753 -13.128463
Xe 4.923174 -21.333753 -9.846347
Xe 4.923174 -21.333753 -6.564232
Xe 4.923174 -21.333753 -3.282116
Xe 4.923174 -21.333753 0.000000
Xe 4.923174 -21.333753 3.282116
Xe 4.923174 -21.333753 6.564232
Xe 4.923174 -21.333753 9.846347
Xe 4.923174 -21.333753 13.128463
Xe 4.923174 -21.333753 16.410579
Xe 4.923174 -21.333753 19.692695
Xe 4.923174 -21.333753 22.974811
Xe 4.923174 -19.692695 -21.333753
Xe 4.923174 -19.692695 -18.051637
Xe 4.923174 -19.692695 -14.769521
Xe 4.923174 -19.692695 -11.487405
Xe 4.923174 -19.692695 -8.205290
Xe 4.923174 -19.692695 -4.923174
Xe 4.923174 -19.692695 -1.641058
Xe 4.923174 -19.692695 1.641058
Xe 4.923174 -19.692695 4.923174
Xe 4.923174 -19.692695 8.205290
Xe 4.923174 -19.692695 11.487405
Xe 4.923174 -19.692695 14.769521
Xe 4.923174 -19.692695 18.051637
Xe 4.923174 -19.692695 21.333753
Xe 4.923174 -18.051637 -22.974811
Xe 4.923174 -18.051637 -19.692695
Xe 4.923174 -18.051637 -16.410579
Xe 4.923174 -18.051637 -13.128463
Xe 4.923174 -18.051637 -9.846347
Xe 4.923174 -18.051637 -6.564232
Xe 4.923174 -18.051637 -3.282116
Xe 4.923174 -18.051637 0.000000
Xe 4.923174 -18.051637 3.282116
Xe 4.923174 -18.051637 6.564232
Xe 4.923174 -18.051637 9.846347
Xe 4.923174 -18.051637 13.128463
Xe 4.923174 -18.051637 16.410579
Xe 4.923174 -18.051637 19.692695
Xe 4.923174 -18.051637 22.974811
Xe 4.923174 -16.410579 -21.333753
Xe 4.923174 -16.410579 -18.051637
Xe 4.923174 -16.410579 -14.769521
Xe 4.923174 -16.410579 -11.487405
Xe 4.923174 -16.410579 -8.205290
Xe 4.923174 -16.410579 -4.923174
Xe 4.923174 -16.410579 -1.641058
Xe 4.923174 -16.410579 1.641058
Xe 4.923174 -16.410579 4.923174
Xe 4.923174 -16.410579 8.205290
Xe 4.923174 -16.410579 11.487405
Xe 4.923174 -16.410579 14.769521
Xe 4.923174 -16.410579 18.051637
Xe 4.923174 -16.410579 21.333753
Xe 4.923174 -14.769521 -22.974811
Xe 4.923174 -14.769521 -19.692695
Xe 4.923174 -14.769521 -16.410579
Xe 4.923174 -14.769521 -13.128463
Xe 4.923174 -14.769521 -9.846347
Xe 4.923174 -14.769521 -6.564232
Xe 4.923174 -14.769521 -3.282116
Xe 4.923174 -14.769521 0.000000
Xe 4.923174 -14.769521 3.282116
Xe 4.923174 -14.769521 6.564232
Xe 4.923174 -14.769521 9.846347
Xe 4.923174 -14.769521 13.128463
Xe 4.923174 -14.769521 16.410579
Xe 4.923174 -14.769521 19.692695
Xe 4.923174 -14.769521 22.974811
Xe 4.923174 -13.128463 -21.333753
Xe 4.923174 -13.128463 -18.051637
Xe 4.923174 -13.128463 -14.769521
Xe 4.923174 -13.128463 -11.487405
Xe 4.923174 -13.128463 -8.205290
Xe 4.923174 -13.128463 -4.923174
Xe 4.923174 -13.128463 -1.641058
Xe 4.923174 -13.128463 1.641058
Xe 4.923174 -13.128463 4.923174
Xe 4.923174 -13.128463 8.205290
Xe 4.923174 -13.128463 11.487405
Xe 4.923174 -13.128463 14.769521
Xe 4.923174 -13.128463 18.051637
Xe 4.923174 -13.128463 21.333753
Xe 4.923174 -11.487405 -22.974811
Xe 4.923174 -11.487405 -19.692695
Xe 4.923174 -11.487405 -16.410579
Xe 4.923174 -11.487405 -13.128463
Xe 4.923174 -11.487405 -9.846347
Xe 4.923174 -11.487405 -6.564232
Xe 4.923174 -11.487405 -3.282116
Xe 4.923174 -11.487405 0.000000
Xe 4.923174 -11.487405 3.282116
Xe 4.923174 -11.487405 6.564232
Xe 4.923174 -11.487405 9.846347
Xe 4.923174 -11.487405 13.128463
Xe 4.923174 -11.487405 16.410579
Xe 4.923174 -11.487405 19.692695
Xe 4.923174 -11.487405 22.974811
Xe 4.923174 -9.846347 -21.333753
Xe 4.923174 -9.846347 -18.051637
Xe 4.923174 -9.846347 -14.769521
Xe 4.923174 -9.846347 -11.487405
Xe 4.923174 -9.846347 -8.205290
Xe 4.923174 -9.846347 -4.923174
Xe 4.923174 -9.846347 -1.641058
Xe 4.923174 -9.846347 1.641058
Xe 4.923174 -9.846347 4.923174
Xe 4.923174 -9.846347 8.205290
Xe 4.923174 -9.846347 11.487405
Xe 4.923174 -9.846347 14.769521
Xe 4.923174 -9.846347 18.051637
Xe 4.923174 -9.846347 21.333753
Xe 4.923174 -8.205290 -22.974811
Xe 4.923174 -8.205290 -19.692695
Xe 4.923174 -8.205290 -16.410579
Xe 4.923174 -8.205290 -13.128463
Xe 4.923174 -8.205290 -9.846347
Xe 4.923174 -8.205290 -6.564232
Xe 4.923174 -8.205290 -3.282116
Xe 4.923174 -8.205290 0.000000
Xe 4.923174 -8.205290 3.282116
Xe 4.923174 -8.205290 6.564232
Xe 4.923174 -8.205290 9.846347
Xe 4.923174 -8.205290 13.128463
Xe 4.923174 -8.205290 16.410579
Xe 4.923174 -8.205290 19.692695
Xe 4.923174 -8.205290 22.974811
Xe 4.923174 -6.564232 -21.333753
Xe 4.923174 -6.564232 -18.051637
Xe 4.923174 -6.564232 -14.769521
Xe 4.923174 -6.564232 -11.487405
Xe 4.923174 -6.564232 -8.205290
Xe 4.923174 -6.564232 -4.923174
Xe 4.923174 -6.564232 -1.641058
Xe 4.923174 -6.564232 1.641058
Xe 4.923174 -6.564232 4.923174
Xe 4.923174 -6.564232 8.205290
Xe 4.923174 -6.564232 11.487405
Xe 4.923174 -6.564232 14.769521
Xe 4.923174 -6.564232 18.051637
Xe 4.923174 -6.564232 21.333753
Xe 4.923174 -4.923174 -22.974811
Xe 4.923174 -4.923174 -19.692695
Xe 4.923174 -4.923174 -16.410579
Xe 4.923174 -4.923174 -13.128463
Xe 4.923174 -4.923174 -9.846347
Xe 4.923174 -4.923174 -6.564232
Xe 4.923174 -4.923174 -3.282116
Xe 4.923174 -4.923174 0.000000
Xe 4.923174 -4.923174 3.282116
Xe 4.923174 -4.923174 6.564232
Xe 4.923174 -4.923174 9.846347
Xe 4.923174 -4.923174 13.128463
Xe 4.923174 -4.923174 16.410579
Xe 4.923174 -4.923174 19.692695
Xe 4.923174 -4.923174 22.974811
Xe 4.923174 -3.282116 -21.333753
Xe 4.923174 -3.282116 -18.051637
Xe 4.923174 -3.282116 -14.769521
Xe 4.923174 -3.282116 -11.487405
Xe 4.923174 -3.282116 -8.205290
Xe 4.923174 -3.282116 -4.923174
Xe 4.923174 -3.282116 -1.641058
Xe 4.923174 -3.282116 1.641058
Xe 4.923174 -3.282116 4.923174
Xe 4.923174 -3.282116 8.205290
Xe 4.923174 -3.282116 11.487405
Xe 4.923174 -3.282116 14.769521
Xe 4.923174 -3.282116 18.051637
Xe 4.923174 -3.282116 21.333753
Xe 4.923174 -1.641058 -22.974811
Xe 4.923174 -1.641058 -19.692695
Xe 4.923174 -1.641058 -16.410579
Xe 4.923174 -1.641058 -13.128463
Xe 4.923174 -1.641058 -9.846347
Xe 4.923174 -1.641058 -6.564232
Xe 4.923174 -1.641058 -3.282116
Xe 4.923174 -1.641058 0.000000
Xe 4.923174 -1.641058 3.282116
Xe 4.923174 -1.641058 6.564232
Xe 4.923174 -1.641058 9.846347
Xe 4.923174 -1.641058 13.128463
Xe 4.923174 -1.641058 16.410579
Xe 4.923174 -1.641058 19.692695
Xe 4.923174 -1.641058 22.974811
Xe 4.923174 0.000000 -21.333753
Xe 4.923174 0.000000 -18.051637
Xe 4.923174 0.000000 -14.769521
Xe 4.923174 0.000000 -11.487405
Xe 4.923174 0.000000 -8.205290
Xe 4.923174 0.000000 -4.923174
Xe 4.923174 0.000000 -1.641058
Xe 4.923174 0.000000 1.641058
Xe 4.923174 0.000000 4.923174
Xe 4.923174 0.000000 8.205290
Xe 4.923174 0.000000 11.487405
Xe 4.923174 0.000000 14.769521
Xe 4.923174 0.000000 18.051637
Xe 4.923174 0.000000 21.333753
Xe 4.923174 1.641058 -22.974811
Xe 4.923174 1.641058 -19.692695
Xe 4.923174 1.641058 -16.410579
Xe 4.923174 1.641058 -13.128463
Xe 4.923174 1.641058 -9.846347
Xe 4.923174 1.641058 -6.564232
Xe 4.923174 1.641058 -3.282116
Xe 4.923174 1.641058 0.000000
Xe 4.923174 1.641058 3.282116
Xe 4.923174 1.641058 6.564232
Xe 4.923174 1.641058 9.846347
Xe 4.923174 1.641058 13.128463
Xe 4.923174 1.641058 16.410579
Xe 4.923174 1.641058 19.692695
Xe 4.923174 1.641058 22.974811
Xe 4.923174 3.282116 -21.333753
Xe 4.923174 3.282116 -18.051637
Xe 4.923174 3.282116 -14.769521
Xe 4.923174 3.282116 -11.487405
Xe 4.923174 3.282116 -8.205290
Xe 4.923174 3.282116 -4.923174
Xe 4.923174 3.282116 -1.641058
Xe 4.923174 3.282116 1.641058
Xe 4.923174 3.282116 4.923174
Xe 4.923174 3.282116 8.205290
Xe 4.923174 3.282116 11.487405
Xe 4.923174 3.282116 14.769521
Xe 4.923174 3.282116 18.051637
Xe 4.923174 3.282116 21.333753
Xe 4.923174 4.923174 -22.974811
Xe 4.923174 4.923174 -19.692695
Xe 4.923174 4.923174 -16.410579
Xe 4.923174 4.923174 -13.128463
Xe 4.923174 4.923174 -9.846347
Xe 4.923174 4.923174 -6.564232
Xe 4.923174 4.923174 -3.282116
Xe 4.923174 4.923174 0.000000
Xe 4.923174 4.923174 3.282116
Xe 4.923174 4.923174 6.564232
Xe 4.923174 4.923174 9.846347
Xe 4.923174 4.923174 13.128463
Xe 4.923174 4.923174 16.410579
Xe 4.923174 4.923174 19.692695
Xe 4.923174 4.923174 22.974811
Xe 4.923174 6.564232 -21.333753
Xe 4.923174 6.564232 -18.051637
Xe 4.923174 6.564232 -14.769521
Xe 4.923174 6.564232 -11.487405
Xe 4.923174 6.564232 -8.205290
Xe 4.923174 6.564232 -4.923174
Xe 4.923174 6.564232 -1.641058
Xe 4.923174 6.564232 1.641058
Xe 4.923174 6.564232 4.923174
Xe 4.923174 6.564232 8.205290
Xe 4.923174 6.564232 11.487405
Xe 4.923174 6.564232 14.769521
Xe 4.923174 6.564232 18.051637
Xe 4.923174 6.564232 21.333753
Xe 4.923174 8.205290 -22.974811
Xe 4.923174 8.205290 -19.692695
Xe 4.923174 8.205290 -16.410579
Xe 4.923174 8.205290 -13.128463
Xe 4.923174 8.205290 -9.846347
Xe 4.923174 8.205290 -6.564232
Xe 4.923174 8.205290 -3.282116
Xe 4.923174 8.205290 0.000000
Xe 4.923174 8.205290 3.282116
Xe 4.923174 8.205290 6.564232
Xe 4.923174 8.205290 9.846347
Xe 4.923174 8.205290 13.128463
Xe 4.923174 8.205290 16.410579
Xe 4.923174 8.205290 19.692695
Xe 4.923174 8.205290 22.974811
Xe 4.923174 9.846347 -21.333753
Xe 4.923174 9.846347 -18.051637
Xe 4.923174 9.846347 -14.769521
Xe 4.923174 9.846347 -11.487405
Xe 4.923174 9.846347 -8.205290
Xe 4.923174 9.846347 -4.923174
Xe 4.923174 9.846347 -1.641058
Xe 4.923174 9.846347 1.641058
Xe 4.923174 9.846347 4.923174
Xe 4.923174 9.846347 8.205290
Xe 4.923174 9.846347 11.487405
Xe 4.923174 9.846347 14.769521
Xe 4.923174 9.846347 18.051637
Xe 4.923174 9.846347 21.333753
Xe 4.923174 11.487405 -22.974811
Xe 4.923174 11.487405 -19.692695
Xe 4.923174 11.487405 -16.410579
Xe 4.923174 11.487405 -13.128463
Xe 4.923174 11.487405 -9.846347
Xe 4.923174 11.487405 -6.564232
Xe 4.923174 11.487405 -3.282116
Xe 4.923174 11.487405 0.000000
Xe 4.923174 11.487405 3.282116
Xe 4.923174 11.487405 6.564232
Xe 4.923174 11.487405 9.846347
Xe 4.923174 11.487405 13.128463
Xe 4.923174 11.487405 16.410579
Xe 4.923174 11.487405 19.692695
Xe 4.923174 11.487405 22.974811
Xe 4.923174 13.128463 -21.333753
Xe 4.923174 13.128463 -18.051637
Xe 4.923174 13.128463 -14.769521
Xe 4.923174 13.128463 -11.487405
Xe 4.923174 13.128463 -8.205290
Xe 4.923174 13.128463 -4.923174
Xe 4.923174 13.128463 -1.641058
Xe 4.923174 13.128463 1.641058
Xe 4.923174 13.128463 4.923174
Xe 4.923174 13.128463 8.205290
Xe 4.923174 13.128463 11.487405
Xe 4.923174 13.128463 14.769521
Xe 4.923174 13.128463 18.051637
Xe 4.923174 13.128463 21.333753
Xe 4.923174 14.769521 -22.974811
Xe 4.923174 14.769521 -19.692695
Xe 4.923174 14.769521 -16.410579
Xe 4.923174 14.769521 -13.128463
Xe 4.923174 14.769521 -9.846347
Xe 4.923174 14.769521 -6.564232
Xe 4.923174 14.769521 -3.282116
Xe 4.923174 14.769521 0.000000
Xe 4.923174 14.769521 3.282116
Xe 4.923174 14.769521 6.564232
Xe 4.923174 14.769521 9.846347
Xe 4.923174 14.769521 13.128463
Xe 4.923174 14.769521 16.410579
Xe 4.923174 14.769521 19.692695
Xe 4.923174 14.769521 22.974811
Xe 4.923174 16.410579 -21.333753
Xe 4.923174 16.410579 -18.051637
Xe 4.923174 16.410579 -14.769521
Xe 4.923174 16.410579 -11.487405
Xe 4.923174 16.410579 -8.205290
Xe 4.923174 16.410579 -4.923174
Xe 4.923174 16.410579 -1.641058
Xe 4.923174 16.410579 1.641058
Xe 4.923174 16.410579 4.923174
Xe 4.923174 16.410579 8.205290
Xe 4.923174 16.410579 11.487405
Xe 4.923174 16.410579 14.769521
Xe 4.923174 16.410579 18.051637
Xe 4.923174 16.410579 21.333753
Xe 4.923174 18.051637 -22.974811
Xe 4.923174 18.051637 -19.692695
Xe 4.923174 18.051637 -16.410579
Xe 4.923174 18.051637 -13.128463
Xe 4.923174 18.051637 -9.846347
Xe 4.923174 18.051637 -6.564232
Xe 4.923174 18.051637 -3.282116
Xe 4.923174 18.051637 0.000000
Xe 4.923174 18.051637 3.282116
Xe 4.923174 18.051637 6.564232
Xe 4.923174 18.051637 9.846347
Xe 4.923174 18.051637 13.128463
Xe 4.923174 18.051637 16.410579
Xe 4.923174 18.051637 19.692695
Xe 4.923174 18.051637 22.974811
Xe 4.923174 19.692695 -21.333753
Xe 4.923174 19.692695 -18.051637
Xe 4.923174 19.692695 -14.769521
Xe 4.923174 19.692695 -11.487405
Xe 4.923174 19.692695 -8.205290
Xe 4.923174 19.692695 -4.923174
Xe 4.923174 19.692695 -1.641058
Xe 4.923174 19.692695 1.641058
Xe 4.923174 19.692695 4.923174
Xe 4.923174 19.692695 8.205290
Xe 4.923174 19.692695 11.487405
Xe 4.923174 19.692695 14.769521
Xe 4.923174 19.692695 18.051637
Xe 4.923174 19.692695 21.333753
Xe 4.923174 21.333753 -22.974811
Xe 4.923174 21.333753 -19.692695
Xe 4.923174 21.333753 -16.410579
Xe 4.923174 21.333753 -13.128463
Xe 4.923174 21.333753 -9.846347
Xe 4.923174 21.333753 -6.564232
Xe 4.923174 21.333753 -3.282116
Xe 4.923174 21.333753 0.000000
Xe 4.923174 21.333753 3.282116
Xe 4.923174 21.333753 6.564232
Xe 4.923174 21.333753 9.846347
Xe 4.923174 21.333753 13.128463
Xe 4.923174 21.333753 16.410579
Xe 4.923174 21.333753 19.692695
Xe 4.923174 21.333753 22.974811
Xe 4.923174 22.974811 -21.333753
Xe 4.923174 22.974811 -18.051637
Xe 4.923174 22.974811 -14.769521
Xe 4.923174 22.974811 -11.487405
Xe 4.923174 22.974811 -8.205290
Xe 4.923174 22.974811 -4.923174
Xe 4.923174 22.974811 -1.641058
Xe 4.923174 22.974811 1.641058
Xe 4.923174 22.974811 4.923174
Xe 4.923174 22.974811 8.205290
Xe 4.923174 22.974811 11.487405
Xe 4.923174 22.974811 14.769521
Xe 4.923174 22.974811 18.051637
Xe 4.923174 22.974811 21.333753
Xe 6.564232 -22.974811 -22.974811
Xe 6.564232 -22.974811 -19.692695
Xe 6.564232 -22.974811 -16.410579
Xe 6.564232 -22.974811 -13.128463
Xe 6.564232 -22.974811 -9.846347
Xe 6.564232 -22.974811 -6.564232
Xe 6.564232 -22.974811 -3.282116
Xe 6.564232 -22.974811 0.000000
Xe 6.564232 -22.974811 3.282116
Xe 6.564232 -22.974811 6.564232
Xe 6.564232 -22.974811 9.846347
Xe 6.564232 -22.974811 13.128463
Xe 6.564232 -22.974811 16.410579
Xe 6.564232 -22.974811 19.692695
Xe 6.564232 -22.974811 22.974811
Xe 6.564232 -21.333753 -21.333753
Xe 6.564232 -21.333753 -18.051637
Xe 6.564232 -21.333753 -14.769521
Xe 6.564232 -21.333753 -11.487405
Xe 6.564232 -21.333753 -8.205290
Xe 6.564232 -21.333753 -4.923174
Xe 6.564232 -21.333753 -1.641058
Xe 6.564232 -21.333753 1.641058
Xe 6.564232 -21.333753 4.923174
Xe 6.564232 -21.333753 8.205290
Xe 6.564232 -21.333753 11.487405
Xe 6.564232 -21.333753 14.769521
Xe 6.564232 -21.333753 18.051637
Xe 6.564232 -21.333753 21.333753
Xe 6.564232 -19.692695 -22.974811
Xe 6.564232 -19.692695 -19.692695
Xe 6.564232 -19.692695 -16.410579
Xe 6.564232 -19.692695 -13.128463
Xe 6.564232 -19.692695 -9.846347
Xe 6.564232 -19.692695 -6.564232
Xe 6.564232 -19.692695 -3.282116
Xe 6.564232 -19.692695 0.000000
Xe 6.564232 -19.692695 3.282116
Xe 6.564232 -19.692695 6.564232
Xe 6.564232 -19.692695 9.846347
Xe 6.564232 -19.692695 13.128463
Xe 6.564232 -19.692695 16.410579
Xe 6.564232 -19.692695 19.692695
Xe 6.564232 -19.692695 22.974811
Xe 6.564232 -18.051637 -21.333753
Xe 6.564232 -18.051637 -18.051637
Xe 6.564232 -18.051637 -14.769521
Xe 6.564232 -18.051637 -11.487405
Xe 6.564232 -18.051637 -8.205290
Xe 6.564232 -18.051637 -4.923174
Xe 6.564232 -18.051637 -1.641058
Xe 6.564232 -18.051637 1.641058
Xe 6.564232 -18.051637 4.923174
Xe 6.564232 -18.051637 8.205290
Xe 6.564232 -18.051637 11.487405
Xe 6.564232 -18.051637 14.769521
Xe 6.564232 -18.051637 18.051637
Xe 6.564232 -18.051637 21.333753
Xe 6.564232 -16.410579 -22.974811
Xe 6.564232 -16.410579 -19.692695
Xe 6.564232 -16.410579 -16.410579
Xe 6.564232 -16.410579 -13.128463
Xe 6.564232 -16.410579 -9.846347
Xe 6.564232 -16.410579 -6.564232
Xe 6.564232 -16.410579 -3.282116
Xe 6.564232 -16.410579 0.000000
Xe 6.564232 -16.410579 3.282116
Xe 6.564232 -16.410579 6.564232
Xe 6.564232 -16.410579 9.846347
Xe 6.564232 -16.410579 13.128463
Xe 6.564232 -16.410579 16.410579
Xe 6.564232 -16.410579 19.692695
Xe 6.564232 -16.410579 22.974811
Xe 6.564232 -14.769521 -21.333753
Xe 6.564232 -14.769521 -18.051637
Xe 6.564232 -14.769521 -14.769521
Xe 6.564232 -14.769521 -11.487405
Xe 6.564232 -14.769521 -8.205290
Xe 6.564232 -14.769521 -4.923174
Xe 6.564232 -14.769521 -1.641058
Xe 6.564232 -14.769521 1.641058
Xe 6.564232 -14.769521 4.923174
Xe 6.564232 -14.769521 8.205290
Xe 6.564232 -14.769521 11.487405
Xe 6.564232 -14.769521 14.769521
Xe 6.564232 -14.769521 18.051637
Xe 6.564232 -14.769521 21.333753
Xe 6.564232 -13.128463 -22.974811
Xe 6.564232 -13.128463 -19.692695
Xe 6.564232 -13.128463 -16.410579
Xe 6.564232 -13.128463 -13.128463
Xe 6.564232 -13.128463 -9.846347
Xe 6.564232 -13.128463 -6.564232
Xe 6.564232 -13.128463 -3.282116
Xe 6.564232 -13.128463 0.000000
Xe 6.564232 -13.128463 3.282116
Xe 6.564232 -13.128463 6.564232
Xe 6.564232 -13.128463 9.846347
Xe 6.564232 -13.128463 13.128463
Xe 6.564232 -13.128463 16.410579
Xe 6.564232 -13.128463 19.692695
Xe 6.564232 -13.128463 22.974811
Xe 6.564232 -11.487405 -21.333753
Xe 6.564232 -11.487405 -18.051637
Xe 6.564232 -11.487405 -14.769521
Xe 6.564232 -11.487405 -11.487405
Xe 6.564232 -11.487405 -8.205290
Xe 6.564232 -11.487405 -4.923174
Xe 6.564232 -11.487405 -1.641058
Xe 6.564232 -11.487405 1.641058
Xe 6.564232 -11.487405 4.923174
Xe 6.564232 -11.487405 8.205290
Xe 6.564232 -11.487405 11.487405
Xe 6.564232 -11.487405 14.769521
Xe 6.564232 -11.487405 18.051637
Xe 6.564232 -11.487405 21.333753
Xe 6.564232 -9.846347 -22.974811
Xe 6.564232 -9.846347 -19.692695
Xe 6.564232 -9.846347 -16.410579
Xe 6.564232 -9.846347 -13.128463
Xe 6.564232 -9.846347 -9.846347
Xe 6.564232 -9.846347 -6.564232
Xe 6.564232 -9.846347 -3.282116
Xe 6.564232 -9.846347 0.000000
Xe 6.564232 -9.846347 3.282116
Xe 6.564232 -9.846347 6.564232
Xe 6.564232 -9.846347 9.846347
Xe 6.564232 -9.846347 13.128463
Xe 6.564232 -9.846347 16.410579
Xe 6.564232 -9.846347 19.692695
Xe 6.564232 -9.846347 22.974811
Xe 6.564232 -8.205290 -21.333753
Xe 6.564232 -8.205290 -18.051637
Xe 6.564232 -8.205290 -14.769521
Xe 6.564232 -8.205290 -11.487405
Xe 6.564232 -8.205290 -8.205290
Xe 6.564232 -8.205290 -4.923174
Xe 6.564232 -8.205290 -1.641058
Xe 6.564232 -8.205290 1.641058
Xe 6.564232 -8.205290 4.923174
Xe 6.564232 -8.205290 8.205290
Xe 6.564232 -8.205290 11.487405
Xe 6.564232 -8.205290 14.769521
Xe 6.564232 -8.205290 18.051637
Xe 6.564232 -8.205290 21.333753
Xe 6.564232 -6.564232 -22.974811
Xe 6.564232 -6.564232 -19.692695
Xe 6.564232 -6.564232 -16.410579
Xe 6.564232 -6.564232 -13.128463
Xe 6.564232 -6.564232 -9.846347
Xe 6.564232 -6.564232 -6.564232
Xe 6.564232 -6.564232 -3.282116
Xe 6.564232 -6.564232 0.000000
Xe 6.564232 -6.564232 3.282116
Xe 6.564232 -6.564232 6.564232
Xe 6.564232 -6.564232 9.846347
Xe 6.564232 -6.564232 13.128463
Xe 6.564232 -6.564232 16.410579
Xe 6.564232 -6.564232 19.692695
Xe 6.564232 -6.564232 22.974811
Xe 6.564232 -4.923174 -21.333753
Xe 6.564232 -4.923174 -18.051637
Xe 6.564232 -4.923174 -14.769521
Xe 6.564232 -4.923174 -11.487405
Xe 6.564232 -4.923174 -8.205290
Xe 6.564232 -4.923174 -4.923174
Xe 6.564232 -4.923174 -1.641058
Xe 6.564232 -4.923174 1.641058
Xe 6.564232 -4.923174 4.923174
Xe 6.564232 -4.923174 8.205290
Xe 6.564232 -4.923174 11.487405
Xe 6.564232 -4.923174 14.769521
Xe 6.564232 -4.923174 18.051637
Xe 6.564232 -4.923174 21.333753
Xe 6.564232 -3.282116 -22.974811
Xe 6.564232 -3.282116 -19.692695
Xe 6.564232 -3.282116 -16.410579
Xe 6.564232 -3.282116 -13.128463
Xe 6.564232 -3.282116 -9.846347
Xe 6.564232 -3.282116 -6.564232
Xe 6.564232 -3.282116 -3.282116
Xe 6.564232 -3.282116 0.000000
Xe 6.564232 -3.282116 3.282116
Xe 6.564232 -3.282116 6.564232
Xe 6.564232 -3.282116 9.846347
Xe 6.564232 -3.282116 13.128463
Xe 6.564232 -3.282116 16.410579
Xe 6.564232 -3.282116 19.692695
Xe 6.564232 -3.282116 22.974811
Xe 6.564232 -1.641058 -21.333753
Xe 6.564232 -1.641058 -18.051637
Xe 6.564232 -1.641058 -14.769521
Xe 6.564232 -1.641058 -11.487405
Xe 6.564232 -1.641058 -8.205290
Xe 6.564232 -1.641058 -4.923174
Xe 6.564232 -1.641058 -1.641058
Xe 6.564232 -1.641058 1.641058
Xe 6.564232 -1.641058 4.923174
Xe 6.564232 -1.641058 8.205290
Xe 6.564232 -1.641058 11.487405
Xe 6.564232 -1.641058 14.769521
Xe 6.564232 -1.641058 18.051637
Xe 6.564232 -1.641058 21.333753
Xe 6.564232 0.000000 -22.974811
Xe 6.564232 0.000000 -19.692695
Xe 6.564232 0.000000 -16.410579
Xe 6.564232 0.000000 -13.128463
Xe 6.564232 0.000000 -9.846347
Xe 6.564232 0.000000 -6.564232
Xe 6.564232 0.000000 -3.282116
Xe 6.564232 0.000000 0.000000
Xe 6.564232 0.000000 3.282116
Xe 6.564232 0.000000 6.564232
Xe 6.564232 0.000000 9.846347
Xe 6.564232 0.000000 13.128463
Xe 6.564232 0.000000 16.410579
Xe 6.564232 0.000000 19.692695
Xe 6.564232 0.000000 22.974811
Xe 6.564232 1.641058 -21.333753
Xe 6.564232 1.641058 -18.051637
Xe 6.564232 1.641058 -14.769521
Xe 6.564232 1.641058 -11.487405
Xe 6.564232 1.641058 -8.205290
Xe 6.564232 1.641058 -4.923174
Xe 6.564232 1.641058 -1.641058
Xe 6.564232 1.641058 1.641058
Xe 6.564232 1.641058 4.923174
Xe 6.564232 1.641058 8.205290
Xe 6.564232 1.641058 11.487405
Xe 6.564232 1.641058 14.769521
Xe 6.564232 1.641058 18.051637
Xe 6.564232 1.641058 21.333753
Xe 6.564232 3.282116 -22.974811
Xe 6.564232 3.282116 -19.692695
Xe 6.564232 3.282116 -16.410579
Xe 6.564232 3.282116 -13.128463
Xe 6.564232 3.282116 -9.846347
Xe 6.564232 3.282116 -6.564232
Xe 6.564232 3.282116 -3.282116
Xe 6.564232 3.282116 0.000000
Xe 6.564232 3.282116 3.282116
Xe 6.564232 3.282116 6.564232
Xe 6.564232 3.282116 9.846347
Xe 6.564232 3.282116 13.128463
Xe 6.564232 3.282116 16.410579
Xe 6.564232 3.282116 19.692695
Xe 6.564232 3.282116 22.974811
Xe 6.564232 4.923174 -21.333753
Xe 6.564232 4.923174 -18.051637
Xe 6.564232 4.923174 -14.769521
Xe 6.564232 4.923174 -11.487405
Xe 6.564232 4.923174 -8.205290
Xe 6.564232 4.923174 -4.923174
Xe 6.564232 4.923174 -1.641058
Xe 6.564232 4.923174 1.641058
Xe 6.564232 4.923174 4.923174
Xe 6.564232 4.923174 8.205290
Xe 6.564232 4.923174 11.487405
Xe 6.564232 4.923174 14.769521
Xe 6.564232 4.923174 18.051637
Xe 6.564232 4.923174 21.333753
Xe 6.564232 6.564232 -22.974811
Xe 6.564232 6.564232 -19.692695
Xe 6.564232 6.564232 -16.410579
Xe 6.564232 6.564232 -13.128463
Xe 6.564232 6.564232 -9.846347
Xe 6.564232 6.564232 -6.564232
Xe 6.564232 6.564232 -3.282116
Xe 6.564232 6.564232 0.000000
Xe 6.564232 6.564232 3.282116
Xe 6.564232 6.564232 6.564232
Xe 6.564232 6.564232 9.846347
Xe 6.564232 6.564232 13.128463
Xe 6.564232 6.564232 16.410579
Xe 6.564232 6.564232 19.692695
Xe 6.564232 6.564232 22.974811
Xe 6.564232 8.205290 -21.333753
Xe 6.564232 8.205290 -18.051637
Xe 6.564232 8.205290 -14.769521
Xe 6.564232 8.205290 -11.487405
Xe 6.564232 8.205290 -8.205290
Xe 6.564232 8.205290 -4.923174
Xe 6.564232 8.205290 -1.641058
Xe 6.564232 8.205290 1.641058
Xe 6.564232 8.205290 4.923174
Xe 6.564232 8.205290 8.205290
Xe 6.564232 8.205290 11.487405
Xe 6.564232 8.205290 14.769521
Xe 6.564232 8.205290 18.051637
Xe 6.564232 8.205290 21.333753
Xe 6.564232 9.846347 -22.974811
Xe 6.564232 9.846347 -19.692695
Xe 6.564232 9.846347 -16.410579
Xe 6.564232 9.846347 -13.128463
Xe 6.564232 9.846347 -9.846347
Xe 6.564232 9.846347 -6.564232
Xe 6.564232 9.846347 -3.282116
Xe 6.564232 9.846347 0.000000
Xe 6.564232 9.846347 3.282116
Xe 6.564232 9.846347 6.564232
Xe 6.564232 9.846347 9.846347
Xe 6.564232 9.846347 13.128463
Xe 6.564232 9.846347 16.410579
Xe 6.564232 9.846347 19.692695
Xe 6.564232 9.846347 22.974811
Xe 6.564232 11.487405 -21.333753
Xe 6.564232 11.487405 -18.051637
Xe 6.564232 11.487405 -14.769521
Xe 6.564232 11.487405 -11.487405
Xe 6.564232 11.487405 -8.205290
Xe 6.564232 11.487405 -4.923174
Xe 6.564232 11.487405 -1.641058
Xe 6.564232 11.487405 1.641058
Xe 6.564232 11.487405 4.923174
Xe 6.564232 11.487405 8.205290
Xe 6.564232 11.487405 11.487405
Xe 6.564232 11.487405 14.769521
Xe 6.564232 11.487405 18.051637
Xe 6.564232 11.487405 21.333753
Xe 6.564232 13.128463 -22.974811
Xe 6.564232 13.128463 -19.692695
Xe 6.564232 13.128463 -16.410579
Xe 6.564232 13.128463 -13.128463
Xe 6.564232 13.128463 -9.846347
Xe 6.564232 13.128463 -6.564232
Xe 6.564232 13.128463 -3.282116
Xe 6.564232 13.128463 0.000000
Xe 6.564232 13.128463 3.282116
Xe 6.564232 13.128463 6.564232
Xe 6.564232 13.128463 9.846347
Xe 6.564232 13.128463 13.128463
Xe 6.564232 13.128463 16.410579
Xe 6.564232 13.128463 19.692695
Xe 6.564232 13.128463 22.974811
Xe 6.564232 14.769521 -21.333753
Xe 6.564232 14.769521 -18.051637
Xe 6.564232 14.769521 -14.769521
Xe 6.564232 14.769521 -11.487405
Xe 6.564232 14.769521 -8.205290
Xe 6.564232 14.769521 -4.923174
Xe 6.564232 14.769521 -1.641058
Xe 6.564232 14.769521 1.641058
Xe 6.564232 14.769521 4.923174
Xe 6.564232 14.769521 8.205290
Xe 6.564232 14.769521 11.487405
Xe 6.564232 14.769521 14.769521
Xe 6.564232 14.769521 18.051637
Xe 6.564232 14.769521 21.333753
Xe 6.564232 16.410579 -22.974811
Xe 6.564232 16.410579 -19.692695
Xe 6.564232 16.410579 -16.410579
Xe 6.564232 16.410579 -13.128463
Xe 6.564232 16.410579 -9.846347
Xe 6.564232 16.410579 -6.564232
Xe 6.564232 16.410579 -3.282116
Xe 6.564232 16.410579 0.000000
Xe 6.564232 16.410579 3.282116
Xe 6.564232 16.410579 6.564232
Xe 6.564232 16.410579 9.846347
Xe 6.564232 16.410579 13.128463
Xe 6.564232 16.410579 16.410579
Xe 6.564232 16.410579 19.692695
Xe 6.564232 16.410579 22.974811
Xe 6.564232 18.051637 -21.333753
Xe 6.564232 18.051637 -18.051637
Xe 6.564232 18.051637 -14.769521
Xe 6.564232 18.051637 -11.487405
Xe 6.564232 18.051637 -8.205290
Xe 6.564232 18.051637 -4.923174
Xe 6.564232 18.051637 -1.641058
Xe 6.564232 18.051637 1.641058
Xe 6.564232 18.051637 4.923174
Xe 6.564232 18.051637 8.205290
Xe 6.564232 18.051637 11.487405
Xe 6.564232 18.051637 14.769521
Xe 6.564232 18.051637 18.051637
Xe 6.564232 18.051637 21.333753
Xe 6.564232 19.692695 -22.974811
Xe 6.564232 19.692695 -19.692695
Xe 6.564232 19.692695 -16.410579
Xe 6.564232 19.692695 -13.128463
Xe 6.564232 19.692695 -9.846347
Xe 6.564232 19.692695 -6.564232
Xe 6.564232 19.692695 -3.282116
Xe 6.564232 19.692695 0.000000
Xe 6.564232 19.692695 3.282116
Xe 6.564232 19.692695 6.564232
Xe 6.564232 19.692695 9.846347
Xe 6.564232 19.692695 13.128463
Xe 6.564232 19.692695 16.410579
Xe 6.564232 19.692695 19.692695
Xe 6.564232 19.692695 22.974811
Xe 6.564232 21.333753 -21.333753
Xe 6.564232 21.333753 -18.051637
Xe 6.564232 21.333753 -14.769521
Xe 6.564232 21.333753 -11.487405
Xe 6.564232 21.333753 -8.205290
Xe 6.564232 21.333753 -4.923174
Xe 6.564232 21.333753 -1.641058
Xe 6.564232 21.333753 1.641058
Xe 6.564232 21.333753 4.923174
Xe 6.564232 21.333753 8.205290
Xe 6.564232 21.333753 11.487405
Xe 6.564232 21.333753 14.769521
Xe 6.564232 21.333753 18.051637
Xe 6.564232 21.333753 21.333753
Xe 6.564232 22.974811 -22.974811
Xe 6.564232 22.974811 -19.692695
Xe 6.564232 22.974811 -16.410579
Xe 6.564232 22.974811 -13.128463
Xe 6.564232 22.974811 -9.846347
Xe 6.564232 22.974811 -6.564232
Xe 6.564232 22.974811 -3.282116
Xe 6.564232 22.974811 0.000000
Xe 6.564232 22.974811 3.282116
Xe 6.564232 22.974811 6.564232
Xe 6.564232 22.974811 9.846347
Xe 6.564232 22.974811 13.128463
Xe 6.564232 22.974811 16.410579
Xe 6.564232 22.974811 19.692695
Xe 6.564232 22.974811 22.974811
Xe 8.205290 -22.974811 -21.333753
Xe 8.205290 -22.974811 -18.051637
Xe 8.205290 -22.974811 -14.769521
Xe 8.205290 -22.974811 -11.487405
Xe 8.205290 -22.974811 -8.205290
Xe 8.205290 -22.974811 -4.923174
Xe 8.205290 -22.974811 -1.641058
Xe 8.205290 -22.974811 1.641058
Xe 8.205290 -22.974811 4.923174
Xe 8.205290 -22.974811 8.205290
Xe 8.205290 -22.974811 11.487405
Xe 8.205290 -22.974811 14.769521
Xe 8.205290 -22.974811 18.051637
Xe 8.205290 -22.974811 21.333753
Xe 8.205290 -21.333753 -22.974811
Xe 8.205290 -21.333753 -19.692695
Xe 8.205290 -21.333753 -16.410579
Xe 8.205290 -21.333753 -13.128463
Xe 8.205290 -21.333753 -9.846347
Xe 8.205290 -21.333753 -6.564232
Xe 8.205290 -21.333753 -3.282116
Xe 8.205290 -21.333753 0.000000
Xe 8.205290 -21.333753 3.282116
Xe 8.205290 -21.333753 6.564232
Xe 8.205290 -21.333753 9.846347
Xe 8.205290 -21.333753 13.128463
Xe 8.205290 -21.333753 16.410579
Xe 8.205290 -21.333753 19.692695
Xe 8.205290 -21.333753 22.974811
Xe 8.205290 -19.692695 -21.333753
Xe 8.205290 -19.692695 -18.051637
Xe 8.205290 -19.692695 -14.769521
Xe 8.205290 -19.692695 -11.487405
Xe 8.205290 -19.692695 -8.205290
Xe 8.205290 -19.692695 -4.923174
Xe 8.205290 -19.692695 -1.641058
Xe 8.205290 -19.692695 1.641058
Xe 8.205290 -19.692695 4.923174
Xe 8.205290 -19.692695 8.205290
Xe 8.205290 -19.692695 11.487405
Xe 8.205290 -19.692695 14.769521
Xe 8.205290 -19.692695 18.051637
Xe 8.205290 -19.692695 21.333753
Xe 8.205290 -18.051637 -22.974811
Xe 8.205290 -18.051637 -19.692695
Xe 8.205290 -18.051637 -16.410579
Xe 8.205290 -18.051637 -13.128463
Xe 8.205290 -18.051637 -9.846347
Xe 8.205290 -18.051637 -6.564232
Xe 8.205290 -18.051637 -3.282116
Xe 8.205290 -18.051637 0.000000
Xe 8.205290 -18.051637 3.282116
Xe 8.205290 -18.051637 6.564232
Xe 8.205290 -18.051637 9.846347
Xe 8.205290 -18.051637 13.128463
Xe 8.205290 -18.051637 16.410579
Xe 8.205290 -18.051637 19.692695
Xe 8.205290 -18.051637 22.974811
Xe 8.205290 -16.410579 -21.333753
Xe 8.205290 -16.410579 -18.051637
Xe 8.205290 -16.410579 -14.769521
Xe 8.205290 -16.410579 -11.487405
Xe 8.205290 -16.410579 -8.205290
Xe 8.205290 -16.410579 -4.923174
Xe 8.205290 -16.410579 -1.641058
Xe 8.205290 -16.410579 1.641058
Xe 8.205290 -16.410579 4.923174
Xe 8.205290 -16.410579 8.205290
Xe 8.205290 -16.410579 11.487405
Xe 8.205290 -16.410579 14.769521
Xe 8.205290 -16.410579 18.051637
Xe 8.205290 -16.410579 21.333753
Xe 8.205290 -14.769521 -22.974811
Xe 8.205290 -14.769521 -19.692695
Xe 8.205290 -14.769521 -16.410579
Xe 8.205290 -14.769521 -13.128463
Xe 8.205290 -14.769521 -9.846347
Xe 8.205290 -14.769521 -6.564232
Xe 8.205290 -14.769521 -3.282116
Xe 8.205290 -14.769521 0.000000
Xe 8.205290 -14.769521 3.282116
Xe 8.205290 -14.769521 6.564232
Xe 8.205290 -14.769521 9.846347
Xe 8.205290 -14.769521 13.128463
Xe 8.205290 -14.769521 16.410579
Xe 8.205290 -14.769521 19.692695
Xe 8.205290 -14.769521 22.974811
Xe 8.205290 -13.128463 -21.333753
Xe 8.205290 -13.128463 -18.051637
Xe 8.205290 -13.128463 -14.769521
Xe 8.205290 -13.128463 -11.487405
Xe 8.205290 -13.128463 -8.205290
Xe 8.205290 -13.128463 -4.923174
Xe 8.205290 -13.128463 -1.641058
Xe 8.205290 -13.128463 1.641058
Xe 8.205290 -13.128463 4.923174
Xe 8.205290 -13.128463 8.205290
Xe 8.205290 -13.128463 11.487405
Xe 8.205290 -13.128463 14.769521
Xe 8.205290 -13.128463 18.051637
Xe 8.205290 -13.128463 21.333753
Xe 8.205290 -11.487405 -22.974811
Xe 8.205290 -11.487405 -19.692695
Xe 8.205290 -11.487405 -16.410579
Xe 8.205290 -11.487405 -13.128463
Xe 8.205290 -11.487405 -9.846347
Xe 8.205290 -11.487405 -6.564232
Xe 8.205290 -11.487405 -3.282116
Xe 8.205290 -11.487405 0.000000
Xe 8.205290 -11.487405 3.282116
Xe 8.205290 -11.487405 6.564232
Xe 8.205290 -11.487405 9.846347
Xe 8.205290 -11.487405 13.128463
Xe 8.205290 -11.487405 16.410579
Xe 8.205290 -11.487405 19.692695
Xe 8.205290 -11.487405 22.974811
Xe 8.205290 -9.846347 -21.333753
Xe 8.205290 -9.846347 -18.051637
Xe 8.205290 -9.846347 -14.769521
Xe 8.205290 -9.846347 -11.487405
Xe 8.205290 -9.846347 -8.205290
Xe 8.205290 -9.846347 -4.923174
Xe 8.205290 -9.846347 -1.641058
Xe 8.205290 -9.846347 1.641058
Xe 8.205290 -9.846347 4.923174
Xe 8.205290 -9.846347 8.205290
Xe 8.205290 -9.846347 11.487405
Xe 8.205290 -9.846347 14.769521
Xe 8.205290 -9.846347 18.051637
Xe 8.205290 -9.846347 21.333753
Xe 8.205290 -8.205290 -22.974811
Xe 8.205290 -8.205290 -19.692695
Xe 8.205290 -8.205290 -16.410579
Xe 8.205290 -8.205290 -13.128463
Xe 8.205290 -8.205290 -9.846347
Xe 8.205290 -8.205290 -6.564232
Xe 8.205290 -8.205290 -3.282116
Xe 8.205290 -8.205290 0.000000
Xe 8.205290 -8.205290 3.282116
Xe 8.205290 -8.205290 6.564232
Xe 8.205290 -8.205290 9.846347
Xe 8.205290 -8.205290 13.128463
Xe 8.205290 -8.205290 16.410579
Xe 8.205290 -8.205290 19.692695
Xe 8.205290 -8.205290 22.974811
Xe 8.205290 -6.564232 -21.333753
Xe 8.205290 -6.564232 -18.051637
Xe 8.205290 -6.564232 -14.769521
Xe 8.205290 -6.564232 -11.487405
Xe 8.205290 -6.564232 -8.205290
Xe 8.205290 -6.564232 -4.923174
Xe 8.205290 -6.564232 -1.641058
Xe 8.205290 -6.564232 1.641058
Xe 8.205290 -6.564232 4.923174
Xe 8.205290 -6.564232 8.205290
Xe 8.205290 -6.564232 11.487405
Xe 8.205290 -6.564232 14.769521
Xe 8.205290 -6.564232 18.051637
Xe 8.205290 -6.564232 21.333753
Xe 8.205290 -4.923174 -22.974811
Xe 8.205290 -4.923174 -19.692695
Xe 8.205290 -4.923174 -16.410579
Xe 8.205290 -4.923174 -13.128463
Xe 8.205290 -4.923174 -9.846347
Xe 8.205290 -4.923174 -6.564232
Xe 8.205290 -4.923174 -3.282116
Xe 8.205290 -4.923174 0.000000
Xe 8.205290 -4.923174 3.282116
Xe 8.205290 -4.923174 6.564232
Xe 8.205290 -4.923174 9.846347
Xe 8.205290 -4.923174 13.128463
Xe 8.205290 -4.923174 16.410579
Xe 8.205290 -4.923174 19.692695
Xe 8.205290 -4.923174 22.974811
Xe 8.205290 -3.282116 -21.333753
Xe 8.205290 -3.282116 -18.051637
Xe 8.205290 -3.282116 -14.769521
Xe 8.205290 -3.282116 -11.487405
Xe 8.205290 -3.282116 -8.205290
Xe 8.205290 -3.282116 -4.923174
Xe 8.205290 -3.282116 -1.641058
Xe 8.205290 -3.282116 1.641058
Xe 8.205290 -3.282116 4.923174
Xe 8.205290 -3.282116 8.205290
Xe 8.205290 -3.282116 11.487405
Xe 8.205290 -3.282116 14.769521
Xe 8.205290 -3.282116 18.051637
Xe 8.205290 -3.282116 21.333753
Xe 8.205290 -1.641058 -22.974811
Xe 8.205290 -1.641058 -19.692695
Xe 8.205290 -1.641058 -16.410579
Xe 8.205290 -1.641058 -13.128463
Xe 8.205290 -1.641058 -9.846347
Xe 8.205290 -1.641058 -6.564232
Xe 8.205290 -1.641058 -3.282116
Xe 8.205290 -1.641058 0.000000
Xe 8.205290 -1.641058 3.282116
Xe 8.205290 -1.641058 6.564232
Xe 8.205290 -1.641058 9.846347
Xe 8.205290 -1.641058 13.128463
Xe 8.205290 -1.641058 16.410579
Xe 8.205290 -1.641058 19.692695
Xe 8.205290 -1.641058 22.974811
Xe 8.205290 0.000000 -21.333753
Xe 8.205290 0.000000 -18.051637
Xe 8.205290 0.000000 -14.769521
Xe 8.205290 0.000000 -11.487405
Xe 8.205290 0.000000 -8.205290
Xe 8.205290 0.000000 -4.923174
Xe 8.205290 0.000000 -1.641058
Xe 8.205290 0.000000 1.641058
Xe 8.205290 0.000000 4.923174
Xe 8.205290 0.000000 8.205290
Xe 8.205290 0.000000 11.487405
Xe 8.205290 0.000000 14.769521
Xe 8.205290 0.000000 18.051637
Xe 8.205290 0.000000 21.333753
Xe 8.205290 1.641058 -22.974811
Xe 8.205290 1.641058 -19.692695
Xe 8.205290 1.641058 -16.410579
Xe 8.205290 1.641058 -13.128463
Xe 8.205290 1.641058 -9.846347
Xe 8.205290 1.641058 -6.564232
Xe 8.205290 1.641058 -3.282116
Xe 8.205290 1.641058 0.000000
Xe 8.205290 1.641058 3.282116
Xe 8.205290 1.641058 6.564232
Xe 8.205290 1.641058 9.846347
Xe 8.205290 1.641058 13.128463
Xe 8.205290 1.641058 16.410579
Xe 8.205290 1.641058 19.692695
Xe 8.205290 1.641058 22.974811
Xe 8.205290 3.282116 -21.333753
Xe 8.205290 3.282116 -18.051637
Xe 8.205290 3.282116 -14.769521
Xe 8.205290 3.282116 -11.487405
Xe 8.205290 3.282116 -8.205290
Xe 8.205290 3.282116 -4.923174
Xe 8.205290 3.282116 -1.641058
Xe 8.205290 3.282116 1.641058
Xe 8.205290 3.282116 4.923174
Xe 8.205290 3.282116 8.205290
Xe 8.205290 3.282116 11.487405
Xe 8.205290 3.282116 14.769521
Xe 8.205290 3.282116 18.051637
Xe 8.205290 3.282116 21.333753
Xe 8.205290 4.923174 -22.974811
Xe 8.205290 4.923174 -19.692695
Xe 8.205290 4.923174 -16.410579
Xe 8.205290 4.923174 -13.128463
Xe 8.205290 4.923174 -9.846347
Xe 8.205290 4.923174 -6.564232
Xe 8.205290 4.923174 -3.282116
Xe 8.205290 4.923174 0.000000
Xe 8.205290 4.923174 3.282116
Xe 8.205290 4.923174 6.564232
Xe 8.205290 4.923174 9.846347
Xe 8.205290 4.923174 13.128463
Xe 8.205290 4.923174 16.410579
Xe 8.205290 4.923174 19.692695
Xe 8.205290 4.923174 22.974811
Xe 8.205290 6.564232 -21.333753
Xe 8.205290 6.564232 -18.051637
Xe 8.205290 6.564232 -14.769521
Xe 8.205290 6.564232 -11.487405
Xe 8.205290 6.564232 -8.205290
Xe 8.205290 6.564232 -4.923174
Xe 8.205290 6.564232 -1.641058
Xe 8.205290 6.564232 1.641058
Xe 8.205290 6.564232 4.923174
Xe 8.205290 6.564232 8.205290
Xe 8.205290 6.564232 11.487405
Xe 8.205290 6.564232 14.769521
Xe 8.205290 6.564232 18.051637
Xe 8.205290 6.564232 21.333753
Xe 8.205290 8.205290 -22.974811
Xe 8.205290 8.205290 -19.692695
Xe 8.205290 8.205290 -16.410579
Xe 8.205290 8.205290 -13.128463
Xe 8.205290 8.205290 -9.846347
Xe 8.205290 8.205290 -6.564232
Xe 8.205290 8.205290 -3.282116
Xe 8.205290 8.205290 0.000000
Xe 8.205290 8.205290 3.282116
Xe 8.205290 8.205290 6.564232
Xe 8.205290 8.205290 9.846347
Xe 8.205290 8.205290 13.128463
Xe 8.205290 8.205290 16.410579
Xe 8.205290 8.205290 19.692695
Xe 8.205290 8.205290 22.974811
Xe 8.205290 9.846347 -21.333753
Xe 8.205290 9.846347 -18.051637
Xe 8.205290 9.846347 -14.769521
Xe 8.205290 9.846347 -11.487405
Xe 8.205290 9.846347 -8.205290
Xe 8.205290 9.846347 -4.923174
Xe 8.205290 9.846347 -1.641058
Xe 8.205290 9.846347 1.641058
Xe 8.205290 9.846347 4.923174
Xe 8.205290 9.846347 8.205290
Xe 8.205290 9.846347 11.487405
Xe 8.205290 9.846347 14.769521
Xe 8.205290 9.846347 18.051637
Xe 8.205290 9.846347 21.333753
Xe 8.205290 11.487405 -22.974811
Xe 8.205290 11.487405 -19.692695
Xe 8.205290 11.487405 -16.410579
Xe 8.205290 11.487405 -13.128463
Xe 8.205290 11.487405 -9.846347
Xe 8.205290 11.487405 -6.564232
Xe 8.205290 11.487405 -3.282116
Xe 8.205290 11.487405 0.000000
Xe 8.205290 11.487405 3.282116
Xe 8.205290 11.487405 6.564232
Xe 8.205290 11.487405 9.846347
Xe 8.205290 11.487405 13.128463
Xe 8.205290 11.487405 16.410579
Xe 8.205290 11.487405 19.692695
Xe 8.205290 11.487405 22.974811
Xe 8.205290 13.128463 -21.333753
Xe 8.205290 13.128463 -18.051637
Xe 8.205290 13.128463 -14.769521
Xe 8.205290 13.128463 -11.487405
Xe 8.205290 13.128463 -8.205290
Xe 8.205290 13.128463 -4.923174
Xe 8.205290 13.128463 -1.641058
Xe 8.205290 13.128463 1.641058
Xe 8.205290 13.128463 4.923174
Xe 8.205290 13.128463 8.205290
Xe 8.205290 13.128463 11.487405
Xe 8.205290 13.128463 14.769521
Xe 8.205290 13.128463 18.051637
Xe 8.205290 13.128463 21.333753
Xe 8.205290 14.769521 -22.974811
Xe 8.205290 14.769521 -19.692695
Xe 8.205290 14.769521 -16.410579
Xe 8.205290 14.769521 -13.128463
Xe 8.205290 14.769521 -9.846347
Xe 8.205290 14.769521 -6.564232
Xe 8.205290 14.769521 -3.282116
Xe 8.205290 14.769521 0.000000
Xe 8.205290 14.769521 3.282116
Xe 8.205290 14.769521 6.564232
Xe 8.205290 14.769521 9.846347
Xe 8.205290 14.769521 13.128463
Xe 8.205290 14.769521 16.410579
Xe 8.205290 14.769521 19.692695
Xe 8.205290 14.769521 22.974811
Xe 8.205290 16.410579 -21.333753
Xe 8.205290 16.410579 -18.051637
Xe 8.205290 16.410579 -14.769521
Xe 8.205290 16.410579 -11.487405
Xe 8.205290 16.410579 -8.205290
Xe 8.205290 16.410579 -4.923174
Xe 8.205290 16.410579 -1.641058
Xe 8.205290 16.410579 1.641058
Xe 8.205290 16.410579 4.923174
Xe 8.205290 16.410579 8.205290
Xe 8.205290 16.410579 11.487405
Xe 8.205290 16.410579 14.769521
Xe 8.205290 16.410579 18.051637
Xe 8.205290 16.410579 21.333753
Xe 8.205290 18.051637 -22.974811
Xe 8.205290 18.051637 -19.692695
Xe 8.205290 18.051637 -16.410579
Xe 8.205290 18.051637 -13.128463
Xe 8.205290 18.051637 -9.846347
Xe 8.205290 18.051637 -6.564232
Xe 8.205290 18.051637 -3.282116
Xe 8.205290 18.051637 0.000000
Xe 8.205290 18.051637 3.282116
Xe 8.205290 18.051637 6.564232
Xe 8.205290 18.051637 9.846347
Xe 8.205290 18.051637 13.128463
Xe 8.205290 18.051637 16.410579
Xe 8.205290 18.051637 19.692695
Xe 8.205290 18.051637 22.974811
Xe 8.205290 19.692695 -21.333753
Xe 8.205290 19.692695 -18.051637
Xe 8.205290 19.692695 -14.769521
Xe 8.205290 19.692695 -11.487405
Xe 8.205290 19.692695 -8.205290
Xe 8.205290 19.692695 -4.923174
Xe 8.205290 19.692695 -1.641058
Xe 8.205290 19.692695 1.641058
Xe 8.205290 19.692695 4.923174
Xe 8.205290 19.692695 8.205290
Xe 8.205290 19.692695 11.487405
Xe 8.205290 19.692695 14.769521
Xe 8.205290 19.692695 18.051637
Xe 8.205290 19.692695 21.333753
Xe 8.205290 21.333753 -22.974811
Xe 8.205290 21.333753 -19.692695
Xe 8.205290 21.333753 -16.410579
Xe 8.205290 21.333753 -13.128463
Xe 8.205290 21.333753 -9.846347
Xe 8.205290 21.333753 -6.564232
Xe 8.205290 21.333753 -3.282116
Xe 8.205290 21.333753 0.000000
Xe 8.205290 21.333753 3.282116
Xe 8.205290 21.333753 6.564232
Xe 8.205290 21.333753 9.846347
Xe 8.205290 21.333753 13.128463
Xe 8.205290 21.333753 16.410579
Xe 8.205290 21.333753 19.692695
Xe 8.205290 21.333753 22.974811
Xe 8.205290 22.974811 -21.333753
Xe 8.205290 22.974811 -18.051637
Xe 8.205290 22.974811 -14.769521
Xe 8.205290 22.974811 -11.487405
Xe 8.205290 22.974811 -8.205290
Xe 8.205290 22.974811 -4.923174
Xe 8.205290 22.974811 -1.641058
Xe 8.205290 22.974811 1.641058
Xe 8.205290 22.974811 4.923174
Xe 8.205290 22.974811 8.205290
Xe 8.205290 22.974811 11.487405
Xe 8.205290 22.974811 14.769521
Xe 8.205290 22.974811 18.051637
Xe 8.205290 22.974811 21.333753
Xe 9.846347 -22.974811 -22.974811
Xe 9.846347 -22.974811 -19.692695
Xe 9.846347 -22.974811 -16.410579
Xe 9.846347 -22.974811 -13.128463
Xe 9.846347 -22.974811 -9.846347
Xe 9.846347 -22.974811 -6.564232
Xe 9.846347 -22.974811 -3.282116
Xe 9.846347 -22.974811 0.000000
Xe 9.846347 -22.974811 3.282116
Xe 9.846347 -22.974811 6.564232
Xe 9.846347 -22.974811 9.846347
Xe 9.846347 -22.974811 13.128463
Xe 9.846347 -22.974811 16.410579
Xe 9.846347 -22.974811 19.692695
Xe 9.846347 -22.974811 22.974811
Xe 9.846347 -21.333753 -21.333753
Xe 9.846347 -21.333753 -18.051637
Xe 9.846347 -21.333753 -14.769521
Xe 9.846347 -21.333753 -11.487405
Xe 9.846347 -21.333753 -8.205290
Xe 9.846347 -21.333753 -4.923174
Xe 9.846347 -21.333753 -1.641058
Xe 9.846347 -21.333753 1.641058
Xe 9.846347 -21.333753 4.923174
Xe 9.846347 -21.333753 8.205290
Xe 9.846347 -21.333753 11.487405
Xe 9.846347 -21.333753 14.769521
Xe 9.846347 -21.333753 18.051637
Xe 9.846347 -21.333753 21.333753
Xe 9.846347 -19.692695 -22.974811
Xe 9.846347 -19.692695 -19.692695
Xe 9.846347 -19.692695 -16.410579
Xe 9.846347 -19.692695 -13.128463
Xe 9.846347 -19.692695 -9.846347
Xe 9.846347 -19.692695 -6.564232
Xe 9.846347 -19.692695 -3.282116
Xe 9.846347 -19.692695 0.000000
Xe 9.846347 -19.692695 3.282116
Xe 9.846347 -19.692695 6.564232
Xe 9.846347 -19.692695 9.846347
Xe 9.846347 -19.692695 13.128463
Xe 9.846347 -19.692695 16.410579
Xe 9.846347 -19.692695 19.692695
Xe 9.846347 -19.692695 22.974811
Xe 9.846347 -18.051637 -21.333753
Xe 9.846347 -18.051637 -18.051637
Xe 9.846347 -18.051637 -14.769521
Xe 9.846347 -18.051637 -11.487405
Xe 9.846347 -18.051637 -8.205290
Xe 9.846347 -18.051637 -4.923174
Xe 9.846347 -18.051637 -1.641058
Xe 9.846347 -18.051637 1.641058
Xe 9.846347 -18.051637 4.923174
Xe 9.846347 -18.051637 8.205290
Xe 9.846347 -18.051637 11.487405
Xe 9.846347 -18.051637 14.769521
Xe 9.846347 -18.051637 18.051637
Xe 9.846347 -18.051637 21.333753
Xe 9.846347 -16.410579 -22.974811
Xe 9.846347 -16.410579 -19.692695
Xe 9.846347 -16.410579 -16.410579
Xe 9.846347 -16.410579 -13.128463
Xe 9.846347 -16.410579 -9.846347
Xe 9.846347 -16.410579 -6.564232
Xe 9.846347 -16.410579 -3.282116
Xe 9.846347 -16.410579 0.000000
Xe 9.846347 -16.410579 3.282116
Xe 9.846347 -16.410579 6.564232
Xe 9.846347 -16.410579 9.846347
Xe 9.846347 -16.410579 13.128463
Xe 9.846347 -16.410579 16.410579
Xe 9.846347 -16.410579 19.692695
Xe 9.846347 -16.410579 22.974811
Xe 9.846347 -14.769521 -21.333753
Xe 9.846347 -14.769521 -18.051637
Xe 9.846347 -14.769521 -14.769521
Xe 9.846347 -14.769521 -11.487405
Xe 9.846347 -14.769521 -8.205290
Xe 9.846347 -14.769521 -4.923174
Xe 9.846347 -14.769521 -1.641058
Xe 9.846347 -14.769521 1.641058
Xe 9.846347 -14.769521 4.923174
Xe 9.846347 -14.769521 8.205290
Xe 9.846347 -14.769521 11.487405
Xe 9.846347 -14.769521 14.769521
Xe 9.846347 -14.769521 18.051637
Xe 9.846347 -14.769521 21.333753
Xe 9.846347 -13.128463 -22.974811
Xe 9.846347 -13.128463 -19.692695
Xe 9.846347 -13.128463 -16.410579
Xe 9.846347 -13.128463 -13.128463
Xe 9.846347 -13.128463 -9.846347
Xe 9.846347 -13.128463 -6.564232
Xe 9.846347 -13.128463 -3.282116
Xe 9.846347 -13.128463 0.000000
Xe 9.846347 -13.128463 3.282116
Xe 9.846347 -13.128463 6.564232
Xe 9.846347 -13.128463 9.846347
Xe 9.846347 -13.128463 13.128463
Xe 9.846347 -13.128463 16.410579
Xe 9.846347 -13.128463 19.692695
Xe 9.846347 -13.128463 22.974811
Xe 9.846347 -11.487405 -21.333753
Xe 9.846347 -11.487405 -18.051637
Xe 9.846347 -11.487405 -14.769521
Xe 9.846347 -11.487405 -11.487405
Xe 9.846347 -11.487405 -8.205290
Xe 9.846347 -11.487405 -4.923174
Xe 9.846347 -11.487405 -1.641058
Xe 9.846347 -11.487405 1.641058
Xe 9.846347 -11.487405 4.923174
Xe 9.846347 -11.487405 8.205290
Xe 9.846347 -11.487405 11.487405
Xe 9.846347 -11.487405 14.769521
Xe 9.846347 -11.487405 18.051637
Xe 9.846347 -11.487405 21.333753
Xe 9.846347 -9.846347 -22.974811
Xe 9.846347 -9.846347 -19.692695
Xe 9.846347 -9.846347 -16.410579
Xe 9.846347 -9.846347 -13.128463
Xe 9.846347 -9.846347 -9.846347
Xe 9.846347 -9.846347 -6.564232
Xe 9.846347 -9.846347 -3.282116
Xe 9.846347 -9.846347 0.000000
Xe 9.846347 -9.846347 3.282116
Xe 9.846347 -9.846347 6.564232
Xe 9.846347 -9.846347 9.846347
Xe 9.846347 -9.846347 13.128463
Xe 9.846347 -9.846347 16.410579
Xe 9.846347 -9.846347 19.692695
Xe 9.846347 -9.846347 22.974811
Xe 9.846347 -8.205290 -21.333753
Xe 9.846347 -8.205290 -18.051637
Xe 9.846347 -8.205290 -14.769521
Xe 9.846347 -8.205290 -11.487405
Xe 9.846347 -8.205290 -8.205290
Xe 9.846347 -8.205290 -4.923174
Xe 9.846347 -8.205290 -1.641058
Xe 9.846347 -8.205290 1.641058
Xe 9.846347 -8.205290 4.923174
Xe 9.846347 -8.205290 8.205290
Xe 9.846347 -8.205290 11.487405
Xe 9.846347 -8.205290 14.769521
Xe 9.846347 -8.205290 18.051637
Xe 9.846347 -8.205290 21.333753
Xe 9.846347 -6.564232 -22.974811
Xe 9.846347 -6.564232 -19.692695
Xe 9.846347 -6.564232 -16.410579
Xe 9.846347 -6.564232 -13.128463
Xe 9.846347 -6.564232 -9.846347
Xe 9.846347 -6.564232 -6.564232
Xe 9.846347 -6.564232 -3.282116
Xe 9.846347 -6.564232 0.000000
Xe 9.846347 -6.564232 3.282116
Xe 9.846347 -6.564232 6.564232
Xe 9.846347 -6.564232 9.846347
Xe 9.846347 -6.564232 13.128463
Xe 9.846347 -6.564232 16.410579
Xe 9.846347 -6.564232 19.692695
Xe 9.846347 -6.564232 22.974811
Xe 9.846347 -4.923174 -21.333753
Xe 9.846347 -4.923174 -18.051637
Xe 9.846347 -4.923174 -14.769521
Xe 9.846347 -4.923174 -11.487405
Xe 9.846347 -4.923174 -8.205290
Xe 9.846347 -4.923174 -4.923174
Xe 9.846347 -4.923174 -1.641058
Xe 9.846347 -4.923174 1.641058
Xe 9.846347 -4.923174 4.923174
Xe 9.846347 -4.923174 8.205290
Xe 9.846347 -4.923174 11.487405
Xe 9.846347 -4.923174 14.769521
Xe 9.846347 -4.923174 18.051637
Xe 9.846347 -4.923174 21.333753
Xe 9.846347 -3.282116 -22.974811
Xe 9.846347 -3.282116 -19.692695
Xe 9.846347 -3.282116 -16.410579
Xe 9.846347 -3.282116 -13.128463
Xe 9.846347 -3.282116 -9.846347
Xe 9.846347 -3.282116 -6.564232
Xe 9.846347 -3.282116 -3.282116
Xe 9.846347 -3.282116 0.000000
Xe 9.846347 -3.282116 3.282116
Xe 9.846347 -3.282116 6.564232
Xe 9.846347 -3.282116 9.846347
Xe 9.846347 -3.282116 13.128463
Xe 9.846347 -3.282116 16.410579
Xe 9.846347 -3.282116 19.692695
Xe 9.846347 -3.282116 22.974811
Xe 9.846347 -1.641058 -21.333753
Xe 9.846347 -1.641058 -18.051637
Xe 9.846347 -1.641058 -14.769521
Xe 9.846347 -1.641058 -11.487405
Xe 9.846347 -1.641058 -8.205290
Xe 9.846347 -1.641058 -4.923174
Xe 9.846347 -1.641058 -1.641058
Xe 9.846347 -1.641058 1.641058
Xe 9.846347 -1.641058 4.923174
Xe 9.846347 -1.641058 8.205290
Xe 9.846347 -1.641058 11.487405
Xe 9.846347 -1.641058 14.769521
Xe 9.846347 -1.641058 18.051637
Xe 9.846347 -1.641058 21.333753
Xe 9.846347 0.000000 -22.974811
Xe 9.846347 0.000000 -19.692695
Xe 9.846347 0.000000 -16.410579
Xe 9.846347 0.000000 -13.128463
Xe 9.846347 0.000000 -9.846347
Xe 9.846347 0.000000 -6.564232
Xe 9.846347 0.000000 -3.282116
Xe 9.846347 0.000000 0.000000
Xe 9.846347 0.000000 3.282116
Xe 9.846347 0.000000 6.564232
Xe 9.846347 0.000000 9.846347
Xe 9.846347 0.000000 13.128463
Xe 9.846347 0.000000 16.410579
Xe 9.846347 0.000000 19.692695
Xe 9.846347 0.000000 22.974811
Xe 9.846347 1.641058 -21.333753
Xe 9.846347 1.641058 -18.051637
Xe 9.846347 1.641058 -14.769521
Xe 9.846347 1.641058 -11.487405
Xe 9.846347 1.641058 -8.205290
Xe 9.846347 1.641058 -4.923174
Xe 9.846347 1.641058 -1.641058
Xe 9.846347 1.641058 1.641058
Xe 9.846347 1.641058 4.923174
Xe 9.846347 1.641058 8.205290
Xe 9.846347 1.641058 11.487405
Xe 9.846347 1.641058 14.769521
Xe 9.846347 1.641058 18.051637
Xe 9.846347 1.641058 21.333753
Xe 9.846347 3.282116 -22.974811
Xe 9.846347 3.282116 -19.692695
Xe 9.846347 3.282116 -16.410579
Xe 9.846347 3.282116 -13.128463
Xe 9.846347 3.282116 -9.846347
Xe 9.846347 3.282116 -6.564232
Xe 9.846347 3.282116 -3.282116
Xe 9.846347 3.282116 0.000000
Xe 9.846347 3.282116 3.282116
Xe 9.846347 3.282116 6.564232
Xe 9.846347 3.282116 9.846347
Xe 9.846347 3.282116 13.128463
Xe 9.846347 3.282116 16.410579
Xe 9.846347 3.282116 19.692695
Xe 9.846347 3.282116 22.974811
Xe 9.846347 4.923174 -21.333753
Xe 9.846347 4.923174 -18.051637
Xe 9.846347 4.923174 -14.769521
Xe 9.846347 4.923174 -11.487405
Xe 9.846347 4.923174 -8.205290
Xe 9.846347 4.923174 -4.923174
Xe 9.846347 4.923174 -1.641058
Xe 9.846347 4.923174 1.641058
Xe 9.846347 4.923174 4.923174
Xe 9.846347 4.923174 8.205290
Xe 9.846347 4.923174 11.487405
Xe 9.846347 4.923174 14.769521
Xe 9.846347 4.923174 18.051637
Xe 9.846347 4.923174 21.333753
Xe 9.846347 6.564232 -22.974811
Xe 9.846347 6.564232 -19.692695
Xe 9.846347 6.564232 -16.410579
Xe 9.846347 6.564232 -13.128463
Xe 9.846347 6.564232 -9.846347
Xe 9.846347 6.564232 -6.564232
Xe 9.846347 6.564232 -3.282116
Xe 9.846347 6.564232 0.000000
Xe 9.846347 6.564232 3.282116
Xe 9.846347 6.564232 6.564232
Xe 9.846347 6.564232 9.846347
Xe 9.846347 6.564232 13.128463
Xe 9.846347 6.564232 16.410579
Xe 9.846347 6.564232 19.692695
Xe 9.846347 6.564232 22.974811
Xe 9.846347 8.205290 -21.333753
Xe 9.846347 8.205290 -18.051637
Xe 9.846347 8.205290 -14.769521
Xe 9.846347 8.205290 -11.487405
Xe 9.846347 8.205290 -8.205290
Xe 9.846347 8.205290 -4.923174
Xe 9.846347 8.205290 -1.641058
Xe 9.846347 8.205290 1.641058
Xe 9.846347 8.205290 4.923174
Xe 9.846347 8.205290 8.205290
Xe 9.846347 8.205290 11.487405
Xe 9.846347 8.205290 14.769521
Xe 9.846347 8.205290 18.051637
Xe 9.846347 8.205290 21.333753
Xe 9.846347 9.846347 -22.974811
Xe 9.846347 9.846347 -19.692695
Xe 9.846347 9.846347 -16.410579
Xe 9.846347 9.846347 -13.128463
Xe 9.846347 9.846347 -9.846347
Xe 9.846347 9.846347 -6.564232
Xe 9.846347 9.846347 -3.282116
Xe 9.846347 9.846347 0.000000
Xe 9.846347 9.846347 3.282116
Xe 9.846347 9.846347 6.564232
Xe 9.846347 9.846347 9.846347
Xe 9.846347 9.846347 13.128463
Xe 9.846347 9.846347 16.410579
Xe 9.846347 9.846347 19.692695
Xe 9.846347 9.846347 22.974811
Xe 9.846347 11.487405 -21.333753
Xe 9.846347 11.487405 -18.051637
Xe 9.846347 11.487405 -14.769521
Xe 9.846347 11.487405 -11.487405
Xe 9.846347 11.487405 -8.205290
Xe 9.846347 11.487405 -4.923174
Xe 9.846347 11.487405 -1.641058
Xe 9.846347 11.487405 1.641058
Xe 9.846347 11.487405 4.923174
Xe 9.846347 11.487405 8.205290
Xe 9.846347 11.487405 11.487405
Xe 9.846347 11.487405 14.769521
Xe 9.846347 11.487405 18.051637
Xe 9.846347 11.487405 21.333753
Xe 9.846347 13.128463 -22.974811
Xe 9.846347 13.128463 -19.692695
Xe 9.846347 13.128463 -16.410579
Xe 9.846347 13.128463 -13.128463
Xe 9.846347 13.128463 -9.846347
Xe 9.846347 13.128463 -6.564232
Xe 9.846347 13.128463 -3.282116
Xe 9.846347 13.128463 0.000000
Xe 9.846347 13.128463 3.282116
Xe 9.846347 13.128463 6.564232
Xe 9.846347 13.128463 9.846347
Xe 9.846347 13.128463 13.128463
Xe 9.846347 13.128463 16.410579
Xe 9.846347 13.128463 19.692695
Xe 9.846347 13.128463 22.974811
Xe 9.846347 14.769521 -21.333753
Xe 9.846347 14.769521 -18.051637
Xe 9.846347 14.769521 -14.769521
Xe 9.846347 14.769521 -11.487405
Xe 9.846347 14.769521 -8.205290
Xe 9.846347 14.769521 -4.923174
Xe 9.846347 14.769521 -1.641058
Xe 9.846347 14.769521 1.641058
Xe 9.846347 14.769521 4.923174
Xe 9.846347 14.769521 8.205290
Xe 9.846347 14.769521 11.487405
Xe 9.846347 14.769521 14.769521
Xe 9.846347 14.769521 18.051637
Xe 9.846347 14.769521 21.333753
Xe 9.846347 16.410579 -22.974811
Xe 9.846347 16.410579 -19.692695
Xe 9.846347 16.410579 -16.410579
Xe 9.846347 16.410579 -13.128463
Xe 9.846347 16.410579 -9.846347
Xe 9.846347 16.410579 -6.564232
Xe 9.846347 16.410579 -3.282116
Xe 9.846347 16.410579 0.000000
Xe 9.846347 16.410579 3.282116
Xe 9.846347 16.410579 6.564232
Xe 9.846347 16.410579 9.846347
Xe 9.846347 16.410579 13.128463
Xe 9.846347 16.410579 16.410579
Xe 9.846347 16.410579 19.692695
Xe 9.846347 16.410579 22.974811
Xe 9.846347 18.051637 -21.333753
Xe 9.846347 18.051637 -18.051637
Xe 9.846347 18.051637 -14.769521
Xe 9.846347 18.051637 -11.487405
Xe 9.846347 18.051637 -8.205290
Xe 9.846347 18.051637 -4.923174
Xe 9.846347 18.051637 -1.641058
Xe 9.846347 18.051637 1.641058
Xe 9.846347 18.051637 4.923174
Xe 9.846347 18.051637 8.205290
Xe 9.846347 18.051637 11.487405
Xe 9.846347 18.051637 14.769521
Xe 9.846347 18.051637 18.051637
Xe 9.846347 18.051637 21.333753
Xe 9.846347 19.692695 -22.974811
Xe 9.846347 19.692695 -19.692695
Xe 9.846347 19.692695 -16.410579
Xe 9.846347 19.692695 -13.128463
Xe 9.846347 19.692695 -9.846347
Xe 9.846347 19.692695 -6.564232
Xe 9.846347 19.692695 -3.282116
Xe 9.846347 19.692695 0.000000
Xe 9.846347 19.692695 3.282116
Xe 9.846347 19.692695 6.564232
Xe 9.846347 19.692695 9.846347
Xe 9.846347 19.692695 13.128463
Xe 9.846347 19.692695 16.410579
Xe 9.846347 19.692695 19.692695
Xe 9.846347 19.692695 22.974811
Xe 9.846347 21.333753 -21.333753
Xe 9.846347 21.333753 -18.051637
Xe 9.846347 21.333753 -14.769521
Xe 9.846347 21.333753 -11.487405
Xe 9.846347 21.333753 -8.205290
Xe 9.846347 21.333753 -4.923174
Xe 9.846347 21.333753 -1.641058
Xe 9.846347 21.333753 1.641058
Xe 9.846347 21.333753 4.923174
Xe 9.846347 21.333753 8.205290
Xe 9.846347 21.333753 11.487405
Xe 9.846347 21.333753 14.769521
Xe 9.846347 21.333753 18.051637
Xe 9.846347 21.333753 21.333753
Xe 9.846347 22.974811 -22.974811
Xe 9.846347 22.974811 -19.692695
Xe 9.846347 22.974811 -16.410579
Xe 9.846347 22.974811 -13.128463
Xe 9.846347 22.974811 -9.846347
Xe 9.846347 22.974811 -6.564232
Xe 9.846347 22.974811 -3.282116
Xe 9.846347 22.974811 0.000000
Xe 9.846347 22.974811 3.282116
Xe 9.846347 22.974811 6.564232
Xe 9.846347 22.974811 9.846347
Xe 9.846347 22.974811 13.128463
Xe 9.846347 22.974811 16.410579
Xe 9.846347 22.974811 19.692695
Xe 9.846347 22.974811 22.974811
Xe 11.487405 -22.974811 -21.333753
Xe 11.487405 -22.974811 -18.051637
Xe 11.487405 -22.974811 -14.769521
Xe 11.487405 -22.974811 -11.487405
Xe 11.487405 -22.974811 -8.205290
Xe 11.487405 -22.974811 -4.923174
Xe 11.487405 -22.974811 -1.641058
Xe 11.487405 -22.974811 1.641058
Xe 11.487405 -22.974811 4.923174
Xe 11.487405 -22.974811 8.205290
Xe 11.487405 -22.974811 11.487405
Xe 11.487405 -22.974811 14.769521
Xe 11.487405 -22.974811 18.051637
Xe 11.487405 -22.974811 21.333753
Xe 11.487405 -21.333753 -22.974811
Xe 11.487405 -21.333753 -19.692695
Xe 11.487405 -21.333753 -16.410579
Xe 11.487405 -21.333753 -13.128463
Xe 11.487405 -21.333753 -9.846347
Xe 11.487405 -21.333753 -6.564232
Xe 11.487405 -21.333753 -3.282116
Xe 11.487405 -21.333753 0.000000
Xe 11.487405 -21.333753 3.282116
Xe 11.487405 -21.333753 6.564232
Xe 11.487405 -21.333753 9.846347
Xe 11.487405 -21.333753 13.128463
Xe 11.487405 -21.333753 16.410579
Xe 11.487405 -21.333753 19.692695
Xe 11.487405 -21.333753 22.974811
Xe 11.487405 -19.692695 -21.333753
Xe 11.487405 -19.692695 -18.051637
Xe 11.487405 -19.692695 -14.769521
Xe 11.487405 -19.692695 -11.487405
Xe 11.487405 -19.692695 -8.205290
Xe 11.487405 -19.692695 -4.923174
Xe 11.487405 -19.692695 -1.641058
Xe 11.487405 -19.692695 1.641058
Xe 11.487405 -19.692695 4.923174
Xe 11.487405 -19.692695 8.205290
Xe 11.487405 -19.692695 11.487405
Xe 11.487405 -19.692695 14.769521
Xe 11.487405 -19.692695 18.051637
Xe 11.487405 -19.692695 21.333753
Xe 11.487405 -18.051637 -22.974811
Xe 11.487405 -18.051637 -19.692695
Xe 11.487405 -18.051637 -16.410579
Xe 11.487405 -18.051637 -13.128463
Xe 11.487405 -18.051637 -9.846347
Xe 11.487405 -18.051637 -6.564232
Xe 11.487405 -18.051637 -3.282116
Xe 11.487405 -18.051637 0.000000
Xe 11.487405 -18.051637 3.282116
Xe 11.487405 -18.051637 6.564232
Xe 11.487405 -18.051637 9.846347
Xe 11.487405 -18.051637 13.128463
Xe 11.487405 -18.051637 16.410579
Xe 11.487405 -18.051637 19.692695
Xe 11.487405 -18.051637 22.974811
Xe 11.487405 -16.410579 -21.333753
Xe 11.487405 -16.410579 -18.051637
Xe 11.487405 -16.410579 -14.769521
Xe 11.487405 -16.410579 -11.487405
Xe 11.487405 -16.410579 -8.205290
Xe 11.487405 -16.410579 -4.923174
Xe 11.487405 -16.410579 -1.641058
Xe 11.487405 -16.410579 1.641058
Xe 11.487405 -16.410579 4.923174
Xe 11.487405 -16.410579 8.205290
Xe 11.487405 -16.410579 11.487405
Xe 11.487405 -16.410579 14.769521
Xe 11.487405 -16.410579 18.051637
Xe 11.487405 -16.410579 21.333753
Xe 11.487405 -14.769521 -22.974811
Xe 11.487405 -14.769521 -19.692695
Xe 11.487405 -14.769521 -16.410579
Xe 11.487405 -14.769521 -13.128463
Xe 11.487405 -14.769521 -9.846347
Xe 11.487405 -14.769521 -6.564232
Xe 11.487405 -14.769521 -3.282116
Xe 11.487405 -14.769521 0.000000
Xe 11.487405 -14.769521 3.282116
Xe 11.487405 -14.769521 6.564232
Xe 11.487405 -14.769521 9.846347
Xe 11.487405 -14.769521 13.128463
Xe 11.487405 -14.769521 16.410579
Xe 11.487405 -14.769521 19.692695
Xe 11.487405 -14.769521 22.974811
Xe 11.487405 -13.128463 -21.333753
Xe 11.487405 -13.128463 -18.051637
Xe 11.487405 -13.128463 -14.769521
Xe 11.487405 -13.128463 -11.487405
Xe 11.487405 -13.128463 -8.205290
Xe 11.487405 -13.128463 -4.923174
Xe 11.487405 -13.128463 -1.641058
Xe 11.487405 -13.128463 1.641058
Xe 11.487405 -13.128463 4.923174
Xe 11.487405 -13.128463 8.205290
Xe 11.487405 -13.128463 11.487405
Xe 11.487405 -13.128463 14.769521
Xe 11.487405 -13.128463 18.051637
Xe 11.487405 -13.128463 21.333753
Xe 11.487405 -11.487405 -22.974811
Xe 11.487405 -11.487405 -19.692695
Xe 11.487405 -11.487405 -16.410579
Xe 11.487405 -11.487405 -13.128463
Xe 11.487405 -11.487405 -9.846347
Xe 11.487405 -11.487405 -6.564232
Xe 11.487405 -11.487405 -3.282116
Xe 11.487405 -11.487405 0.000000
Xe 11.487405 -11.487405 3.282116
Xe 11.487405 -11.487405 6.564232
Xe 11.487405 -11.487405 9.846347
Xe 11.487405 -11.487405 13.128463
Xe 11.487405 -11.487405 16.410579
Xe 11.487405 -11.487405 19.692695
Xe 11.487405 -11.487405 22.974811
Xe 11.487405 -9.846347 -21.333753
Xe 11.487405 -9.846347 -18.051637
Xe 11.487405 -9.846347 -14.769521
Xe 11.487405 -9.846347 -11.487405
Xe 11.487405 -9.846347 -8.205290
Xe 11.487405 -9.846347 -4.923174
Xe 11.487405 -9.846347 -1.641058
Xe 11.487405 -9.846347 1.641058
Xe 11.487405 -9.846347 4.923174
Xe 11.487405 -9.846347 8.205290
Xe 11.487405 -9.846347 11.487405
Xe 11.487405 -9.846347 14.769521
Xe 11.487405 -9.846347 18.051637
Xe 11.487405 -9.846347 21.333753
Xe 11.487405 -8.205290 -22.974811
Xe 11.487405 -8.205290 -19.692695
Xe 11.487405 -8.205290 -16.410579
Xe 11.487405 -8.205290 -13.128463
Xe 11.487405 -8.205290 -9.846347
Xe 11.487405 -8.205290 -6.564232
Xe 11.487405 -8.205290 -3.282116
Xe 11.487405 -8.205290 0.000000
Xe 11.487405 -8.205290 3.282116
Xe 11.487405 -8.205290 6.564232
Xe 11.487405 -8.205290 9.846347
Xe 11.487405 -8.205290 13.128463
Xe 11.487405 -8.205290 16.410579
Xe 11.487405 -8.205290 19.692695
Xe 11.487405 -8.205290 22.974811
Xe 11.487405 -6.564232 -21.333753
Xe 11.487405 -6.564232 -18.051637
Xe 11.487405 -6.564232 -14.769521
Xe 11.487405 -6.564232 -11.487405
Xe 11.487405 -6.564232 -8.205290
Xe 11.487405 -6.564232 -4.923174
Xe 11.487405 -6.564232 -1.641058
Xe 11.487405 -6.564232 1.641058
Xe 11.487405 -6.564232 4.923174
Xe 11.487405 -6.564232 8.205290
Xe 11.487405 -6.564232 11.487405
Xe 11.487405 -6.564232 14.769521
Xe 11.487405 -6.564232 18.051637
Xe 11.487405 -6.564232 21.333753
Xe 11.487405 -4.923174 -22.974811
Xe 11.487405 -4.923174 -19.692695
Xe 11.487405 -4.923174 -16.410579
Xe 11.487405 -4.923174 -13.128463
Xe 11.487405 -4.923174 -9.846347
Xe 11.487405 -4.923174 -6.564232
Xe 11.487405 -4.923174 -3.282116
Xe 11.487405 -4.923174 0.000000
Xe 11.487405 -4.923174 3.282116
Xe 11.487405 -4.923174 6.564232
Xe 11.487405 -4.923174 9.846347
Xe 11.487405 -4.923174 13.128463
Xe 11.487405 -4.923174 16.410579
Xe 11.487405 -4.923174 19.692695
Xe 11.487405 -4.923174 22.974811
Xe 11.487405 -3.282116 -21.333753
Xe 11.487405 -3.282116 -18.051637
Xe 11.487405 -3.282116 -14.769521
Xe 11.487405 -3.282116 -11.487405
Xe 11.487405 -3.282116 -8.205290
Xe 11.487405 -3.282116 -4.923174
Xe 11.487405 -3.282116 -1.641058
Xe 11.487405 -3.282116 1.641058
Xe 11.487405 -3.282116 4.923174
Xe 11.487405 -3.282116 8.205290
Xe 11.487405 -3.282116 11.487405
Xe 11.487405 -3.282116 14.769521
Xe 11.487405 -3.282116 18.051637
Xe 11.487405 -3.282116 21.333753
Xe 11.487405 -1.641058 -22.974811
Xe 11.487405 -1.641058 -19.692695
Xe 11.487405 -1.641058 -16.410579
Xe 11.487405 -1.641058 -13.128463
Xe 11.487405 -1.641058 -9.846347
Xe 11.487405 -1.641058 -6.564232
Xe 11.487405 -1.641058 -3.282116
Xe 11.487405 -1.641058 0.000000
Xe 11.487405 -1.641058 3.282116
Xe 11.487405 -1.641058 6.564232
Xe 11.487405 -1.641058 9.846347
Xe 11.487405 -1.641058 13.128463
Xe 11.487405 -1.641058 16.410579
Xe 11.487405 -1.641058 19.692695
Xe 11.487405 -1.641058 22.974811
Xe 11.487405 0.000000 -21.333753
Xe 11.487405 0.000000 -18.051637
Xe 11.487405 0.000000 -14.769521
Xe 11.487405 0.000000 -11.487405
Xe 11.487405 0.000000 -8.205290
Xe 11.487405 0.000000 -4.923174
Xe 11.487405 0.000000 -1.641058
Xe 11.487405 0.000000 1.641058
Xe 11.487405 0.000000 4.923174
Xe 11.487405 0.000000 8.205290
Xe 11.487405 0.000000 11.487405
Xe 11.487405 0.000000 14.769521
Xe 11.487405 0.000000 18.051637
Xe 11.487405 0.000000 21.333753
Xe 11.487405 1.641058 -22.974811
Xe 11.487405 1.641058 -19.692695
Xe 11.487405 1.641058 -16.410579
Xe 11.487405 1.641058 -13.128463
Xe 11.487405 1.641058 -9.846347
Xe 11.487405 1.641058 -6.564232
Xe 11.487405 1.641058 -3.282116
Xe 11.487405 1.641058 0.000000
Xe 11.487405 1.641058 3.282116
Xe 11.487405 1.641058 6.564232
Xe 11.487405 1.641058 9.846347
Xe 11.487405 1.641058 13.128463
Xe 11.487405 1.641058 16.410579
Xe 11.487405 1.641058 19.692695
Xe 11.487405 1.641058 22.974811
Xe 11.487405 3.282116 -21.333753
Xe 11.487405 3.282116 -18.051637
Xe 11.487405 3.282116 -14.769521
Xe 11.487405 3.282116 -11.487405
Xe 11.487405 3.282116 -8.205290
Xe 11.487405 3.282116 -4.923174
Xe 11.487405 3.282116 -1.641058
Xe 11.487405 3.282116 1.641058
Xe 11.487405 3.282116 4.923174
Xe 11.487405 3.282116 8.205290
Xe 11.487405 3.282116 11.487405
Xe 11.487405 3.282116 14.769521
Xe 11.487405 3.282116 18.051637
Xe 11.487405 3.282116 21.333753
Xe 11.487405 4.923174 -22.974811
Xe 11.487405 4.923174 -19.692695
Xe 11.487405 4.923174 -16.410579
Xe 11.487405 4.923174 -13.128463
Xe 11.487405 4.923174 -9.846347
Xe 11.487405 4.923174 -6.564232
Xe 11.487405 4.923174 -3.282116
Xe 11.487405 4.923174 0.000000
Xe 11.487405 4.923174 3.282116
Xe 11.487405 4.923174 6.564232
Xe 11.487405 4.923174 9.846347
Xe 11.487405 4.923174 13.128463
Xe 11.487405 4.923174 16.410579
Xe 11.487405 4.923174 19.692695
Xe 11.487405 4.923174 22.974811
Xe 11.487405 6.564232 -21.333753
Xe 11.487405 6.564232 -18.051637
Xe 11.487405 6.564232 -14.769521
Xe 11.487405 6.564232 -11.487405
Xe 11.487405 6.564232 -8.205290
Xe 11.487405 6.564232 -4.923174
Xe 11.487405 6.564232 -1.641058
Xe 11.487405 6.564232 1.641058
Xe 11.487405 6.564232 4.923174
Xe 11.487405 6.564232 8.205290
Xe 11.487405 6.564232 11.487405
Xe 11.487405 6.564232 14.769521
Xe 11.487405 6.564232 18.051637
Xe 11.487405 6.564232 21.333753
Xe 11.487405 8.205290 -22.974811
Xe 11.487405 8.205290 -19.692695
Xe 11.487405 8.205290 -16.410579
Xe 11.487405 8.205290 -13.128463
Xe 11.487405 8.205290 -9.846347
Xe 11.487405 8.205290 -6.564232
Xe 11.487405 8.205290 -3.282116
Xe 11.487405 8.205290 0.000000
Xe 11.487405 8.205290 3.282116
Xe 11.487405 8.205290 6.564232
Xe 11.487405 8.205290 9.846347
Xe 11.487405 8.205290 13.128463
Xe 11.487405 8.205290 16.410579
Xe 11.487405 8.205290 19.692695
Xe 11.487405 8.205290 22.974811
Xe 11.487405 9.846347 -21.333753
Xe 11.487405 9.846347 -18.051637
Xe 11.487405 9.846347 -14.769521
Xe 11.487405 9.846347 -11.487405
Xe 11.487405 9.846347 -8.205290
Xe 11.487405 9.846347 -4.923174
Xe 11.487405 9.846347 -1.641058
Xe 11.487405 9.846347 1.641058
Xe 11.487405 9.846347 4.923174
Xe 11.487405 9.846347 8.205290
Xe 11.487405 9.846347 11.487405
Xe 11.487405 9.846347 14.769521
Xe 11.487405 9.846347 18.051637
Xe 11.487405 9.846347 21.333753
Xe 11.487405 11.487405 -22.974811
Xe 11.487405 11.487405 -19.692695
Xe 11.487405 11.487405 -16.410579
Xe 11.487405 11.487405 -13.128463
Xe 11.487405 11.487405 -9.846347
Xe 11.487405 11.487405 -6.564232
Xe 11.487405 11.487405 -3.282116
Xe 11.487405 11.487405 0.000000
Xe 11.487405 11.487405 3.282116
Xe 11.487405 11.487405 6.564232
Xe 11.487405 11.487405 9.846347
Xe 11.487405 11.487405 13.128463
Xe 11.487405 11.487405 16.410579
Xe 11.487405 11.487405 19.692695
Xe 11.487405 11.487405 22.974811
Xe 11.487405 13.128463 -21.333753
Xe 11.487405 13.128463 -18.051637
Xe 11.487405 13.128463 -14.769521
Xe 11.487405 13.128463 -11.487405
Xe 11.487405 13.128463 -8.205290
Xe 11.487405 13.128463 -4.923174
Xe 11.487405 13.128463 -1.641058
Xe 11.487405 13.128463 1.641058
Xe 11.487405 13.128463 4.923174
Xe 11.487405 13.128463 8.205290
Xe 11.487405 13.128463 11.487405
Xe 11.487405 13.128463 14.769521
Xe 11.487405 13.128463 18.051637
Xe 11.487405 13.128463 21.333753
Xe 11.487405 14.769521 -22.974811
Xe 11.487405 14.769521 -19.692695
Xe 11.487405 14.769521 -16.410579
Xe 11.487405 14.769521 -13.128463
Xe 11.487405 14.769521 -9.846347
Xe 11.487405 14.769521 -6.564232
Xe 11.487405 14.769521 -3.282116
Xe 11.487405 14.769521 0.000000
Xe 11.487405 14.769521 3.282116
Xe 11.487405 14.769521 6.564232
Xe 11.487405 14.769521 9.846347
Xe 11.487405 14.769521 13.128463
Xe 11.487405 14.769521 16.410579
Xe 11.487405 14.769521 19.692695
Xe 11.487405 14.769521 22.974811
Xe 11.487405 16.410579 -21.333753
Xe 11.487405 16.410579 -18.051637
Xe 11.487405 16.410579 -14.769521
Xe 11.487405 16.410579 -11.487405
Xe 11.487405 16.410579 -8.205290
Xe 11.487405 16.410579 -4.923174
Xe 11.487405 16.410579 -1.641058
Xe 11.487405 16.410579 1.641058
Xe 11.487405 16.410579 4.923174
Xe 11.487405 16.410579 8.205290
Xe 11.487405 16.410579 11.487405
Xe 11.487405 16.410579 14.769521
Xe 11.487405 16.410579 18.051637
Xe 11.487405 16.410579 21.333753
Xe 11.487405 18.051637 -22.974811
Xe 11.487405 18.051637 -19.692695
Xe 11.487405 18.051637 -16.410579
Xe 11.487405 18.051637 -13.128463
Xe 11.487405 18.051637 -9.846347
Xe 11.487405 18.051637 -6.564232
Xe 11.487405 18.051637 -3.282116
Xe 11.487405 18.051637 0.000000
Xe 11.487405 18.051637 3.282116
Xe 11.487405 18.051637 6.564232
Xe 11.487405 18.051637 9.846347
Xe 11.487405 18.051637 13.128463
Xe 11.487405 18.051637 16.410579
Xe 11.487405 18.051637 19.692695
Xe 11.487405 18.051637 22.974811
Xe 11.487405 19.692695 -21.333753
Xe 11.487405 19.692695 -18.051637
Xe 11.487405 19.692695 -14.769521
Xe 11.487405 19.692695 -11.487405
Xe 11.487405 19.692695 -8.205290
Xe 11.487405 19.692695 -4.923174
Xe 11.487405 19.692695 -1.641058
Xe 11.487405 19.692695 1.641058
Xe 11.487405 19.692695 4.923174
Xe 11.487405 19.692695 8.205290
Xe 11.487405 19.692695 11.487405
Xe 11.487405 19.692695 14.769521
Xe 11.487405 19.692695 18.051637
Xe 11.487405 19.692695 21.333753
Xe 11.487405 21.333753 -22.974811
Xe 11.487405 21.333753 -19.692695
Xe 11.487405 21.333753 -16.410579
Xe 11.487405 21.333753 -13.128463
Xe 11.487405 21.333753 -9.846347
Xe 11.487405 21.333753 -6.564232
Xe 11.487405 21.333753 -3.282116
Xe 11.487405 21.333753 0.000000
Xe 11.487405 21.333753 3.282116
Xe 11.487405 21.333753 6.564232
Xe 11.487405 21.333753 9.846347
Xe 11.487405 21.333753 13.128463
Xe 11.487405 21.333753 16.410579
Xe 11.487405 21.333753 19.692695
Xe 11.487405 21.333753 22.974811
Xe 11.487405 22.974811 -21.333753
Xe 11.487405 22.974811 -18.051637
Xe 11.487405 22.974811 -14.769521
Xe 11.487405 22.974811 -11.487405
Xe 11.487405 22.974811 -8.205290
Xe 11.487405 22.974811 -4.923174
Xe 11.487405 22.974811 -1.641058
Xe 11.487405 22.974811 1.641058
Xe 11.487405 22.974811 4.923174
Xe 11.487405 22.974811 8.205290
Xe 11.487405 22.974811 11.487405
Xe 11.487405 22.974811 14.769521
Xe 11.487405 22.974811 18.051637
Xe 11.487405 22.974811 21.333753
Xe 13.128463 -22.974811 -22.974811
Xe 13.128463 -22.974811 -19.692695
Xe 13.128463 -22.974811 -16.410579
Xe 13.128463 -22.974811 -13.128463
Xe 13.128463 -22.974811 -9.846347
Xe 13.128463 -22.974811 -6.564232
Xe 13.128463 -22.974811 -3.282116
Xe 13.128463 -22.974811 0.000000
Xe 13.128463 -22.974811 3.282116
Xe 13.128463 -22.974811 6.564232
Xe 13.128463 -22.974811 9.846347
Xe 13.128463 -22.974811 13.128463
Xe 13.128463 -22.974811 16.410579
Xe 13.128463 -22.974811 19.692695
Xe 13.128463 -22.974811 22.974811
Xe 13.128463 -21.333753 -21.333753
Xe 13.128463 -21.333753 -18.051637
Xe 13.128463 -21.333753 -14.769521
Xe 13.128463 -21.333753 -11.487405
Xe 13.128463 -21.333753 -8.205290
Xe 13.128463 -21.333753 -4.923174
Xe 13.128463 -21.333753 -1.641058
Xe 13.128463 -21.333753 1.641058
Xe 13.128463 -21.333753 4.923174
Xe 13.128463 -21.333753 8.205290
Xe 13.128463 -21.333753 11.487405
Xe 13.128463 -21.333753 14.769521
Xe 13.128463 -21.333753 18.051637
Xe 13.128463 -21.333753 21.333753
Xe 13.128463 -19.692695 -22.974811
Xe 13.128463 -19.692695 -19.692695
Xe 13.128463 -19.692695 -16.410579
Xe 13.128463 -19.692695 -13.128463
Xe 13.128463 -19.692695 -9.846347
Xe 13.128463 -19.692695 -6.564232
Xe 13.128463 -19.692695 -3.282116
Xe 13.128463 -19.692695 0.000000
Xe 13.128463 -19.692695 3.282116
Xe 13.128463 -19.692695 6.564232
Xe 13.128463 -19.692695 9.846347
Xe 13.128463 -19.692695 13.128463
Xe 13.128463 -19.692695 16.410579
Xe 13.128463 -19.692695 19.692695
Xe 13.128463 -19.692695 22.974811
Xe 13.128463 -18.051637 -21.333753
Xe 13.128463 -18.051637 -18.051637
Xe 13.128463 -18.051637 -14.769521
Xe 13.128463 -18.051637 -11.487405
Xe 13.128463 -18.051637 -8.205290
Xe 13.128463 -18.051637 -4.923174
Xe 13.128463 -18.051637 -1.641058
Xe 13.128463 -18.051637 1.641058
Xe 13.128463 -18.051637 4.923174
Xe 13.128463 -18.051637 8.205290
Xe 13.128463 -18.051637 11.487405
Xe 13.128463 -18.051637 14.769521
Xe 13.128463 -18.051637 18.051637
Xe 13.128463 -18.051637 21.333753
Xe 13.128463 -16.410579 -22.974811
Xe 13.128463 -16.410579 -19.692695
Xe 13.128463 -16.410579 -16.410579
Xe 13.128463 -16.410579 -13.128463
Xe 13.128463 -16.410579 -9.846347
Xe 13.128463 -16.410579 -6.564232
Xe 13.128463 -16.410579 -3.282116
Xe 13.128463 -16.410579 0.000000
Xe 13.128463 -16.410579 3.282116
Xe 13.128463 -16.410579 6.564232
Xe 13.128463 -16.410579 9.846347
Xe 13.128463 -16.410579 13.128463
Xe 13.128463 -16.410579 16.410579
Xe 13.128463 -16.410579 19.692695
Xe 13.128463 -16.410579 22.974811
Xe 13.128463 -14.769521 -21.333753
Xe 13.128463 -14.769521 -18.051637
Xe 13.128463 -14.769521 -14.769521
Xe 13.128463 -14.769521 -11.487405
Xe 13.128463 -14.769521 -8.205290
Xe 13.128463 -14.769521 -4.923174
Xe 13.128463 -14.769521 -1.641058
Xe 13.128463 -14.769521 1.641058
Xe 13.128463 -14.769521 4.923174
Xe 13.128463 -14.769521 8.205290
Xe 13.128463 -14.769521 11.487405
Xe 13.128463 -14.769521 14.769521
Xe 13.128463 -14.769521 18.051637
Xe 13.128463 -14.769521 21.333753
Xe 13.128463 -13.128463 -22.974811
Xe 13.128463 -13.128463 -19.692695
Xe 13.128463 -13.128463 -16.410579
Xe 13.128463 -13.128463 -13.128463
Xe 13.128463 -13.128463 -9.846347
Xe 13.128463 -13.128463 -6.564232
Xe 13.128463 -13.128463 -3.282116
Xe 13.128463 -13.128463 0.000000
Xe 13.128463 -13.128463 3.282116
Xe 13.128463 -13.128463 6.564232
Xe 13.128463 -13.128463 9.846347
Xe 13.128463 -13.128463 13.128463
Xe 13.128463 -13.128463 16.410579
Xe 13.128463 -13.128463 19.692695
Xe 13.128463 -13.128463 22.974811
Xe 13.128463 -11.487405 -21.333753
Xe 13.128463 -11.487405 -18.051637
Xe 13.128463 -11.487405 -14.769521
Xe 13.128463 -11.487405 -11.487405
Xe 13.128463 -11.487405 -8.205290
Xe 13.128463 -11.487405 -4.923174
Xe 13.128463 -11.487405 -1.641058
Xe 13.128463 -11.487405 1.641058
Xe 13.128463 -11.487405 4.923174
Xe 13.128463 -11.487405 8.205290
Xe 13.128463 -11.487405 11.487405
Xe 13.128463 -11.487405 14.769521
Xe 13.128463 -11.487405 18.051637
Xe 13.128463 -11.487405 21.333753
Xe 13.128463 -9.846347 -22.974811
Xe 13.128463 -9.846347 -19.692695
Xe 13.128463 -9.846347 -16.410579
Xe 13.128463 -9.846347 -13.128463
Xe 13.128463 -9.846347 -9.846347
Xe 13.128463 -9.846347 -6.564232
Xe 13.128463 -9.846347 -3.282116
Xe 13.128463 -9.846347 0.000000
Xe 13.128463 -9.846347 3.282116
Xe 13.128463 -9.846347 6.564232
Xe 13.128463 -9.846347 9.846347
Xe 13.128463 -9.846347 13.128463
Xe 13.128463 -9.846347 16.410579
Xe 13.128463 -9.846347 19.692695
Xe 13.128463 -9.846347 22.974811
Xe 13.128463 -8.205290 -21.333753
Xe 13.128463 -8.205290 -18.051637
Xe 13.128463 -8.205290 -14.769521
Xe 13.128463 -8.205290 -11.487405
Xe 13.128463 -8.205290 -8.205290
Xe 13.128463 -8.205290 -4.923174
Xe 13.128463 -8.205290 -1.641058
Xe 13.128463 -8.205290 1.641058
Xe 13.128463 -8.205290 4.923174
Xe 13.128463 -8.205290 8.205290
Xe 13.128463 -8.205290 11.487405
Xe 13.128463 -8.205290 14.769521
Xe 13.128463 -8.205290 18.051637
Xe 13.128463 -8.205290 21.333753
Xe 13.128463 -6.564232 -22.974811
Xe 13.128463 -6.564232 -19.692695
Xe 13.128463 -6.564232 -16.410579
Xe 13.128463 -6.564232 -13.128463
Xe 13.128463 -6.564232 -9.846347
Xe 13.128463 -6.564232 -6.564232
Xe 13.128463 -6.564232 -3.282116
Xe 13.128463 -6.564232 0.000000
Xe 13.128463 -6.564232 3.282116
Xe 13.128463 -6.564232 6.564232
Xe 13.128463 -6.564232 9.846347
Xe 13.128463 -6.564232 13.128463
Xe 13.128463 -6.564232 16.410579
Xe 13.128463 -6.564232 19.692695
Xe 13.128463 -6.564232 22.974811
Xe 13.128463 -4.923174 -21.333753
Xe 13.128463 -4.923174 -18.051637
Xe 13.128463 -4.923174 -14.769521
Xe 13.128463 -4.923174 -11.487405
Xe 13.128463 -4.923174 -8.205290
Xe 13.128463 -4.923174 -4.923174
Xe 13.128463 -4.923174 -1.641058
Xe 13.128463 -4.923174 1.641058
Xe 13.128463 -4.923174 4.923174
Xe 13.128463 -4.923174 8.205290
Xe 13.128463 -4.923174 11.487405
Xe 13.128463 -4.923174 14.769521
Xe 13.128463 -4.923174 18.051637
Xe 13.128463 -4.923174 21.333753
Xe 13.128463 -3.282116 -22.974811
Xe 13.128463 -3.282116 -19.692695
Xe 13.128463 -3.282116 -16.410579
Xe 13.128463 -3.282116 -13.128463
Xe 13.128463 -3.282116 -9.846347
Xe 13.128463 -3.282116 -6.564232
Xe 13.128463 -3.282116 -3.282116
Xe 13.128463 -3.282116 0.000000
Xe 13.128463 -3.282116 3.282116
Xe 13.128463 -3.282116 6.564232
Xe 13.128463 -3.282116 9.846347
Xe 13.128463 -3.282116 13.128463
Xe 13.128463 -3.282116 16.410579
Xe 13.128463 -3.282116 19.692695
Xe 13.128463 -3.282116 22.974811
Xe 13.128463 -1.641058 -21.333753
Xe 13.128463 -1.641058 -18.051637
Xe 13.128463 -1.641058 -14.769521
Xe 13.128463 -1.641058 -11.487405
Xe 13.128463 -1.641058 -8.205290
Xe 13.128463 -1.641058 -4.923174
Xe 13.128463 -1.641058 -1.641058
Xe 13.128463 -1.641058 1.641058
Xe 13.128463 -1.641058 4.923174
Xe 13.128463 -1.641058 8.205290
Xe 13.128463 -1.641058 11.487405
Xe 13.128463 -1.641058 14.769521
Xe 13.128463 -1.641058 18.051637
Xe 13.128463 -1.641058 21.333753
Xe 13.128463 0.000000 -22.974811
Xe 13.128463 0.000000 -19.692695
Xe 13.128463 0.000000 -16.410579
Xe 13.128463 0.000000 -13.128463
Xe 13.128463 0.000000 -9.846347
Xe 13.128463 0.000000 -6.564232
Xe 13.128463 0.000000 -3.282116
Xe 13.128463 0.000000 0.000000
Xe 13.128463 0.000000 3.282116
Xe 13.128463 0.000000 6.564232
Xe 13.128463 0.000000 9.846347
Xe 13.128463 0.000000 13.128463
Xe 13.128463 0.000000 16.410579
Xe 13.128463 0.000000 19.692695
Xe 13.128463 0.000000 22.974811
Xe 13.128463 1.641058 -21.333753
Xe 13.128463 1.641058 -18.051637
Xe 13.128463 1.641058 -14.769521
Xe 13.128463 1.641058 -11.487405
Xe 13.128463 1.641058 -8.205290
Xe 13.128463 1.641058 -4.923174
Xe 13.128463 1.641058 -1.641058
Xe 13.128463 1.641058 1.641058
Xe 13.128463 1.641058 4.923174
Xe 13.128463 1.641058 8.205290
Xe 13.128463 1.641058 11.487405
Xe 13.128463 1.641058 14.769521
Xe 13.128463 1.641058 18.051637
Xe 13.128463 1.641058 21.333753
Xe 13.128463 3.282116 -22.974811
Xe 13.128463 3.282116 -19.692695
Xe 13.128463 3.282116 -16.410579
Xe 13.128463 3.282116 -13.128463
Xe 13.128463 3.282116 -9.846347
Xe 13.128463 3.282116 -6.564232
Xe 13.128463 3.282116 -3.282116
Xe 13.128463 3.282116 0.000000
Xe 13.128463 3.282116 3.282116
Xe 13.128463 3.282116 6.564232
Xe 13.128463 3.282116 9.846347
Xe 13.128463 3.282116 13.128463
Xe 13.128463 3.282116 16.410579
Xe 13.128463 3.282116 19.692695
Xe 13.128463 3.282116 22.974811
Xe 13.128463 4.923174 -21.333753
Xe 13.128463 4.923174 -18.051637
Xe 13.128463 4.923174 -14.769521
Xe 13.128463 4.923174 -11.487405
Xe 13.128463 4.923174 -8.205290
Xe 13.128463 4.923174 -4.923174
Xe 13.128463 4.923174 -1.641058
Xe 13.128463 4.923174 1.641058
Xe 13.128463 4.923174 4.923174
Xe 13.128463 4.923174 8.205290
Xe 13.128463 4.923174 11.487405
Xe 13.128463 4.923174 14.769521
Xe 13.128463 4.923174 18.051637
Xe 13.128463 4.923174 21.333753
Xe 13.128463 6.564232 -22.974811
Xe 13.128463 6.564232 -19.692695
Xe 13.128463 6.564232 -16.410579
Xe 13.128463 6.564232 -13.128463
Xe 13.128463 6.564232 -9.846347
Xe 13.128463 6.564232 -6.564232
Xe 13.128463 6.564232 -3.282116
Xe 13.128463 6.564232 0.000000
Xe 13.128463 6.564232 3.282116
Xe 13.128463 6.564232 6.564232
Xe 13.128463 6.564232 9.846347
Xe 13.128463 6.564232 13.128463
Xe 13.128463 6.564232 16.410579
Xe 13.128463 6.564232 19.692695
Xe 13.128463 6.564232 22.974811
Xe 13.128463 8.205290 -21.333753
Xe 13.128463 8.205290 -18.051637
Xe 13.128463 8.205290 -14.769521
Xe 13.128463 8.205290 -11.487405
Xe 13.128463 8.205290 -8.205290
Xe 13.128463 8.205290 -4.923174
Xe 13.128463 8.205290 -1.641058
Xe 13.128463 8.205290 1.641058
Xe 13.128463 8.205290 4.923174
Xe 13.128463 8.205290 8.205290
Xe 13.128463 8.205290 11.487405
Xe 13.128463 8.205290 14.769521
Xe 13.128463 8.205290 18.051637
Xe 13.128463 8.205290 21.333753
Xe 13.128463 9.846347 -22.974811
Xe 13.128463 9.846347 -19.692695
Xe 13.128463 9.846347 -16.410579
Xe 13.128463 9.846347 -13.128463
Xe 13.128463 9.846347 -9.846347
Xe 13.128463 9.846347 -6.564232
Xe 13.128463 9.846347 -3.282116
Xe 13.128463 9.846347 0.000000
Xe 13.128463 9.846347 3.282116
Xe 13.128463 9.846347 6.564232
Xe 13.128463 9.846347 9.846347
Xe 13.128463 9.846347 13.128463
Xe 13.128463 9.846347 16.410579
Xe 13.128463 9.846347 19.692695
Xe 13.128463 9.846347 22.974811
Xe 13.128463 11.487405 -21.333753
Xe 13.128463 11.487405 -18.051637
Xe 13.128463 11.487405 -14.769521
Xe 13.128463 11.487405 -11.487405
Xe 13.128463 11.487405 -8.205290
Xe 13.128463 11.487405 -4.923174
Xe 13.128463 11.487405 -1.641058
Xe 13.128463 11.487405 1.641058
Xe 13.128463 11.487405 4.923174
Xe 13.128463 11.487405 8.205290
Xe 13.128463 11.487405 11.487405
Xe 13.128463 11.487405 14.769521
Xe 13.128463 11.487405 18.051637
Xe 13.128463 11.487405 21.333753
Xe 13.128463 13.128463 -22.974811
Xe 13.128463 13.128463 -19.692695
Xe 13.128463 13.128463 -16.410579
Xe 13.128463 13.128463 -13.128463
Xe 13.128463 13.128463 -9.846347
Xe 13.128463 13.128463 -6.564232
Xe 13.128463 13.128463 -3.282116
Xe 13.128463 13.128463 0.000000
Xe 13.128463 13.128463 3.282116
Xe 13.128463 13.128463 6.564232
Xe 13.128463 13.128463 9.846347
Xe 13.128463 13.128463 13.128463
Xe 13.128463 13.128463 16.410579
Xe 13.128463 13.128463 19.692695
Xe 13.128463 13.128463 22.974811
Xe 13.128463 14.769521 -21.333753
Xe 13.128463 14.769521 -18.051637
Xe 13.128463 14.769521 -14.769521
Xe 13.128463 14.769521 -11.487405
Xe 13.128463 14.769521 -8.205290
Xe 13.128463 14.769521 -4.923174
Xe 13.128463 14.769521 -1.641058
Xe 13.128463 14.769521 1.641058
Xe 13.128463 14.769521 4.923174
Xe 13.128463 14.769521 8.205290
Xe 13.128463 14.769521 11.487405
Xe 13.128463 14.769521 14.769521
Xe 13.128463 14.769521 18.051637
Xe 13.128463 14.769521 21.333753
Xe 13.128463 16.410579 -22.974811
Xe 13.128463 16.410579 -19.692695
Xe 13.128463 16.410579 -16.410579
Xe 13.128463 16.410579 -13.128463
Xe 13.128463 16.410579 -9.846347
Xe 13.128463 16.410579 -6.564232
Xe 13.128463 16.410579 -3.282116
Xe 13.128463 16.410579 0.000000
Xe 13.128463 16.410579 3.282116
Xe 13.128463 16.410579 6.564232
Xe 13.128463 16.410579 9.846347
Xe 13.128463 16.410579 13.128463
Xe 13.128463 16.410579 16.410579
Xe 13.128463 16.410579 19.692695
Xe 13.128463 16.410579 22.974811
Xe 13.128463 18.051637 -21.333753
Xe 13.128463 18.051637 -18.051637
Xe 13.128463 18.051637 -14.769521
Xe 13.128463 18.051637 -11.487405
Xe 13.128463 18.051637 -8.205290
Xe 13.128463 18.051637 -4.923174
Xe 13.128463 18.051637 -1.641058
Xe 13.128463 18.051637 1.641058
Xe 13.128463 18.051637 4.923174
Xe 13.128463 18.051637 8.205290
Xe 13.128463 18.051637 11.487405
Xe 13.128463 18.051637 14.769521
Xe 13.128463 18.051637 18.051637
Xe 13.128463 18.051637 21.333753
Xe 13.128463 19.692695 -22.974811
Xe 13.128463 19.692695 -19.692695
Xe 13.128463 19.692695 -16.410579
Xe 13.128463 19.692695 -13.128463
Xe 13.128463 19.692695 -9.846347
Xe 13.128463 19.692695 -6.564232
Xe 13.128463 19.692695 -3.282116
Xe 13.128463 19.692695 0.000000
Xe 13.128463 19.692695 3.282116
Xe 13.128463 19.692695 6.564232
Xe 13.128463 19.692695 9.846347
Xe 13.128463 19.692695 13.128463
Xe 13.128463 19.692695 16.410579
Xe 13.128463 19.692695 19.692695
Xe 13.128463 19.692695 22.974811
Xe 13.128463 21.333753 -21.333753
Xe 13.128463 21.333753 -18.051637
Xe 13.128463 21.333753 -14.769521
Xe 13.128463 21.333753 -11.487405
Xe 13.128463 21.333753 -8.205290
Xe 13.128463 21.333753 -4.923174
Xe 13.128463 21.333753 -1.641058
Xe 13.128463 21.333753 1.641058
Xe 13.128463 21.333753 4.923174
Xe 13.128463 21.333753 8.205290
Xe 13.128463 21.333753 11.487405
Xe 13.128463 21.333753 14.769521
Xe 13.128463 21.333753 18.051637
Xe 13.128463 21.333753 21.333753
Xe 13.128463 22.974811 -22.974811
Xe 13.128463 22.974811 -19.692695
Xe 13.128463 22.974811 -16.410579
Xe 13.128463 22.974811 -13.128463
Xe 13.128463 22.974811 -9.846347
Xe 13.128463 22.974811 -6.564232
Xe 13.128463 22.974811 -3.282116
Xe 13.128463 22.974811 0.000000
Xe 13.128463 22.974811 3.282116
Xe 13.128463 22.974811 6.564232
Xe 13.128463 22.974811 9.846347
Xe 13.128463 22.974811 13.128463
Xe 13.128463 22.974811 16.410579
Xe 13.128463 22.974811 19.692695
Xe 13.128463 22.974811 22.974811
Xe 14.769521 -22.974811 -21.333753
Xe 14.769521 -22.974811 -18.051637
Xe 14.769521 -22.974811 -14.769521
Xe 14.769521 -22.974811 -11.487405
Xe 14.769521 -22.974811 -8.205290
Xe 14.769521 -22.974811 -4.923174
Xe 14.769521 -22.974811 -1.641058
Xe 14.769521 -22.974811 1.641058
Xe 14.769521 -22.974811 4.923174
Xe 14.769521 -22.974811 8.205290
Xe 14.769521 -22.974811 11.487405
Xe 14.769521 -22.974811 14.769521
Xe 14.769521 -22.974811 18.051637
Xe 14.769521 -22.974811 21.333753
Xe 14.769521 -21.333753 -22.974811
Xe 14.769521 -21.333753 -19.692695
Xe 14.769521 -21.333753 -16.410579
Xe 14.769521 -21.333753 -13.128463
Xe 14.769521 -21.333753 -9.846347
Xe 14.769521 -21.333753 -6.564232
Xe 14.769521 -21.333753 -3.282116
Xe 14.769521 -21.333753 0.000000
Xe 14.769521 -21.333753 3.282116
Xe 14.769521 -21.333753 6.564232
Xe 14.769521 -21.333753 9.846347
Xe 14.769521 -21.333753 13.128463
Xe 14.769521 -21.333753 16.410579
Xe 14.769521 -21.333753 19.692695
Xe 14.769521 -21.333753 22.974811
Xe 14.769521 -19.692695 -21.333753
Xe 14.769521 -19.692695 -18.051637
Xe 14.769521 -19.692695 -14.769521
Xe 14.769521 -19.692695 -11.487405
Xe 14.769521 -19.692695 -8.205290
Xe 14.769521 -19.692695 -4.923174
Xe 14.769521 -19.692695 -1.641058
Xe 14.769521 -19.692695 1.641058
Xe 14.769521 -19.692695 4.923174
Xe 14.769521 -19.692695 8.205290
Xe 14.769521 -19.692695 11.487405
Xe 14.769521 -19.692695 14.769521
Xe 14.769521 -19.692695 18.051637
Xe 14.769521 -19.692695 21.333753
Xe 14.769521 -18.051637 -22.974811
Xe 14.769521 -18.051637 -19.692695
Xe 14.769521 -18.051637 -16.410579
Xe 14.769521 -18.051637 -13.128463
Xe 14.769521 -18.051637 -9.846347
Xe 14.769521 -18.051637 -6.564232
Xe 14.769521 -18.051637 -3.282116
Xe 14.769521 -18.051637 0.000000
Xe 14.769521 -18.051637 3.282116
Xe 14.769521 -18.051637 6.564232
Xe 14.769521 -18.051637 9.846347
Xe 14.769521 -18.051637 13.128463
Xe 14.769521 -18.051637 16.410579
Xe 14.769521 -18.051637 19.692695
Xe 14.769521 -18.051637 22.974811
Xe 14.769521 -16.410579 -21.333753
Xe 14.769521 -16.410579 -18.051637
Xe 14.769521 -16.410579 -14.769521
Xe 14.769521 -16.410579 -11.487405
Xe 14.769521 -16.410579 -8.205290
Xe 14.769521 -16.410579 -4.923174
Xe 14.769521 -16.410579 -1.641058
Xe 14.769521 -16.410579 1.641058
Xe 14.769521 -16.410579 4.923174
Xe 14.769521 -16.410579 8.205290
Xe 14.769521 -16.410579 11.487405
Xe 14.769521 -16.410579 14.769521
Xe 14.769521 -16.410579 18.051637
Xe 14.769521 -16.410579 21.333753
Xe 14.769521 -14.769521 -22.974811
Xe 14.769521 -14.769521 -19.692695
Xe 14.769521 -14.769521 -16.410579
Xe 14.769521 -14.769521 -13.128463
Xe 14.769521 -14.769521 -9.846347
Xe 14.769521 -14.769521 -6.564232
Xe 14.769521 -14.769521 -3.282116
Xe 14.769521 -14.769521 0.000000
Xe 14.769521 -14.769521 3.282116
Xe 14.769521 -14.769521 6.564232
Xe 14.769521 -14.769521 9.846347
Xe 14.769521 -14.769521 13.128463
Xe 14.769521 -14.769521 16.410579
Xe 14.769521 -14.769521 19.692695
Xe 14.769521 -14.769521 22.974811
Xe 14.769521 -13.128463 -21.333753
Xe 14.769521 -13.128463 -18.051637
Xe 14.769521 -13.128463 -14.769521
Xe 14.769521 -13.128463 -11.487405
Xe 14.769521 -13.128463 -8.205290
Xe 14.769521 -13.128463 -4.923174
Xe 14.769521 -13.128463 -1.641058
Xe 14.769521 -13.128463 1.641058
Xe 14.769521 -13.128463 4.923174
Xe 14.769521 -13.128463 8.205290
Xe 14.769521 -13.128463 11.487405
Xe 14.769521 -13.128463 14.769521
Xe 14.769521 -13.128463 18.051637
Xe 14.769521 -13.128463 21.333753
Xe 14.769521 -11.487405 -22.974811
Xe 14.769521 -11.487405 -19.692695
Xe 14.769521 -11.487405 -16.410579
Xe 14.769521 -11.487405 -13.128463
Xe 14.769521 -11.487405 -9.846347
Xe 14.769521 -11.487405 -6.564232
Xe 14.769521 -11.487405 -3.282116
Xe 14.769521 -11.487405 0.000000
Xe 14.769521 -11.487405 3.282116
Xe 14.769521 -11.487405 6.564232
Xe 14.769521 -11.487405 9.846347
Xe 14.769521 -11.487405 13.128463
Xe 14.769521 -11.487405 16.410579
Xe 14.769521 -11.487405 19.692695
Xe 14.769521 -11.487405 22.974811
Xe 14.769521 -9.846347 -21.333753
Xe 14.769521 -9.846347 -18.051637
Xe 14.769521 -9.846347 -14.769521
Xe 14.769521 -9.846347 -11.487405
Xe 14.769521 -9.846347 -8.205290
Xe 14.769521 -9.846347 -4.923174
Xe 14.769521 -9.846347 -1.641058
Xe 14.769521 -9.846347 1.641058
Xe 14.769521 -9.846347 4.923174
Xe 14.769521 -9.846347 8.205290
Xe 14.769521 -9.846347 11.487405
Xe 14.769521 -9.846347 14.769521
Xe 14.769521 -9.846347 18.051637
Xe 14.769521 -9.846347 21.333753
Xe 14.769521 -8.205290 -22.974811
Xe 14.769521 -8.205290 -19.692695
Xe 14.769521 -8.205290 -16.410579
Xe 14.769521 -8.205290 -13.128463
Xe 14.769521 -8.205290 -9.846347
Xe 14.769521 -8.205290 -6.564232
Xe 14.769521 -8.205290 -3.282116
Xe 14.769521 -8.205290 0.000000
Xe 14.769521 -8.205290 3.282116
Xe 14.769521 -8.205290 6.564232
Xe 14.769521 -8.205290 9.846347
Xe 14.769521 -8.205290 13.128463
Xe 14.769521 -8.205290 16.410579
Xe 14.769521 -8.205290 19.692695
Xe 14.769521 -8.205290 22.974811
Xe 14.769521 -6.564232 -21.333753
Xe 14.769521 -6.564232 -18.051637
Xe 14.769521 -6.564232 -14.769521
Xe 14.769521 -6.564232 -11.487405
Xe 14.769521 -6.564232 -8.205290
Xe 14.769521 -6.564232 -4.923174
Xe 14.769521 -6.564232 -1.641058
Xe 14.769521 -6.564232 1.641058
Xe 14.769521 -6.564232 4.923174
Xe 14.769521 -6.564232 8.205290
Xe 14.769521 -6.564232 11.487405
Xe 14.769521 -6.564232 14.769521
Xe 14.769521 -6.564232 18.051637
Xe 14.769521 -6.564232 21.333753
Xe 14.769521 -4.923174 -22.974811
Xe 14.769521 -4.923174 -19.692695
Xe 14.769521 -4.923174 -16.410579
Xe 14.769521 -4.923174 -13.128463
Xe 14.769521 -4.923174 -9.846347
Xe 14.769521 -4.923174 -6.564232
Xe 14.769521 -4.923174 -3.282116
Xe 14.769521 -4.923174 0.000000
Xe 14.769521 -4.923174 3.282116
Xe 14.769521 -4.923174 6.564232
Xe 14.769521 -4.923174 9.846347
Xe 14.769521 -4.923174 13.128463
Xe 14.769521 -4.923174 16.410579
Xe 14.769521 -4.923174 19.692695
Xe 14.769521 -4.923174 22.974811
Xe 14.769521 -3.282116 -21.333753
Xe 14.769521 -3.282116 -18.051637
Xe 14.769521 -3.282116 -14.769521
Xe 14.769521 -3.282116 -11.487405
Xe 14.769521 -3.282116 -8.205290
Xe 14.769521 -3.282116 -4.923174
Xe 14.769521 -3.282116 -1.641058
Xe 14.769521 -3.282116 1.641058
Xe 14.769521 -3.282116 4.923174
Xe 14.769521 -3.282116 8.205290
Xe 14.769521 -3.282116 11.487405
Xe 14.769521 -3.282116 14.769521
Xe 14.769521 -3.282116 18.051637
Xe 14.769521 -3.282116 21.333753
Xe 14.769521 -1.641058 -22.974811
Xe 14.769521 -1.641058 -19.692695
Xe 14.769521 -1.641058 -16.410579
Xe 14.769521 -1.641058 -13.128463
Xe 14.769521 -1.641058 -9.846347
Xe 14.769521 -1.641058 -6.564232
Xe 14.769521 -1.641058 -3.282116
Xe 14.769521 -1.641058 0.000000
Xe 14.769521 -1.641058 3.282116
Xe 14.769521 -1.641058 6.564232
Xe 14.769521 -1.641058 9.846347
Xe 14.769521 -1.641058 13.128463
Xe 14.769521 -1.641058 16.410579
Xe 14.769521 -1.641058 19.692695
Xe 14.769521 -1.641058 22.974811
Xe 14.769521 0.000000 -21.333753
Xe 14.769521 0.000000 -18.051637
Xe 14.769521 0.000000 -14.769521
Xe 14.769521 0.000000 -11.487405
Xe 14.769521 0.000000 -8.205290
Xe 14.769521 0.000000 -4.923174
Xe 14.769521 0.000000 -1.641058
Xe 14.769521 0.000000 1.641058
Xe 14.769521 0.000000 4.923174
Xe 14.769521 0.000000 8.205290
Xe 14.769521 0.000000 11.487405
Xe 14.769521 0.000000 14.769521
Xe 14.769521 0.000000 18.051637
Xe 14.769521 0.000000 21.333753
Xe 14.769521 1.641058 -22.974811
Xe 14.769521 1.641058 -19.692695
Xe 14.769521 1.641058 -16.410579
Xe 14.769521 1.641058 -13.128463
Xe 14.769521 1.641058 -9.846347
Xe 14.769521 1.641058 -6.564232
Xe 14.769521 1.641058 -3.282116
Xe 14.769521 1.641058 0.000000
Xe 14.769521 1.641058 3.282116
Xe 14.769521 1.641058 6.564232
Xe 14.769521 1.641058 9.846347
Xe 14.769521 1.641058 13.128463
Xe 14.769521 1.641058 16.410579
Xe 14.769521 1.641058 19.692695
Xe 14.769521 1.641058 22.974811
Xe 14.769521 3.282116 -21.333753
Xe 14.769521 3.282116 -18.051637
Xe 14.769521 3.282116 -14.769521
Xe 14.769521 3.282116 -11.487405
Xe 14.769521 3.282116 -8.205290
Xe 14.769521 3.282116 -4.923174
Xe 14.769521 3.282116 -1.641058
Xe 14.769521 3.282116 1.641058
Xe 14.769521 3.282116 4.923174
Xe 14.769521 3.282116 8.205290
Xe 14.769521 3.282116 11.487405
Xe 14.769521 3.282116 14.769521
Xe 14.769521 3.282116 18.051637
Xe 14.769521 3.282116 21.333753
Xe 14.769521 4.923174 -22.974811
Xe 14.769521 4.923174 -19.692695
Xe 14.769521 4.923174 -16.410579
Xe 14.769521 4.923174 -13.128463
Xe 14.769521 4.923174 -9.846347
Xe 14.769521 4.923174 -6.564232
Xe 14.769521 4.923174 -3.282116
Xe 14.769521 4.923174 0.000000
Xe 14.769521 4.923174 3.282116
Xe 14.769521 4.923174 6.564232
Xe 14.769521 4.923174 9.846347
Xe 14.769521 4.923174 13.128463
Xe 14.769521 4.923174 16.410579
Xe 14.769521 4.923174 19.692695
Xe 14.769521 4.923174 22.974811
Xe 14.769521 6.564232 -21.333753
Xe 14.769521 6.564232 -18.051637
Xe 14.769521 6.564232 -14.769521
Xe 14.769521 6.564232 -11.487405
Xe 14.769521 6.564232 -8.205290
Xe 14.769521 6.564232 -4.923174
Xe 14.769521 6.564232 -1.641058
Xe 14.769521 6.564232 1.641058
Xe 14.769521 6.564232 4.923174
Xe 14.769521 6.564232 8.205290
Xe 14.769521 6.564232 11.487405
Xe 14.769521 6.564232 14.769521
Xe 14.769521 6.564232 18.051637
Xe 14.769521 6.564232 21.333753
Xe 14.769521 8.205290 -22.974811
Xe 14.769521 8.205290 -19.692695
Xe 14.769521 8.205290 -16.410579
Xe 14.769521 8.205290 -13.128463
Xe 14.769521 8.205290 -9.846347
Xe 14.769521 8.205290 -6.564232
Xe 14.769521 8.205290 -3.282116
Xe 14.769521 8.205290 0.000000
Xe 14.769521 8.205290 3.282116
Xe 14.769521 8.205290 6.564232
Xe 14.769521 8.205290 9.846347
Xe 14.769521 8.205290 13.128463
Xe 14.769521 8.205290 16.410579
Xe 14.769521 8.205290 19.692695
Xe 14.769521 8.205290 22.974811
Xe 14.769521 9.846347 -21.333753
Xe 14.769521 9.846347 -18.051637
Xe 14.769521 9.846347 -14.769521
Xe 14.769521 9.846347 -11.487405
Xe 14.769521 9.846347 -8.205290
Xe 14.769521 9.846347 -4.923174
Xe 14.769521 9.846347 -1.641058
Xe 14.769521 9.846347 1.641058
Xe 14.769521 9.846347 4.923174
Xe 14.769521 9.846347 8.205290
Xe 14.769521 9.846347 11.487405
Xe 14.769521 9.846347 14.769521
Xe 14.769521 9.846347 18.051637
Xe 14.769521 9.846347 21.333753
Xe 14.769521 11.487405 -22.974811
Xe 14.769521 11.487405 -19.692695
Xe 14.769521 11.487405 -16.410579
Xe 14.769521 11.487405 -13.128463
Xe 14.769521 11.487405 -9.846347
Xe 14.769521 11.487405 -6.564232
Xe 14.769521 11.487405 -3.282116
Xe 14.769521 11.487405 0.000000
Xe 14.769521 11.487405 3.282116
Xe 14.769521 11.487405 6.564232
Xe 14.769521 11.487405 9.846347
Xe 14.769521 11.487405 13.128463
Xe 14.769521 11.487405 16.410579
Xe 14.769521 11.487405 19.692695
Xe 14.769521 11.487405 22.974811
Xe 14.769521 13.128463 -21.333753
Xe 14.769521 13.128463 -18.051637
Xe 14.769521 13.128463 -14.769521
Xe 14.769521 13.128463 -11.487405
Xe 14.769521 13.128463 -8.205290
Xe 14.769521 13.128463 -4.923174
Xe 14.769521 13.128463 -1.641058
Xe 14.769521 13.128463 1.641058
Xe 14.769521 13.128463 4.923174
Xe 14.769521 13.128463 8.205290
Xe 14.769521 13.128463 11.487405
Xe 14.769521 13.128463 14.769521
Xe 14.769521 13.128463 18.051637
Xe 14.769521 13.128463 21.333753
Xe 14.769521 14.769521 -22.974811
Xe 14.769521 14.769521 -19.692695
Xe 14.769521 14.769521 -16.410579
Xe 14.769521 14.769521 -13.128463
Xe 14.769521 14.769521 -9.846347
Xe 14.769521 14.769521 -6.564232
Xe 14.769521 14.769521 -3.282116
Xe 14.769521 14.769521 0.000000
Xe 14.769521 14.769521 3.282116
Xe 14.769521 14.769521 6.564232
Xe 14.769521 14.769521 9.846347
Xe 14.769521 14.769521 13.128463
Xe 14.769521 14.769521 16.410579
Xe 14.769521 14.769521 19.692695
Xe 14.769521 14.769521 22.974811
Xe 14.769521 16.410579 -21.333753
Xe 14.769521 16.410579 -18.051637
Xe 14.769521 16.410579 -14.769521
Xe 14.769521 16.410579 -11.487405
Xe 14.769521 16.410579 -8.205290
Xe 14.769521 16.410579 -4.923174
Xe 14.769521 16.410579 -1.641058
Xe 14.769521 16.410579 1.641058
Xe 14.769521 16.410579 4.923174
Xe 14.769521 16.410579 8.205290
Xe 14.769521 16.410579 11.487405
Xe 14.769521 16.410579 14.769521
Xe 14.769521 16.410579 18.051637
Xe 14.769521 16.410579 21.333753
Xe 14.769521 18.051637 -22.974811
Xe 14.769521 18.051637 -19.692695
Xe 14.769521 18.051637 -16.410579
Xe 14.769521 18.051637 -13.128463
Xe 14.769521 18.051637 -9.846347
Xe 14.769521 18.051637 -6.564232
Xe 14.769521 18.051637 -3.282116
Xe 14.769521 18.051637 0.000000
Xe 14.769521 18.051637 3.282116
Xe 14.769521 18.051637 6.564232
Xe 14.769521 18.051637 9.846347
Xe 14.769521 18.051637 13.128463
Xe 14.769521 18.051637 16.410579
Xe 14.769521 18.051637 19.692695
Xe 14.769521 18.051637 22.974811
Xe 14.769521 19.692695 -21.333753
Xe 14.769521 19.692695 -18.051637
Xe 14.769521 19.692695 -14.769521
Xe 14.769521 19.692695 -11.487405
Xe 14.769521 19.692695 -8.205290
Xe 14.769521 19.692695 -4.923174
Xe 14.769521 19.692695 -1.641058
Xe 14.769521 19.692695 1.641058
Xe 14.769521 19.692695 4.923174
Xe 14.769521 19.692695 8.205290
Xe 14.769521 19.692695 11.487405
Xe 14.769521 19.692695 14.769521
Xe 14.769521 19.692695 18.051637
Xe 14.769521 19.692695 21.333753
Xe 14.769521 21.333753 -22.974811
Xe 14.769521 21.333753 -19.692695
Xe 14.769521 21.333753 -16.410579
Xe 14.769521 21.333753 -13.128463
Xe 14.769521 21.333753 -9.846347
Xe 14.769521 21.333753 -6.564232
Xe 14.769521 21.333753 -3.282116
Xe 14.769521 21.333753 0.000000
Xe 14.769521 21.333753 3.282116
Xe 14.769521 21.333753 6.564232
Xe 14.769521 21.333753 9.846347
Xe 14.769521 21.333753 13.128463
Xe 14.769521 21.333753 16.410579
Xe 14.769521 21.333753 19.692695
Xe 14.769521 21.333753 22.974811
Xe 14.769521 22.974811 -21.333753
Xe 14.769521 22.974811 -18.051637
Xe 14.769521 22.974811 -14.769521
Xe 14.769521 22.974811 -11.487405
Xe 14.769521 22.974811 -8.205290
Xe 14.769521 22.974811 -4.923174
Xe 14.769521 22.974811 -1.641058
Xe 14.769521 22.974811 1.641058
Xe 14.769521 22.974811 4.923174
Xe 14.769521 22.974811 8.205290
Xe 14.769521 22.974811 11.487405
Xe 14.769521 22.974811 14.769521
Xe 14.769521 22.974811 18.051637
Xe 14.769521 22.974811 21.333753
Xe 16.410579 -22.974811 -22.974811
Xe 16.410579 -22.974811 -19.692695
Xe 16.410579 -22.974811 -16.410579
Xe 16.410579 -22.974811 -13.128463
Xe 16.410579 -22.974811 -9.846347
Xe 16.410579 -22.974811 -6.564232
Xe 16.410579 -22.974811 -3.282116
Xe 16.410579 -22.974811 0.000000
Xe 16.410579 -22.974811 3.282116
Xe 16.410579 -22.974811 6.564232
Xe 16.410579 -22.974811 9.846347
Xe 16.410579 -22.974811 13.128463
Xe 16.410579 -22.974811 16.410579
Xe 16.410579 -22.974811 19.692695
Xe 16.410579 -22.974811 22.974811
Xe 16.410579 -21.333753 -21.333753
Xe 16.410579 -21.333753 -18.051637
Xe 16.410579 -21.333753 -14.769521
Xe 16.410579 -21.333753 -11.487405
Xe 16.410579 -21.333753 -8.205290
Xe 16.410579 -21.333753 -4.923174
Xe 16.410579 -21.333753 -1.641058
Xe 16.410579 -21.333753 1.641058
Xe 16.410579 -21.333753 4.923174
Xe 16.410579 -21.333753 8.205290
Xe 16.410579 -21.333753 11.487405
Xe 16.410579 -21.333753 14.769521
Xe 16.410579 -21.333753 18.051637
Xe 16.410579 -21.333753 21.333753
Xe 16.410579 -19.692695 -22.974811
Xe 16.410579 -19.692695 -19.692695
Xe 16.410579 -19.692695 -16.410579
Xe 16.410579 -19.692695 -13.128463
Xe 16.410579 -19.692695 -9.846347
Xe 16.410579 -19.692695 -6.564232
Xe 16.410579 -19.692695 -3.282116
Xe 16.410579 -19.692695 0.000000
Xe 16.410579 -19.692695 3.282116
Xe 16.410579 -19.692695 6.564232
Xe 16.410579 -19.692695 9.846347
Xe 16.410579 -19.692695 13.128463
Xe 16.410579 -19.692695 16.410579
Xe 16.410579 -19.692695 19.692695
Xe 16.410579 -19.692695 22.974811
Xe 16.410579 -18.051637 -21.333753
Xe 16.410579 -18.051637 -18.051637
Xe 16.410579 -18.051637 -14.769521
Xe 16.410579 -18.051637 -11.487405
Xe 16.410579 -18.051637 -8.205290
Xe 16.410579 -18.051637 -4.923174
Xe 16.410579 -18.051637 -1.641058
Xe 16.410579 -18.051637 1.641058
Xe 16.410579 -18.051637 4.923174
Xe 16.410579 -18.051637 8.205290
Xe 16.410579 -18.051637 11.487405
Xe 16.410579 -18.051637 14.769521
Xe 16.410579 -18.051637 18.051637
Xe 16.410579 -18.051637 21.333753
Xe 16.410579 -16.410579 -22.974811
Xe 16.410579 -16.410579 -19.692695
Xe 16.410579 -16.410579 -16.410579
Xe 16.410579 -16.410579 -13.128463
Xe 16.410579 -16.410579 -9.846347
Xe 16.410579 -16.410579 -6.564232
Xe 16.410579 -16.410579 -3.282116
Xe 16.410579 -16.410579 0.000000
Xe 16.410579 -16.410579 3.282116
Xe 16.410579 -16.410579 6.564232
Xe 16.410579 -16.410579 9.846347
Xe 16.410579 -16.410579 13.128463
Xe 16.410579 -16.410579 16.410579
Xe 16.410579 -16.410579 19.692695
Xe 16.410579 -16.410579 22.974811
Xe 16.410579 -14.769521 -21.333753
Xe 16.410579 -14.769521 -18.051637
Xe 16.410579 -14.769521 -14.769521
Xe 16.410579 -14.769521 -11.487405
Xe 16.410579 -14.769521 -8.205290
Xe 16.410579 -14.769521 -4.923174
Xe 16.410579 -14.769521 -1.641058
Xe 16.410579 -14.769521 1.641058
Xe 16.410579 -14.769521 4.923174
Xe 16.410579 -14.769521 8.205290
Xe 16.410579 -14.769521 11.487405
Xe 16.410579 -14.769521 14.769521
Xe 16.410579 -14.769521 18.051637
Xe 16.410579 -14.769521 21.333753
Xe 16.410579 -13.128463 -22.974811
Xe 16.410579 -13.128463 -19.692695
Xe 16.410579 -13.128463 -16.410579
Xe 16.410579 -13.128463 -13.128463
Xe 16.410579 -13.128463 -9.846347
Xe 16.410579 -13.128463 -6.564232
Xe 16.410579 -13.128463 -3.282116
Xe 16.410579 -13.128463 0.000000
Xe 16.410579 -13.128463 3.282116
Xe 16.410579 -13.128463 6.564232
Xe 16.410579 -13.128463 9.846347
Xe 16.410579 -13.128463 13.128463
Xe 16.410579 -13.128463 16.410579
Xe 16.410579 -13.128463 19.692695
Xe 16.410579 -13.128463 22.974811
Xe 16.410579 -11.487405 -21.333753
Xe 16.410579 -11.487405 -18.051637
Xe 16.410579 -11.487405 -14.769521
Xe 16.410579 -11.487405 -11.487405
Xe 16.410579 -11.487405 -8.205290
Xe 16.410579 -11.487405 -4.923174
Xe 16.410579 -11.487405 -1.641058
Xe 16.410579 -11.487405 1.641058
Xe 16.410579 -11.487405 4.923174
Xe 16.410579 -11.487405 8.205290
Xe 16.410579 -11.487405 11.487405
Xe 16.410579 -11.487405 14.769521
Xe 16.410579 -11.487405 18.051637
Xe 16.410579 -11.487405 21.333753
Xe 16.410579 -9.846347 -22.974811
Xe 16.410579 -9.846347 -19.692695
Xe 16.410579 -9.846347 -16.410579
Xe 16.410579 -9.846347 -13.128463
Xe 16.410579 -9.846347 -9.846347
Xe 16.410579 -9.846347 -6.564232
Xe 16.410579 -9.846347 -3.282116
Xe 16.410579 -9.846347 0.000000
Xe 16.410579 -9.846347 3.282116
Xe 16.410579 -9.846347 6.564232
Xe 16.410579 -9.846347 9.846347
Xe 16.410579 -9.846347 13.128463
Xe 16.410579 -9.846347 16.410579
Xe 16.410579 -9.846347 19.692695
Xe 16.410579 -9.846347 22.974811
Xe 16.410579 -8.205290 -21.333753
Xe 16.410579 -8.205290 -18.051637
Xe 16.410579 -8.205290 -14.769521
Xe 16.410579 -8.205290 -11.487405
Xe 16.410579 -8.205290 -8.205290
Xe 16.410579 -8.205290 -4.923174
Xe 16.410579 -8.205290 -1.641058
Xe 16.410579 -8.205290 1.641058
Xe 16.410579 -8.205290 4.923174
Xe 16.410579 -8.205290 8.205290
Xe 16.410579 -8.205290 11.487405
Xe 16.410579 -8.205290 14.769521
Xe 16.410579 -8.205290 18.051637
Xe 16.410579 -8.205290 21.333753
Xe 16.410579 -6.564232 -22.974811
Xe 16.410579 -6.564232 -19.692695
Xe 16.410579 -6.564232 -16.410579
Xe 16.410579 -6.564232 -13.128463
Xe 16.410579 -6.564232 -9.846347
Xe 16.410579 -6.564232 -6.564232
Xe 16.410579 -6.564232 -3.282116
Xe 16.410579 -6.564232 0.000000
Xe 16.410579 -6.564232 3.282116
Xe 16.410579 -6.564232 6.564232
Xe 16.410579 -6.564232 9.846347
Xe 16.410579 -6.564232 13.128463
Xe 16.410579 -6.564232 16.410579
Xe 16.410579 -6.564232 19.692695
Xe 16.410579 -6.564232 22.974811
Xe 16.410579 -4.923174 -21.333753
Xe 16.410579 -4.923174 -18.051637
Xe 16.410579 -4.923174 -14.769521
Xe 16.410579 -4.923174 -11.487405
Xe 16.410579 -4.923174 -8.205290
Xe 16.410579 -4.923174 -4.923174
Xe 16.410579 -4.923174 -1.641058
Xe 16.410579 -4.923174 1.641058
Xe 16.410579 -4.923174 4.923174
Xe 16.410579 -4.923174 8.205290
Xe 16.410579 -4.923174 11.487405
Xe 16.410579 -4.923174 14.769521
Xe 16.410579 -4.923174 18.051637
Xe 16.410579 -4.923174 21.333753
Xe 16.410579 -3.282116 -22.974811
Xe 16.410579 -3.282116 -19.692695
Xe 16.410579 -3.282116 -16.410579
Xe 16.410579 -3.282116 -13.128463
Xe 16.410579 -3.282116 -9.846347
Xe 16.410579 -3.282116 -6.564232
Xe 16.410579 -3.282116 -3.282116
Xe 16.410579 -3.282116 0.000000
Xe 16.410579 -3.282116 3.282116
Xe 16.410579 -3.282116 6.564232
Xe 16.410579 -3.282116 9.846347
Xe 16.410579 -3.282116 13.128463
Xe 16.410579 -3.282116 16.410579
Xe 16.410579 -3.282116 19.692695
Xe 16.410579 -3.282116 22.974811
Xe 16.410579 -1.641058 -21.333753
Xe 16.410579 -1.641058 -18.051637
Xe 16.410579 -1.641058 -14.769521
Xe 16.410579 -1.641058 -11.487405
Xe 16.410579 -1.641058 -8.205290
Xe 16.410579 -1.641058 -4.923174
Xe 16.410579 -1.641058 -1.641058
Xe 16.410579 -1.641058 1.641058
Xe 16.410579 -1.641058 4.923174
Xe 16.410579 -1.641058 8.205290
Xe 16.410579 -1.641058 11.487405
Xe 16.410579 -1.641058 14.769521
Xe 16.410579 -1.641058 18.051637
Xe 16.410579 -1.641058 21.333753
Xe 16.410579 0.000000 -22.974811
Xe 16.410579 0.000000 -19.692695
Xe 16.410579 0.000000 -16.410579
Xe 16.410579 0.000000 -13.128463
Xe 16.410579 0.000000 -9.846347
Xe 16.410579 0.000000 -6.564232
Xe 16.410579 0.000000 -3.282116
Xe 16.410579 0.000000 0.000000
Xe 16.410579 0.000000 3.282116
Xe 16.410579 0.000000 6.564232
Xe 16.410579 0.000000 9.846347
Xe 16.410579 0.000000 13.128463
Xe 16.410579 0.000000 16.410579
Xe 16.410579 0.000000 19.692695
Xe 16.410579 0.000000 22.974811
Xe 16.410579 1.641058 -21.333753
Xe 16.410579 1.641058 -18.051637
Xe 16.410579 1.641058 -14.769521
Xe 16.410579 1.641058 -11.487405
Xe 16.410579 1.641058 -8.205290
Xe 16.410579 1.641058 -4.923174
Xe 16.410579 1.641058 -1.641058
Xe 16.410579 1.641058 1.641058
Xe 16.410579 1.641058 4.923174
Xe 16.410579 1.641058 8.205290
Xe 16.410579 1.641058 11.487405
Xe 16.410579 1.641058 14.769521
Xe 16.410579 1.641058 18.051637
Xe 16.410579 1.641058 21.333753
Xe 16.410579 3.282116 -22.974811
Xe 16.410579 3.282116 -19.692695
Xe 16.410579 3.282116 -16.410579
Xe 16.410579 3.282116 -13.128463
Xe 16.410579 3.282116 -9.846347
Xe 16.410579 3.282116 -6.564232
Xe 16.410579 3.282116 -3.282116
Xe 16.410579 3.282116 0.000000
Xe 16.410579 3.282116 3.282116
Xe 16.410579 3.282116 6.564232
Xe 16.410579 3.282116 9.846347
Xe 16.410579 3.282116 13.128463
Xe 16.410579 3.282116 16.410579
Xe 16.410579 3.282116 19.692695
Xe 16.410579 3.282116 22.974811
Xe 16.410579 4.923174 -21.333753
Xe 16.410579 4.923174 -18.051637
Xe 16.410579 4.923174 -14.769521
Xe 16.410579 4.923174 -11.487405
Xe 16.410579 4.923174 -8.205290
Xe 16.410579 4.923174 -4.923174
Xe 16.410579 4.923174 -1.641058
Xe 16.410579 4.923174 1.641058
Xe 16.410579 4.923174 4.923174
Xe 16.410579 4.923174 8.205290
Xe 16.410579 4.923174 11.487405
Xe 16.410579 4.923174 14.769521
Xe 16.410579 4.923174 18.051637
Xe 16.410579 4.923174 21.333753
Xe 16.410579 6.564232 -22.974811
Xe 16.410579 6.564232 -19.692695
Xe 16.410579 6.564232 -16.410579
Xe 16.410579 6.564232 -13.128463
Xe 16.410579 6.564232 -9.846347
Xe 16.410579 6.564232 -6.564232
Xe 16.410579 6.564232 -3.282116
Xe 16.410579 6.564232 0.000000
Xe 16.410579 6.564232 3.282116
Xe 16.410579 6.564232 6.564232
Xe 16.410579 6.564232 9.846347
Xe 16.410579 6.564232 13.128463
Xe 16.410579 6.564232 16.410579
Xe 16.410579 6.564232 19.692695
Xe 16.410579 6.564232 22.974811
Xe 16.410579 8.205290 -21.333753
Xe 16.410579 8.205290 -18.051637
Xe 16.410579 8.205290 -14.769521
Xe 16.410579 8.205290 -11.487405
Xe 16.410579 8.205290 -8.205290
Xe 16.410579 8.205290 -4.923174
Xe 16.410579 8.205290 -1.641058
Xe 16.410579 8.205290 1.641058
Xe 16.410579 8.205290 4.923174
Xe 16.410579 8.205290 8.205290
Xe 16.410579 8.205290 11.487405
Xe 16.410579 8.205290 14.769521
Xe 16.410579 8.205290 18.051637
Xe 16.410579 8.205290 21.333753
Xe 16.410579 9.846347 -22.974811
Xe 16.410579 9.846347 -19.692695
Xe 16.410579 9.846347 -16.410579
Xe 16.410579 9.846347 -13.128463
Xe 16.410579 9.846347 -9.846347
Xe 16.410579 9.846347 -6.564232
Xe 16.410579 9.846347 -3.282116
Xe 16.410579 9.846347 0.000000
Xe 16.410579 9.846347 3.282116
Xe 16.410579 9.846347 6.564232
Xe 16.410579 9.846347 9.846347
Xe 16.410579 9.846347 13.128463
Xe 16.410579 9.846347 16.410579
Xe 16.410579 9.846347 19.692695
Xe 16.410579 9.846347 22.974811
Xe 16.410579 11.487405 -21.333753
Xe 16.410579 11.487405 -18.051637
Xe 16.410579 11.487405 -14.769521
Xe 16.410579 11.487405 -11.487405
Xe 16.410579 11.487405 -8.205290
Xe 16.410579 11.487405 -4.923174
Xe 16.410579 11.487405 -1.641058
Xe 16.410579 11.487405 1.641058
Xe 16.410579 11.487405 4.923174
Xe 16.410579 11.487405 8.205290
Xe 16.410579 11.487405 11.487405
Xe 16.410579 11.487405 14.769521
Xe 16.410579 11.487405 18.051637
Xe 16.410579 11.487405 21.333753
Xe 16.410579 13.128463 -22.974811
Xe 16.410579 13.128463 -19.692695
Xe 16.410579 13.128463 -16.410579
Xe 16.410579 13.128463 -13.128463
Xe 16.410579 13.128463 -9.846347
Xe 16.410579 13.128463 -6.564232
Xe 16.410579 13.128463 -3.282116
Xe 16.410579 13.128463 0.000000
Xe 16.410579 13.128463 3.282116
Xe 16.410579 13.128463 6.564232
Xe 16.410579 13.128463 9.846347
Xe 16.410579 13.128463 13.128463
Xe 16.410579 13.128463 16.410579
Xe 16.410579 13.128463 19.692695
Xe 16.410579 13.128463 22.974811
Xe 16.410579 14.769521 -21.333753
Xe 16.410579 14.769521 -18.051637
Xe 16.410579 14.769521 -14.769521
Xe 16.410579 14.769521 -11.487405
Xe 16.410579 14.769521 -8.205290
Xe 16.410579 14.769521 -4.923174
Xe 16.410579 14.769521 -1.641058
Xe 16.410579 14.769521 1.641058
Xe 16.410579 14.769521 4.923174
Xe 16.410579 14.769521 8.205290
Xe 16.410579 14.769521 11.487405
Xe 16.410579 14.769521 14.769521
Xe 16.410579 14.769521 18.051637
Xe 16.410579 14.769521 21.333753
Xe 16.410579 16.410579 -22.974811
Xe 16.410579 16.410579 -19.692695
Xe 16.410579 16.410579 -16.410579
Xe 16.410579 16.410579 -13.128463
Xe 16.410579 16.410579 -9.846347
Xe 16.410579 16.410579 -6.564232
Xe 16.410579 16.410579 -3.282116
Xe 16.410579 16.410579 0.000000
Xe 16.410579 16.410579 3.282116
Xe 16.410579 16.410579 6.564232
Xe 16.410579 16.410579 9.846347
Xe 16.410579 16.410579 13.128463
Xe 16.410579 16.410579 16.410579
Xe 16.410579 16.410579 19.692695
Xe 16.410579 16.410579 22.974811
Xe 16.410579 18.051637 -21.333753
Xe 16.410579 18.051637 -18.051637
Xe 16.410579 18.051637 -14.769521
Xe 16.410579 18.051637 -11.487405
Xe 16.410579 18.051637 -8.205290
Xe 16.410579 18.051637 -4.923174
Xe 16.410579 18.051637 -1.641058
Xe 16.410579 18.051637 1.641058
Xe 16.410579 18.051637 4.923174
Xe 16.410579 18.051637 8.205290
Xe 16.410579 18.051637 11.487405
Xe 16.410579 18.051637 14.769521
Xe 16.410579 18.051637 18.051637
Xe 16.410579 18.051637 21.333753
Xe 16.410579 19.692695 -22.974811
Xe 16.410579 19.692695 -19.692695
Xe 16.410579 19.692695 -16.410579
Xe 16.410579 19.692695 -13.128463
Xe 16.410579 19.692695 -9.846347
Xe 16.410579 19.692695 -6.564232
Xe 16.410579 19.692695 -3.282116
Xe 16.410579 19.692695 0.000000
Xe 16.410579 19.692695 3.282116
Xe 16.410579 19.692695 6.564232
Xe 16.410579 19.692695 9.846347
Xe 16.410579 19.692695 13.128463
Xe 16.410579 19.692695 16.410579
Xe 16.410579 19.692695 19.692695
Xe 16.410579 19.692695 22.974811
Xe 16.410579 21.333753 -21.333753
Xe 16.410579 21.333753 -18.051637
Xe 16.410579 21.333753 -14.769521
Xe 16.410579 21.333753 -11.487405
Xe 16.410579 21.333753 -8.205290
Xe 16.410579 21.333753 -4.923174
Xe 16.410579 21.333753 -1.641058
Xe 16.410579 21.333753 1.641058
Xe 16.410579 21.333753 4.923174
Xe 16.410579 21.333753 8.205290
Xe 16.410579 21.333753 11.487405
Xe 16.410579 21.333753 14.769521
Xe 16.410579 21.333753 18.051637
Xe 16.410579 21.333753 21.333753
Xe 16.410579 22.974811 -22.974811
Xe 16.410579 22.974811 -19.692695
Xe 16.410579 22.974811 -16.410579
Xe 16.410579 22.974811 -13.128463
Xe 16.410579 22.974811 -9.846347
Xe 16.410579 22.974811 -6.564232
Xe 16.410579 22.974811 -3.282116
Xe 16.410579 22.974811 0.000000
Xe 16.410579 22.974811 3.282116
Xe 16.410579 22.974811 6.564232
Xe 16.410579 22.974811 9.846347
Xe 16.410579 22.974811 13.128463
Xe 16.410579 22.974811 16.410579
Xe 16.410579 22.974811 19.692695
Xe 16.410579 22.974811 22.974811
Xe 18.051637 -22.974811 -21.333753
Xe 18.051637 -22.974811 -18.051637
Xe 18.051637 -22.974811 -14.769521
Xe 18.051637 -22.974811 -11.487405
Xe 18.051637 -22.974811 -8.205290
Xe 18.051637 -22.974811 -4.923174
Xe 18.051637 -22.974811 -1.641058
Xe 18.051637 -22.974811 1.641058
Xe 18.051637 -22.974811 4.923174
Xe 18.051637 -22.974811 8.205290
Xe 18.051637 -22.974811 11.487405
Xe 18.051637 -22.974811 14.769521
Xe 18.051637 -22.974811 18.051637
Xe 18.051637 -22.974811 21.333753
Xe 18.051637 -21.333753 -22.974811
Xe 18.051637 -21.333753 -19.692695
Xe 18.051637 -21.333753 -16.410579
Xe 18.051637 -21.333753 -13.128463
Xe 18.051637 -21.333753 -9.846347
Xe 18.051637 -21.333753 -6.564232
Xe 18.051637 -21.333753 -3.282116
Xe 18.051637 -21.333753 0.000000
Xe 18.051637 -21.333753 3.282116
Xe 18.051637 -21.333753 6.564232
Xe 18.051637 -21.333753 9.846347
Xe 18.051637 -21.333753 13.128463
Xe 18.051637 -21.333753 16.410579
Xe 18.051637 -21.333753 19.692695
Xe 18.051637 -21.333753 22.974811
Xe 18.051637 -19.692695 -21.333753
Xe 18.051637 -19.692695 -18.051637
Xe 18.051637 -19.692695 -14.769521
Xe 18.051637 -19.692695 -11.487405
Xe 18.051637 -19.692695 -8.205290
Xe 18.051637 -19.692695 -4.923174
Xe 18.051637 -19.692695 -1.641058
Xe 18.051637 -19.692695 1.641058
Xe 18.051637 -19.692695 4.923174
Xe 18.051637 -19.692695 8.205290
Xe 18.051637 -19.692695 11.487405
Xe 18.051637 -19.692695 14.769521
Xe 18.051637 -19.692695 18.051637
Xe 18.051637 -19.692695 21.333753
Xe 18.051637 -18.051637 -22.974811
Xe 18.051637 -18.051637 -19.692695
Xe 18.051637 -18.051637 -16.410579
Xe 18.051637 -18.051637 -13.128463
Xe 18.051637 -18.051637 -9.846347
Xe 18.051637 -18.051637 -6.564232
Xe 18.051637 -18.051637 -3.282116
Xe 18.051637 -18.051637 0.000000
Xe 18.051637 -18.051637 3.282116
Xe 18.051637 -18.051637 6.564232
Xe 18.051637 -18.051637 9.846347
Xe 18.051637 -18.051637 13.128463
Xe 18.051637 -18.051637 16.410579
Xe 18.051637 -18.051637 19.692695
Xe 18.051637 -18.051637 22.974811
Xe 18.051637 -16.410579 -21.333753
Xe 18.051637 -16.410579 -18.051637
Xe 18.051637 -16.410579 -14.769521
Xe 18.051637 -16.410579 -11.487405
Xe 18.051637 -16.410579 -8.205290
Xe 18.051637 -16.410579 -4.923174
Xe 18.051637 -16.410579 -1.641058
Xe 18.051637 -16.410579 1.641058
Xe 18.051637 -16.410579 4.923174
Xe 18.051637 -16.410579 8.205290
Xe 18.051637 -16.410579 11.487405
Xe 18.051637 -16.410579 14.769521
Xe 18.051637 -16.410579 18.051637
Xe 18.051637 -16.410579 21.333753
Xe 18.051637 -14.769521 -22.974811
Xe 18.051637 -14.769521 -19.692695
Xe 18.051637 -14.769521 -16.410579
Xe 18.051637 -14.769521 -13.128463
Xe 18.051637 -14.769521 -9.846347
Xe 18.051637 -14.769521 -6.564232
Xe 18.051637 -14.769521 -3.282116
Xe 18.051637 -14.769521 0.000000
Xe 18.051637 -14.769521 3.282116
Xe 18.051637 -14.769521 6.564232
Xe 18.051637 -14.769521 9.846347
Xe 18.051637 -14.769521 13.128463
Xe 18.051637 -14.769521 16.410579
Xe 18.051637 -14.769521 19.692695
Xe 18.051637 -14.769521 22.974811
Xe 18.051637 -13.128463 -21.333753
Xe 18.051637 -13.128463 -18.051637
Xe 18.051637 -13.128463 -14.769521
Xe 18.051637 -13.128463 -11.487405
Xe 18.051637 -13.128463 -8.205290
Xe 18.051637 -13.128463 -4.923174
Xe 18.051637 -13.128463 -1.641058
Xe 18.051637 -13.128463 1.641058
Xe 18.051637 -13.128463 4.923174
Xe 18.051637 -13.128463 8.205290
Xe 18.051637 -13.128463 11.487405
Xe 18.051637 -13.128463 14.769521
Xe 18.051637 -13.128463 18.051637
Xe 18.051637 -13.128463 21.333753
Xe 18.051637 -11.487405 -22.974811
Xe 18.051637 -11.487405 -19.692695
Xe 18.051637 -11.487405 -16.410579
Xe 18.051637 -11.487405 -13.128463
Xe 18.051637 -11.487405 -9.846347
Xe 18.051637 -11.487405 -6.564232
Xe 18.051637 -11.487405 -3.282116
Xe 18.051637 -11.487405 0.000000
Xe 18.051637 -11.487405 3.282116
Xe 18.051637 -11.487405 6.564232
Xe 18.051637 -11.487405 9.846347
Xe 18.051637 -11.487405 13.128463
Xe 18.051637 -11.487405 16.410579
Xe 18.051637 -11.487405 19.692695
Xe 18.051637 -11.487405 22.974811
Xe 18.051637 -9.846347 -21.333753
Xe 18.051637 -9.846347 -18.051637
Xe 18.051637 -9.846347 -14.769521
Xe 18.051637 -9.846347 -11.487405
Xe 18.051637 -9.846347 -8.205290
Xe 18.051637 -9.846347 -4.923174
Xe 18.051637 -9.846347 -1.641058
Xe 18.051637 -9.846347 1.641058
Xe 18.051637 -9.846347 4.923174
Xe 18.051637 -9.846347 8.205290
Xe 18.051637 -9.846347 11.487405
Xe 18.051637 -9.846347 14.769521
Xe 18.051637 -9.846347 18.051637
Xe 18.051637 -9.846347 21.333753
Xe 18.051637 -8.205290 -22.974811
Xe 18.051637 -8.205290 -19.692695
Xe 18.051637 -8.205290 -16.410579
Xe 18.051637 -8.205290 -13.128463
Xe 18.051637 -8.205290 -9.846347
Xe 18.051637 -8.205290 -6.564232
Xe 18.051637 -8.205290 -3.282116
Xe 18.051637 -8.205290 0.000000
Xe 18.051637 -8.205290 3.282116
Xe 18.051637 -8.205290 6.564232
Xe 18.051637 -8.205290 9.846347
Xe 18.051637 -8.205290 13.128463
Xe 18.051637 -8.205290 16.410579
Xe 18.051637 -8.205290 19.692695
Xe 18.051637 -8.205290 22.974811
Xe 18.051637 -6.564232 -21.333753
Xe 18.051637 -6.564232 -18.051637
Xe 18.051637 -6.564232 -14.769521
Xe 18.051637 -6.564232 -11.487405
Xe 18.051637 -6.564232 -8.205290
Xe 18.051637 -6.564232 -4.923174
Xe 18.051637 -6.564232 -1.641058
Xe 18.051637 -6.564232 1.641058
Xe 18.051637 -6.564232 4.923174
Xe 18.051637 -6.564232 8.205290
Xe 18.051637 -6.564232 11.487405
Xe 18.051637 -6.564232 14.769521
Xe 18.051637 -6.564232 18.051637
Xe 18.051637 -6.564232 21.333753
Xe 18.051637 -4.923174 -22.974811
Xe 18.051637 -4.923174 -19.692695
Xe 18.051637 -4.923174 -16.410579
Xe 18.051637 -4.923174 -13.128463
Xe 18.051637 -4.923174 -9.846347
Xe 18.051637 -4.923174 -6.564232
Xe 18.051637 -4.923174 -3.282116
Xe 18.051637 -4.923174 0.000000
Xe 18.051637 -4.923174 3.282116
Xe 18.051637 -4.923174 6.564232
Xe 18.051637 -4.923174 9.846347
Xe 18.051637 -4.923174 13.128463
Xe 18.051637 -4.923174 16.410579
Xe 18.051637 -4.923174 19.692695
Xe 18.051637 -4.923174 22.974811
Xe 18.051637 -3.282116 -21.333753
Xe 18.051637 -3.282116 -18.051637
Xe 18.051637 -3.282116 -14.769521
Xe 18.051637 -3.282116 -11.487405
Xe 18.051637 -3.282116 -8.205290
Xe 18.051637 -3.282116 -4.923174
Xe 18.051637 -3.282116 -1.641058
Xe 18.051637 -3.282116 1.641058
Xe 18.051637 -3.282116 4.923174
Xe 18.051637 -3.282116 8.205290
Xe 18.051637 -3.282116 11.487405
Xe 18.051637 -3.282116 14.769521
Xe 18.051637 -3.282116 18.051637
Xe 18.051637 -3.282116 21.333753
Xe 18.051637 -1.641058 -22.974811
Xe 18.051637 -1.641058 -19.692695
Xe 18.051637 -1.641058 -16.410579
Xe 18.051637 -1.641058 -13.128463
Xe 18.051637 -1.641058 -9.846347
Xe 18.051637 -1.641058 -6.564232
Xe 18.051637 -1.641058 -3.282116
Xe 18.051637 -1.641058 0.000000
Xe 18.051637 -1.641058 3.282116
Xe 18.051637 -1.641058 6.564232
Xe 18.051637 -1.641058 9.846347
Xe 18.051637 -1.641058 13.128463
Xe 18.051637 -1.641058 16.410579
Xe 18.051637 -1.641058 19.692695
Xe 18.051637 -1.641058 22.974811
Xe 18.051637 0.000000 -21.333753
Xe 18.051637 0.000000 -18.051637
Xe 18.051637 0.000000 -14.769521
Xe 18.051637 0.000000 -11.487405
Xe 18.051637 0.000000 -8.205290
Xe 18.051637 0.000000 -4.923174
Xe 18.051637 0.000000 -1.641058
Xe 18.051637 0.000000 1.641058
Xe 18.051637 0.000000 4.923174
Xe 18.051637 0.000000 8.205290
Xe 18.051637 0.000000 11.487405
Xe 18.051637 0.000000 14.769521
Xe 18.051637 0.000000 18.051637
Xe 18.051637 0.000000 21.333753
Xe 18.051637 1.641058 -22.974811
Xe 18.051637 1.641058 -19.692695
Xe 18.051637 1.641058 -16.410579
Xe 18.051637 1.641058 -13.128463
Xe 18.051637 1.641058 -9.846347
Xe 18.051637 1.641058 -6.564232
Xe 18.051637 1.641058 -3.282116
Xe 18.051637 1.641058 0.000000
Xe 18.051637 1.641058 3.282116
Xe 18.051637 1.641058 6.564232
Xe 18.051637 1.641058 9.846347
Xe 18.051637 1.641058 13.128463
Xe 18.051637 1.641058 16.410579
Xe 18.051637 1.641058 19.692695
Xe 18.051637 1.641058 22.974811
Xe 18.051637 3.282116 -21.333753
Xe 18.051637 3.282116 -18.051637
Xe 18.051637 3.282116 -14.769521
Xe 18.051637 3.282116 -11.487405
Xe 18.051637 3.282116 -8.205290
Xe 18.051637 3.282116 -4.923174
Xe 18.051637 3.282116 -1.641058
Xe 18.051637 3.282116 1.641058
Xe 18.051637 3.282116 4.923174
Xe 18.051637 3.282116 8.205290
Xe 18.051637 3.282116 11.487405
Xe 18.051637 3.282116 14.769521
Xe 18.051637 3.282116 18.051637
Xe 18.051637 3.282116 21.333753
Xe 18.051637 4.923174 -22.974811
Xe 18.051637 4.923174 -19.692695
Xe 18.051637 4.923174 -16.410579
Xe 18.051637 4.923174 -13.128463
Xe 18.051637 4.923174 -9.846347
Xe 18.051637 4.923174 -6.564232
Xe 18.051637 4.923174 -3.282116
Xe 18.051637 4.923174 0.000000
Xe 18.051637 4.923174 3.282116
Xe 18.051637 4.923174 6.564232
Xe 18.051637 4.923174 9.846347
Xe 18.051637 4.923174 13.128463
Xe 18.051637 4.923174 16.410579
Xe 18.051637 4.923174 19.692695
Xe 18.051637 4.923174 22.974811
Xe 18.051637 6.564232 -21.333753
Xe 18.051637 6.564232 -18.051637
Xe 18.051637 6.564232 -14.769521
Xe 18.051637 6.564232 -11.487405
Xe 18.051637 6.564232 -8.205290
Xe 18.051637 6.564232 -4.923174
Xe 18.051637 6.564232 -1.641058
Xe 18.051637 6.564232 1.641058
Xe 18.051637 6.564232 4.923174
Xe 18.051637 6.564232 8.205290
Xe 18.051637 6.564232 11.487405
Xe 18.051637 6.564232 14.769521
Xe 18.051637 6.564232 18.051637
Xe 18.051637 6.564232 21.333753
Xe 18.051637 8.205290 -22.974811
Xe 18.051637 8.205290 -19.692695
Xe 18.051637 8.205290 -16.410579
Xe 18.051637 8.205290 -13.128463
Xe 18.051637 8.205290 -9.846347
Xe 18.051637 8.205290 -6.564232
Xe 18.051637 8.205290 -3.282116
Xe 18.051637 8.205290 0.000000
Xe 18.051637 8.205290 3.282116
Xe 18.051637 8.205290 6.564232
Xe 18.051637 8.205290 9.846347
Xe 18.051637 8.205290 13.128463
Xe 18.051637 8.205290 16.410579
Xe 18.051637 8.205290 19.692695
Xe 18.051637 8.205290 22.974811
Xe 18.051637 9.846347 -21.333753
Xe 18.051637 9.846347 -18.051637
Xe 18.051637 9.846347 -14.769521
Xe 18.051637 9.846347 -11.487405
Xe 18.051637 9.846347 -8.205290
Xe 18.051637 9.846347 -4.923174
Xe 18.051637 9.846347 -1.641058
Xe 18.051637 9.846347 1.641058
Xe 18.051637 9.846347 4.923174
Xe 18.051637 9.846347 8.205290
Xe 18.051637 9.846347 11.487405
Xe 18.051637 9.846347 14.769521
Xe 18.051637 9.846347 18.051637
Xe 18.051637 9.846347 21.333753
Xe 18.051637 11.487405 -22.974811
Xe 18.051637 11.487405 -19.692695
Xe 18.051637 11.487405 -16.410579
Xe 18.051637 11.487405 -13.128463
Xe 18.051637 11.487405 -9.846347
Xe 18.051637 11.487405 -6.564232
Xe 18.051637 11.487405 -3.282116
Xe 18.051637 11.487405 0.000000
Xe 18.051637 11.487405 3.282116
Xe 18.051637 11.487405 6.564232
Xe 18.051637 11.487405 9.846347
Xe 18.051637 11.487405 13.128463
Xe 18.051637 11.487405 16.410579
Xe 18.051637 11.487405 19.692695
Xe 18.051637 11.487405 22.974811
Xe 18.051637 13.128463 -21.333753
Xe 18.051637 13.128463 -18.051637
Xe 18.051637 13.128463 -14.769521
Xe 18.051637 13.128463 -11.487405
Xe 18.051637 13.128463 -8.205290
Xe 18.051637 13.128463 -4.923174
Xe 18.051637 13.128463 -1.641058
Xe 18.051637 13.128463 1.641058
Xe 18.051637 13.128463 4.923174
Xe 18.051637 13.128463 8.205290
Xe 18.051637 13.128463 11.487405
Xe 18.051637 13.128463 14.769521
Xe 18.051637 13.128463 18.051637
Xe 18.051637 13.128463 21.333753
Xe 18.051637 14.769521 -22.974811
Xe 18.051637 14.769521 -19.692695
Xe 18.051637 14.769521 -16.410579
Xe 18.051637 14.769521 -13.128463
Xe 18.051637 14.769521 -9.846347
Xe 18.051637 14.769521 -6.564232
Xe 18.051637 14.769521 -3.282116
Xe 18.051637 14.769521 0.000000
Xe 18.051637 14.769521 3.282116
Xe 18.051637 14.769521 6.564232
Xe 18.051637 14.769521 9.846347
Xe 18.051637 14.769521 13.128463
Xe 18.051637 14.769521 16.410579
Xe 18.051637 14.769521 19.692695
Xe 18.051637 14.769521 22.974811
Xe 18.051637 16.410579 -21.333753
Xe 18.051637 16.410579 -18.051637
Xe 18.051637 16.410579 -14.769521
Xe 18.051637 16.410579 -11.487405
Xe 18.051637 16.410579 -8.205290
Xe 18.051637 16.410579 -4.923174
Xe 18.051637 16.410579 -1.641058
Xe 18.051637 16.410579 1.641058
Xe 18.051637 16.410579 4.923174
Xe 18.051637 16.410579 8.205290
Xe 18.051637 16.410579 11.487405
Xe 18.051637 16.410579 14.769521
Xe 18.051637 16.410579 18.051637
Xe 18.051637 16.410579 21.333753
Xe 18.051637 18.051637 -22.974811
Xe 18.051637 18.051637 -19.692695
Xe 18.051637 18.051637 -16.410579
Xe 18.051637 18.051637 -13.128463
Xe 18.051637 18.051637 -9.846347
Xe 18.051637 18.051637 -6.564232
Xe 18.051637 18.051637 -3.282116
Xe 18.051637 18.051637 0.000000
Xe 18.051637 18.051637 3.282116
Xe 18.051637 18.051637 6.564232
Xe 18.051637 18.051637 9.846347
Xe 18.051637 18.051637 13.128463
Xe 18.051637 18.051637 16.410579
Xe 18.051637 18.051637 19.692695
Xe 18.051637 18.051637 22.974811
Xe 18.051637 19.692695 -21.333753
Xe 18.051637 19.692695 -18.051637
Xe 18.051637 19.692695 -14.769521
Xe 18.051637 19.692695 -11.487405
Xe 18.051637 19.692695 -8.205290
Xe 18.051637 19.692695 -4.923174
Xe 18.051637 19.692695 -1.641058
Xe 18.051637 19.692695 1.641058
Xe 18.051637 19.692695 4.923174
Xe 18.051637 19.692695 8.205290
Xe 18.051637 19.692695 11.487405
Xe 18.051637 19.692695 14.769521
Xe 18.051637 19.692695 18.051637
Xe 18.051637 19.692695 21.333753
Xe 18.051637 21.333753 -22.974811
Xe 18.051637 21.333753 -19.692695
Xe 18.051637 21.333753 -16.410579
Xe 18.051637 21.333753 -13.128463
Xe 18.051637 21.333753 -9.846347
Xe 18.051637 21.333753 -6.564232
Xe 18.051637 21.333753 -3.282116
Xe 18.051637 21.333753 0.000000
Xe 18.051637 21.333753 3.282116
Xe 18.051637 21.333753 6.564232
Xe 18.051637 21.333753 9.846347
Xe 18.051637 21.333753 13.128463
Xe 18.051637 21.333753 16.410579
Xe 18.051637 21.333753 19.692695
Xe 18.051637 21.333753 22.974811
Xe 18.051637 22.974811 -21.333753
Xe 18.051637 22.974811 -18.051637
Xe 18.051637 22.974811 -14.769521
Xe 18.051637 22.974811 -11.487405
Xe 18.051637 22.974811 -8.205290
Xe 18.051637 22.974811 -4.923174
Xe 18.051637 22.974811 -1.641058
Xe 18.051637 22.974811 1.641058
Xe 18.051637 22.974811 4.923174
Xe 18.051637 22.974811 8.205290
Xe 18.051637 22.974811 11.487405
Xe 18.051637 22.974811 14.769521
Xe 18.051637 22.974811 18.051637
Xe 18.051637 22.974811 21.333753
Xe 19.692695 -22.974811 -22.974811
Xe 19.692695 -22.974811 -19.692695
Xe 19.692695 -22.974811 -16.410579
Xe 19.692695 -22.974811 -13.128463
Xe 19.692695 -22.974811 -9.846347
Xe 19.692695 -22.974811 -6.564232
Xe 19.692695 -22.974811 -3.282116
Xe 19.692695 -22.974811 0.000000
Xe 19.692695 -22.974811 3.282116
Xe 19.692695 -22.974811 6.564232
Xe 19.692695 -22.974811 9.846347
Xe 19.692695 -22.974811 13.128463
Xe 19.692695 -22.974811 16.410579
Xe 19.692695 -22.974811 19.692695
Xe 19.692695 -22.974811 22.974811
Xe 19.692695 -21.333753 -21.333753
Xe 19.692695 -21.333753 -18.051637
Xe 19.692695 -21.333753 -14.769521
Xe 19.692695 -21.333753 -11.487405
Xe 19.692695 -21.333753 -8.205290
Xe 19.692695 -21.333753 -4.923174
Xe 19.692695 -21.333753 -1.641058
Xe 19.692695 -21.333753 1.641058
Xe 19.692695 -21.333753 4.923174
Xe 19.692695 -21.333753 8.205290
Xe 19.692695 -21.333753 11.487405
Xe 19.692695 -21.333753 14.769521
Xe 19.692695 -21.333753 18.051637
Xe 19.692695 -21.333753 21.333753
Xe 19.692695 -19.692695 -22.974811
Xe 19.692695 -19.692695 -19.692695
Xe 19.692695 -19.692695 -16.410579
Xe 19.692695 -19.692695 -13.128463
Xe 19.692695 -19.692695 -9.846347
Xe 19.692695 -19.692695 -6.564232
Xe 19.692695 -19.692695 -3.282116
Xe 19.692695 -19.692695 0.000000
Xe 19.692695 -19.692695 3.282116
Xe 19.692695 -19.692695 6.564232
Xe 19.692695 -19.692695 9.846347
Xe 19.692695 -19.692695 13.128463
Xe 19.692695 -19.692695 16.410579
Xe 19.692695 -19.692695 19.692695
Xe 19.692695 -19.692695 22.974811
Xe 19.692695 -18.051637 -21.333753
Xe 19.692695 -18.051637 -18.051637
Xe 19.692695 -18.051637 -14.769521
Xe 19.692695 -18.051637 -11.487405
Xe 19.692695 -18.051637 -8.205290
Xe 19.692695 -18.051637 -4.923174
Xe 19.692695 -18.051637 -1.641058
Xe 19.692695 -18.051637 1.641058
Xe 19.692695 -18.051637 4.923174
Xe 19.692695 -18.051637 8.205290
Xe 19.692695 -18.051637 11.487405
Xe 19.692695 -18.051637 14.769521
Xe 19.692695 -18.051637 18.051637
Xe 19.692695 -18.051637 21.333753
Xe 19.692695 -16.410579 -22.974811
Xe 19.692695 -16.410579 -19.692695
Xe 19.692695 -16.410579 -16.410579
Xe 19.692695 -16.410579 -13.128463
Xe 19.692695 -16.410579 -9.846347
Xe 19.692695 -16.410579 -6.564232
Xe 19.692695 -16.410579 -3.282116
Xe 19.692695 -16.410579 0.000000
Xe 19.692695 -16.410579 3.282116
Xe 19.692695 -16.410579 6.564232
Xe 19.692695 -16.410579 9.846347
Xe 19.692695 -16.410579 13.128463
Xe 19.692695 -16.410579 16.410579
Xe 19.692695 -16.410579 19.692695
Xe 19.692695 -16.410579 22.974811
Xe 19.692695 -14.769521 -21.333753
Xe 19.692695 -14.769521 -18.051637
Xe 19.692695 -14.769521 -14.769521
Xe 19.692695 -14.769521 -11.487405
Xe 19.692695 -14.769521 -8.205290
Xe 19.692695 -14.769521 -4.923174
Xe 19.692695 -14.769521 -1.641058
Xe 19.692695 -14.769521 1.641058
Xe 19.692695 -14.769521 4.923174
Xe 19.692695 -14.769521 8.205290
Xe 19.692695 -14.769521 11.487405
Xe 19.692695 -14.769521 14.769521
Xe 19.692695 -14.769521 18.051637
Xe 19.692695 -14.769521 21.333753
Xe 19.692695 -13.128463 -22.974811
Xe 19.692695 -13.128463 -19.692695
Xe 19.692695 -13.128463 -16.410579
Xe 19.692695 -13.128463 -13.128463
Xe 19.692695 -13.128463 -9.846347
Xe 19.692695 -13.128463 -6.564232
Xe 19.692695 -13.128463 -3.282116
Xe 19.692695 -13.128463 0.000000
Xe 19.692695 -13.128463 3.282116
Xe 19.692695 -13.128463 6.564232
Xe 19.692695 -13.128463 9.846347
Xe 19.692695 -13.128463 13.128463
Xe 19.692695 -13.128463 16.410579
Xe 19.692695 -13.128463 19.692695
Xe 19.692695 -13.128463 22.974811
Xe 19.692695 -11.487405 -21.333753
Xe 19.692695 -11.487405 -18.051637
Xe 19.692695 -11.487405 -14.769521
Xe 19.692695 -11.487405 -11.487405
Xe 19.692695 -11.487405 -8.205290
Xe 19.692695 -11.487405 -4.923174
Xe 19.692695 -11.487405 -1.641058
Xe 19.692695 -11.487405 1.641058
Xe 19.692695 -11.487405 4.923174
Xe 19.692695 -11.487405 8.205290
Xe 19.692695 -11.487405 11.487405
Xe 19.692695 -11.487405 14.769521
Xe 19.692695 -11.487405 18.051637
Xe 19.692695 -11.487405 21.333753
Xe 19.692695 -9.846347 -22.974811
Xe 19.692695 -9.846347 -19.692695
Xe 19.692695 -9.846347 -16.410579
Xe 19.692695 -9.846347 -13.128463
Xe 19.692695 -9.846347 -9.846347
Xe 19.692695 -9.846347 -6.564232
Xe 19.692695 -9.846347 -3.282116
Xe 19.692695 -9.846347 0.000000
Xe 19.692695 -9.846347 3.282116
Xe 19.692695 -9.846347 6.564232
Xe 19.692695 -9.846347 9.846347
Xe 19.692695 -9.846347 13.128463
Xe 19.692695 -9.846347 16.410579
Xe 19.692695 -9.846347 19.692695
Xe 19.692695 -9.846347 22.974811
Xe 19.692695 -8.205290 -21.333753
Xe 19.692695 -8.205290 -18.051637
Xe 19.692695 -8.205290 -14.769521
Xe 19.692695 -8.205290 -11.487405
Xe 19.692695 -8.205290 -8.205290
Xe 19.692695 -8.205290 -4.923174
Xe 19.692695 -8.205290 -1.641058
Xe 19.692695 -8.205290 1.641058
Xe 19.692695 -8.205290 4.923174
Xe 19.692695 -8.205290 8.205290
Xe 19.692695 -8.205290 11.487405
Xe 19.692695 -8.205290 14.769521
Xe 19.692695 -8.205290 18.051637
Xe 19.692695 -8.205290 21.333753
Xe 19.692695 -6.564232 -22.974811
Xe 19.692695 -6.564232 -19.692695
Xe 19.692695 -6.564232 -16.410579
Xe 19.692695 -6.564232 -13.128463
Xe 19.692695 -6.564232 -9.846347
Xe 19.692695 -6.564232 -6.564232
Xe 19.692695 -6.564232 -3.282116
Xe 19.692695 -6.564232 0.000000
Xe 19.692695 -6.564232 3.282116
Xe 19.692695 -6.564232 6.564232
Xe 19.692695 -6.564232 9.846347
Xe 19.692695 -6.564232 13.128463
Xe 19.692695 -6.564232 16.410579
Xe 19.692695 -6.564232 19.692695
Xe 19.692695 -6.564232 22.974811
Xe 19.692695 -4.923174 -21.333753
Xe 19.692695 -4.923174 -18.051637
Xe 19.692695 -4.923174 -14.769521
Xe 19.692695 -4.923174 -11.487405
Xe 19.692695 -4.923174 -8.205290
Xe 19.692695 -4.923174 -4.923174
Xe 19.692695 -4.923174 -1.641058
Xe 19.692695 -4.923174 1.641058
Xe 19.692695 -4.923174 4.923174
Xe 19.692695 -4.923174 8.205290
Xe 19.692695 -4.923174 11.487405
Xe 19.692695 -4.923174 14.769521
Xe 19.692695 -4.923174 18.051637
Xe 19.692695 -4.923174 21.333753
Xe 19.692695 -3.282116 -22.974811
Xe 19.692695 -3.282116 -19.692695
Xe 19.692695 -3.282116 -16.410579
Xe 19.692695 -3.282116 -13.128463
Xe 19.692695 -3.282116 -9.846347
Xe 19.692695 -3.282116 -6.564232
Xe 19.692695 -3.282116 -3.282116
Xe 19.692695 -3.282116 0.000000
Xe 19.692695 -3.282116 3.282116
Xe 19.692695 -3.282116 6.564232
Xe 19.692695 -3.282116 9.846347
Xe 19.692695 -3.282116 13.128463
Xe 19.692695 -3.282116 16.410579
Xe 19.692695 -3.282116 19.692695
Xe 19.692695 -3.282116 22.974811
Xe 19.692695 -1.641058 -21.333753
Xe 19.692695 -1.641058 -18.051637
Xe 19.692695 -1.641058 -14.769521
Xe 19.692695 -1.641058 -11.487405
Xe 19.692695 -1.641058 -8.205290
Xe 19.692695 -1.641058 -4.923174
Xe 19.692695 -1.641058 -1.641058
Xe 19.692695 -1.641058 1.641058
Xe 19.692695 -1.641058 4.923174
Xe 19.692695 -1.641058 8.205290
Xe 19.692695 -1.641058 11.487405
Xe 19.692695 -1.641058 14.769521
Xe 19.692695 -1.641058 18.051637
Xe 19.692695 -1.641058 21.333753
Xe 19.692695 0.000000 -22.974811
Xe 19.692695 0.000000 -19.692695
Xe 19.692695 0.000000 -16.410579
Xe 19.692695 0.000000 -13.128463
Xe 19.692695 0.000000 -9.846347
Xe 19.692695 0.000000 -6.564232
Xe 19.692695 0.000000 -3.282116
Xe 19.692695 0.000000 0.000000
Xe 19.692695 0.000000 3.282116
Xe 19.692695 0.000000 6.564232
Xe 19.692695 0.000000 9.846347
Xe 19.692695 0.000000 13.128463
Xe 19.692695 0.000000 16.410579
Xe 19.692695 0.000000 19.692695
Xe 19.692695 0.000000 22.974811
Xe 19.692695 1.641058 -21.333753
Xe 19.692695 1.641058 -18.051637
Xe 19.692695 1.641058 -14.769521
Xe 19.692695 1.641058 -11.487405
Xe 19.692695 1.641058 -8.205290
Xe 19.692695 1.641058 -4.923174
Xe 19.692695 1.641058 -1.641058
Xe 19.692695 1.641058 1.641058
Xe 19.692695 1.641058 4.923174
Xe 19.692695 1.641058 8.205290
Xe 19.692695 1.641058 11.487405
Xe 19.692695 1.641058 14.769521
Xe 19.692695 1.641058 18.051637
Xe 19.692695 1.641058 21.333753
Xe 19.692695 3.282116 -22.974811
Xe 19.692695 3.282116 -19.692695
Xe 19.692695 3.282116 -16.410579
Xe 19.692695 3.282116 -13.128463
Xe 19.692695 3.282116 -9.846347
Xe 19.692695 3.282116 -6.564232
Xe 19.692695 3.282116 -3.282116
Xe 19.692695 3.282116 0.000000
Xe 19.692695 3.282116 3.282116
Xe 19.692695 3.282116 6.564232
Xe 19.692695 3.282116 9.846347
Xe 19.692695 3.282116 13.128463
Xe 19.692695 3.282116 16.410579
Xe 19.692695 3.282116 19.692695
Xe 19.692695 3.282116 22.974811
Xe 19.692695 4.923174 -21.333753
Xe 19.692695 4.923174 -18.051637
Xe 19.692695 4.923174 -14.769521
Xe 19.692695 4.923174 -11.487405
Xe 19.692695 4.923174 -8.205290
Xe 19.692695 4.923174 -4.923174
Xe 19.692695 4.923174 -1.641058
Xe 19.692695 4.923174 1.641058
Xe 19.692695 4.923174 4.923174
Xe 19.692695 4.923174 8.205290
Xe 19.692695 4.923174 11.487405
Xe 19.692695 4.923174 14.769521
Xe 19.692695 4.923174 18.051637
Xe 19.692695 4.923174 21.333753
Xe 19.692695 6.564232 -22.974811
Xe 19.692695 6.564232 -19.692695
Xe 19.692695 6.564232 -16.410579
Xe 19.692695 6.564232 -13.128463
Xe 19.692695 6.564232 -9.846347
Xe 19.692695 6.564232 -6.564232
Xe 19.692695 6.564232 -3.282116
Xe 19.692695 6.564232 0.000000
Xe 19.692695 6.564232 3.282116
Xe 19.692695 6.564232 6.564232
Xe 19.692695 6.564232 9.846347
Xe 19.692695 6.564232 13.128463
Xe 19.692695 6.564232 16.410579
Xe 19.692695 6.564232 19.692695
Xe 19.692695 6.564232 22.974811
Xe 19.692695 8.205290 -21.333753
Xe 19.692695 8.205290 -18.051637
Xe 19.692695 8.205290 -14.769521
Xe 19.692695 8.205290 -11.487405
Xe 19.692695 8.205290 -8.205290
Xe 19.692695 8.205290 -4.923174
Xe 19.692695 8.205290 -1.641058
Xe 19.692695 8.205290 1.641058
Xe 19.692695 8.205290 4.923174
Xe 19.692695 8.205290 8.205290
Xe 19.692695 8.205290 11.487405
Xe 19.692695 8.205290 14.769521
Xe 19.692695 8.205290 18.051637
Xe 19.692695 8.205290 21.333753
Xe 19.692695 9.846347 -22.974811
Xe 19.692695 9.846347 -19.692695
Xe 19.692695 9.846347 -16.410579
Xe 19.692695 9.846347 -13.128463
Xe 19.692695 9.846347 -9.846347
Xe 19.692695 9.846347 -6.564232
Xe 19.692695 9.846347 -3.282116
Xe 19.692695 9.846347 0.000000
Xe 19.692695 9.846347 3.282116
Xe 19.692695 9.846347 6.564232
Xe 19.692695 9.846347 9.846347
Xe 19.692695 9.846347 13.128463
Xe 19.692695 9.846347 16.410579
Xe 19.692695 9.846347 19.692695
Xe 19.692695 9.846347 22.974811
Xe 19.692695 11.487405 -21.333753
Xe 19.692695 11.487405 -18.051637
Xe 19.692695 11.487405 -14.769521
Xe 19.692695 11.487405 -11.487405
Xe 19.692695 11.487405 -8.205290
Xe 19.692695 11.487405 -4.923174
Xe 19.692695 11.487405 -1.641058
Xe 19.692695 11.487405 1.641058
Xe 19.692695 11.487405 4.923174
Xe 19.692695 11.487405 8.205290
Xe 19.692695 11.487405 11.487405
Xe 19.692695 11.487405 14.769521
Xe 19.692695 11.487405 18.051637
Xe 19.692695 11.487405 21.333753
Xe 19.692695 13.128463 -22.974811
Xe 19.692695 13.128463 -19.692695
Xe 19.692695 13.128463 -16.410579
Xe 19.692695 13.128463 -13.128463
Xe 19.692695 13.128463 -9.846347
Xe 19.692695 13.128463 -6.564232
Xe 19.692695 13.128463 -3.282116
Xe 19.692695 13.128463 0.000000
Xe 19.692695 13.128463 3.282116
Xe 19.692695 13.128463 6.564232
Xe 19.692695 13.128463 9.846347
Xe 19.692695 13.128463 13.128463
Xe 19.692695 13.128463 16.410579
Xe 19.692695 13.128463 19.692695
Xe 19.692695 13.128463 22.974811
Xe 19.692695 14.769521 -21.333753
Xe 19.692695 14.769521 -18.051637
Xe 19.692695 14.769521 -14.769521
Xe 19.692695 14.769521 -11.487405
Xe 19.692695 14.769521 -8.205290
Xe 19.692695 14.769521 -4.923174
Xe 19.692695 14.769521 -1.641058
Xe 19.692695 14.769521 1.641058
Xe 19.692695 14.769521 4.923174
Xe 19.692695 14.769521 8.205290
Xe 19.692695 14.769521 11.487405
Xe 19.692695 14.769521 14.769521
Xe 19.692695 14.769521 18.051637
Xe 19.692695 14.769521 21.333753
Xe 19.692695 16.410579 -22.974811
Xe 19.692695 16.410579 -19.692695
Xe 19.692695 16.410579 -16.410579
Xe 19.692695 16.410579 -13.128463
Xe 19.692695 16.410579 -9.846347
Xe 19.692695 16.410579 -6.564232
Xe 19.692695 16.410579 -3.282116
Xe 19.692695 16.410579 0.000000
Xe 19.692695 16.410579 3.282116
Xe 19.692695 16.410579 6.564232
Xe 19.692695 16.410579 9.846347
Xe 19.692695 16.410579 13.128463
Xe 19.692695 16.410579 16.410579
Xe 19.692695 16.410579 19.692695
Xe 19.692695 16.410579 22.974811
Xe 19.692695 18.051637 -21.333753
Xe 19.692695 18.051637 -18.051637
Xe 19.692695 18.051637 -14.769521
Xe 19.692695 18.051637 -11.487405
Xe 19.692695 18.051637 -8.205290
Xe 19.692695 18.051637 -4.923174
Xe 19.692695 18.051637 -1.641058
Xe 19.692695 18.051637 1.641058
Xe 19.692695 18.051637 4.923174
Xe 19.692695 18.051637 8.205290
Xe 19.692695 18.051637 11.487405
Xe 19.692695 18.051637 14.769521
Xe 19.692695 18.051637 18.051637
Xe 19.692695 18.051637 21.333753
Xe 19.692695 19.692695 -22.974811
Xe 19.692695 19.692695 -19.692695
Xe 19.692695 19.692695 -16.410579
Xe 19.692695 19.692695 -13.128463
Xe 19.692695 19.692695 -9.846347
Xe 19.692695 19.692695 -6.564232
Xe 19.692695 19.692695 -3.282116
Xe 19.692695 19.692695 0.000000
Xe 19.692695 19.692695 3.282116
Xe 19.692695 19.692695 6.564232
Xe 19.692695 19.692695 9.846347
Xe 19.692695 19.692695 13.128463
Xe 19.692695 19.692695 16.410579
Xe 19.692695 19.692695 19.692695
Xe 19.692695 19.692695 22.974811
Xe 19.692695 21.333753 -21.333753
Xe 19.692695 21.333753 -18.051637
Xe 19.692695 21.333753 -14.769521
Xe 19.692695 21.333753 -11.487405
Xe 19.692695 21.333753 -8.205290
Xe 19.692695 21.333753 -4.923174
Xe 19.692695 21.333753 -1.641058
Xe 19.692695 21.333753 1.641058
Xe 19.692695 21.333753 4.923174
Xe 19.692695 21.333753 8.205290
Xe 19.692695 21.333753 11.487405
Xe 19.692695 21.333753 14.769521
Xe 19.692695 21.333753 18.051637
Xe 19.692695 21.333753 21.333753
Xe 19.692695 22.974811 -22.974811
Xe 19.692695 22.974811 -19.692695
Xe 19.692695 22.974811 -16.410579
Xe 19.692695 22.974811 -13.128463
Xe 19.692695 22.974811 -9.846347
Xe 19.692695 22.974811 -6.564232
Xe 19.692695 22.974811 -3.282116
Xe 19.692695 22.974811 0.000000
Xe 19.692695 22.974811 3.282116
Xe 19.692695 22.974811 6.564232
Xe 19.692695 22.974811 9.846347
Xe 19.692695 22.974811 13.128463
Xe 19.692695 22.974811 16.410579
Xe 19.692695 22.974811 19.692695
Xe 19.692695 22.974811 22.974811
Xe 21.333753 -22.974811 -21.333753
Xe 21.333753 -22.974811 -18.051637
Xe 21.333753 -22.974811 -14.769521
Xe 21.333753 -22.974811 -11.487405
Xe 21.333753 -22.974811 -8.205290
Xe 21.333753 -22.974811 -4.923174
Xe 21.333753 -22.974811 -1.641058
Xe 21.333753 -22.974811 1.641058
Xe 21.333753 -22.974811 4.923174
Xe 21.333753 -22.974811 8.205290
Xe 21.333753 -22.974811 11.487405
Xe 21.333753 -22.974811 14.769521
Xe 21.333753 -22.974811 18.051637
Xe 21.333753 -22.974811 21.333753
Xe 21.333753 -21.333753 -22.974811
Xe 21.333753 -21.333753 -19.692695
Xe 21.333753 -21.333753 -16.410579
Xe 21.333753 -21.333753 -13.128463
Xe 21.333753 -21.333753 -9.846347
Xe 21.333753 -21.333753 -6.564232
Xe 21.333753 -21.333753 -3.282116
Xe 21.333753 -21.333753 0.000000
Xe 21.333753 -21.333753 3.282116
Xe 21.333753 -21.333753 6.564232
Xe 21.333753 -21.333753 9.846347
Xe 21.333753 -21.333753 13.128463
Xe 21.333753 -21.333753 16.410579
Xe 21.333753 -21.333753 19.692695
Xe 21.333753 -21.333753 22.974811
Xe 21.333753 -19.692695 -21.333753
Xe 21.333753 -19.692695 -18.051637
Xe 21.333753 -19.692695 -14.769521
Xe 21.333753 -19.692695 -11.487405
Xe 21.333753 -19.692695 -8.205290
Xe 21.333753 -19.692695 -4.923174
Xe 21.333753 -19.692695 -1.641058
Xe 21.333753 -19.692695 1.641058
Xe 21.333753 -19.692695 4.923174
Xe 21.333753 -19.692695 8.205290
Xe 21.333753 -19.692695 11.487405
Xe 21.333753 -19.692695 14.769521
Xe 21.333753 -19.692695 18.051637
Xe 21.333753 -19.692695 21.333753
Xe 21.333753 -18.051637 -22.974811
Xe 21.333753 -18.051637 -19.692695
Xe 21.333753 -18.051637 -16.410579
Xe 21.333753 -18.051637 -13.128463
Xe 21.333753 -18.051637 -9.846347
Xe 21.333753 -18.051637 -6.564232
Xe 21.333753 -18.051637 -3.282116
Xe 21.333753 -18.051637 0.000000
Xe 21.333753 -18.051637 3.282116
Xe 21.333753 -18.051637 6.564232
Xe 21.333753 -18.051637 9.846347
Xe 21.333753 -18.051637 13.128463
Xe 21.333753 -18.051637 16.410579
Xe 21.333753 -18.051637 19.692695
Xe 21.333753 -18.051637 22.974811
Xe 21.333753 -16.410579 -21.333753
Xe 21.333753 -16.410579 -18.051637
Xe 21.333753 -16.410579 -14.769521
Xe 21.333753 -16.410579 -11.487405
Xe 21.333753 -16.410579 -8.205290
Xe 21.333753 -16.410579 -4.923174
Xe 21.333753 -16.410579 -1.641058
Xe 21.333753 -16.410579 1.641058
Xe 21.333753 -16.410579 4.923174
Xe 21.333753 -16.410579 8.205290
Xe 21.333753 -16.410579 11.487405
Xe 21.333753 -16.410579 14.769521
Xe 21.333753 -16.410579 18.051637
Xe 21.333753 -16.410579 21.333753
Xe 21.333753 -14.769521 -22.974811
Xe 21.333753 -14.769521 -19.692695
Xe 21.333753 -14.769521 -16.410579
Xe 21.333753 -14.769521 -13.128463
Xe 21.333753 -14.769521 -9.846347
Xe 21.333753 -14.769521 -6.564232
Xe 21.333753 -14.769521 -3.282116
Xe 21.333753 -14.769521 0.000000
Xe 21.333753 -14.769521 3.282116
Xe 21.333753 -14.769521 6.564232
Xe 21.333753 -14.769521 9.846347
Xe 21.333753 -14.769521 13.128463
Xe 21.333753 -14.769521 16.410579
Xe 21.333753 -14.769521 19.692695
Xe 21.333753 -14.769521 22.974811
Xe 21.333753 -13.128463 -21.333753
Xe 21.333753 -13.128463 -18.051637
Xe 21.333753 -13.128463 -14.769521
Xe 21.333753 -13.128463 -11.487405
Xe 21.333753 -13.128463 -8.205290
Xe 21.333753 -13.128463 -4.923174
Xe 21.333753 -13.128463 -1.641058
Xe 21.333753 -13.128463 1.641058
Xe 21.333753 -13.128463 4.923174
Xe 21.333753 -13.128463 8.205290
Xe 21.333753 -13.128463 11.487405
Xe 21.333753 -13.128463 14.769521
Xe 21.333753 -13.128463 18.051637
Xe 21.333753 -13.128463 21.333753
Xe 21.333753 -11.487405 -22.974811
Xe 21.333753 -11.487405 -19.692695
Xe 21.333753 -11.487405 -16.410579
Xe 21.333753 -11.487405 -13.128463
Xe 21.333753 -11.487405 -9.846347
Xe 21.333753 -11.487405 -6.564232
Xe 21.333753 -11.487405 -3.282116
Xe 21.333753 -11.487405 0.000000
Xe 21.333753 -11.487405 3.282116
Xe 21.333753 -11.487405 6.564232
Xe 21.333753 -11.487405 9.846347
Xe 21.333753 -11.487405 13.128463
Xe 21.333753 -11.487405 16.410579
Xe 21.333753 -11.487405 19.692695
Xe 21.333753 -11.487405 22.974811
Xe 21.333753 -9.846347 -21.333753
Xe 21.333753 -9.846347 -18.051637
Xe 21.333753 -9.846347 -14.769521
Xe 21.333753 -9.846347 -11.487405
Xe 21.333753 -9.846347 -8.205290
Xe 21.333753 -9.846347 -4.923174
Xe 21.333753 -9.846347 -1.641058
Xe 21.333753 -9.846347 1.641058
Xe 21.333753 -9.846347 4.923174
Xe 21.333753 -9.846347 8.205290
Xe 21.333753 -9.846347 11.487405
Xe 21.333753 -9.846347 14.769521
Xe 21.333753 -9.846347 18.051637
Xe 21.333753 -9.846347 21.333753
Xe 21.333753 -8.205290 -22.974811
Xe 21.333753 -8.205290 -19.692695
Xe 21.333753 -8.205290 -16.410579
Xe 21.333753 -8.205290 -13.128463
Xe 21.333753 -8.205290 -9.846347
Xe 21.333753 -8.205290 -6.564232
Xe 21.333753 -8.205290 -3.282116
Xe 21.333753 -8.205290 0.000000
Xe 21.333753 -8.205290 3.282116
Xe 21.333753 -8.205290 6.564232
Xe 21.333753 -8.205290 9.846347
Xe 21.333753 -8.205290 13.128463
Xe 21.333753 -8.205290 16.410579
Xe 21.333753 -8.205290 19.692695
Xe 21.333753 -8.205290 22.974811
Xe 21.333753 -6.564232 -21.333753
Xe 21.333753 -6.564232 -18.051637
Xe 21.333753 -6.564232 -14.769521
Xe 21.333753 -6.564232 -11.487405
Xe 21.333753 -6.564232 -8.205290
Xe 21.333753 -6.564232 -4.923174
Xe 21.333753 -6.564232 -1.641058
Xe 21.333753 -6.564232 1.641058
Xe 21.333753 -6.564232 4.923174
Xe 21.333753 -6.564232 8.205290
Xe 21.333753 -6.564232 11.487405
Xe 21.333753 -6.564232 14.769521
Xe 21.333753 -6.564232 18.051637
Xe 21.333753 -6.564232 21.333753
Xe 21.333753 -4.923174 -22.974811
Xe 21.333753 -4.923174 -19.692695
Xe 21.333753 -4.923174 -16.410579
Xe 21.333753 -4.923174 -13.128463
Xe 21.333753 -4.923174 -9.846347
Xe 21.333753 -4.923174 -6.564232
Xe 21.333753 -4.923174 -3.282116
Xe 21.333753 -4.923174 0.000000
Xe 21.333753 -4.923174 3.282116
Xe 21.333753 -4.923174 6.564232
Xe 21.333753 -4.923174 9.846347
Xe 21.333753 -4.923174 13.128463
Xe 21.333753 -4.923174 16.410579
Xe 21.333753 -4.923174 19.692695
Xe 21.333753 -4.923174 22.974811
Xe 21.333753 -3.282116 -21.333753
Xe 21.333753 -3.282116 -18.051637
Xe 21.333753 -3.282116 -14.769521
Xe 21.333753 -3.282116 -11.487405
Xe 21.333753 -3.282116 -8.205290
Xe 21.333753 -3.282116 -4.923174
Xe 21.333753 -3.282116 -1.641058
Xe 21.333753 -3.282116 1.641058
Xe 21.333753 -3.282116 4.923174
Xe 21.333753 -3.282116 8.205290
Xe 21.333753 -3.282116 11.487405
Xe 21.333753 -3.282116 14.769521
Xe 21.333753 -3.282116 18.051637
Xe 21.333753 -3.282116 21.333753
Xe 21.333753 -1.641058 -22.974811
Xe 21.333753 -1.641058 -19.692695
Xe 21.333753 -1.641058 -16.410579
Xe 21.333753 -1.641058 -13.128463
Xe 21.333753 -1.641058 -9.846347
Xe 21.333753 -1.641058 -6.564232
Xe 21.333753 -1.641058 -3.282116
Xe 21.333753 -1.641058 0.000000
Xe 21.333753 -1.641058 3.282116
Xe 21.333753 -1.641058 6.564232
Xe 21.333753 -1.641058 9.846347
Xe 21.333753 -1.641058 13.128463
Xe 21.333753 -1.641058 16.410579
Xe 21.333753 -1.641058 19.692695
Xe 21.333753 -1.641058 22.974811
Xe 21.333753 0.000000 -21.333753
Xe 21.333753 0.000000 -18.051637
Xe 21.333753 0.000000 -14.769521
Xe 21.333753 0.000000 -11.487405
Xe 21.333753 0.000000 -8.205290
Xe 21.333753 0.000000 -4.923174
Xe 21.333753 0.000000 -1.641058
Xe 21.333753 0.000000 1.641058
Xe 21.333753 0.000000 4.923174
Xe 21.333753 0.000000 8.205290
Xe 21.333753 0.000000 11.487405
Xe 21.333753 0.000000 14.769521
Xe 21.333753 0.000000 18.051637
Xe 21.333753 0.000000 21.333753
Xe 21.333753 1.641058 -22.974811
Xe 21.333753 1.641058 -19.692695
Xe 21.333753 1.641058 -16.410579
Xe 21.333753 1.641058 -13.128463
Xe 21.333753 1.641058 -9.846347
Xe 21.333753 1.641058 -6.564232
Xe 21.333753 1.641058 -3.282116
Xe 21.333753 1.641058 0.000000
Xe 21.333753 1.641058 3.282116
Xe 21.333753 1.641058 6.564232
Xe 21.333753 1.641058 9.846347
Xe 21.333753 1.641058 13.128463
Xe 21.333753 1.641058 16.410579
Xe 21.333753 1.641058 19.692695
Xe 21.333753 1.641058 22.974811
Xe 21.333753 3.282116 -21.333753
Xe 21.333753 3.282116 -18.051637
Xe 21.333753 3.282116 -14.769521
Xe 21.333753 3.282116 -11.487405
Xe 21.333753 3.282116 -8.205290
Xe 21.333753 3.282116 -4.923174
Xe 21.333753 3.282116 -1.641058
Xe 21.333753 3.282116 1.641058
Xe 21.333753 3.282116 4.923174
Xe 21.333753 3.282116 8.205290
Xe 21.333753 3.282116 11.487405
Xe 21.333753 3.282116 14.769521
Xe 21.333753 3.282116 18.051637
Xe 21.333753 3.282116 21.333753
Xe 21.333753 4.923174 -22.974811
Xe 21.333753 4.923174 -19.692695
Xe 21.333753 4.923174 -16.410579
Xe 21.333753 4.923174 -13.128463
Xe 21.333753 4.923174 -9.846347
Xe 21.333753 4.923174 -6.564232
Xe 21.333753 4.923174 -3.282116
Xe 21.333753 4.923174 0.000000
Xe 21.333753 4.923174 3.282116
Xe 21.333753 4.923174 6.564232
Xe 21.333753 4.923174 9.846347
Xe 21.333753 4.923174 13.128463
Xe 21.333753 4.923174 16.410579
Xe 21.333753 4.923174 19.692695
Xe 21.333753 4.923174 22.974811
Xe 21.333753 6.564232 -21.333753
Xe 21.333753 6.564232 -18.051637
Xe 21.333753 6.564232 -14.769521
Xe 21.333753 6.564232 -11.487405
Xe 21.333753 6.564232 -8.205290
Xe 21.333753 6.564232 -4.923174
Xe 21.333753 6.564232 -1.641058
Xe 21.333753 6.564232 1.641058
Xe 21.333753 6.564232 4.923174
Xe 21.333753 6.564232 8.205290
Xe 21.333753 6.564232 11.487405
Xe 21.333753 6.564232 14.769521
Xe 21.333753 6.564232 18.051637
Xe 21.333753 6.564232 21.333753
Xe 21.333753 8.205290 -22.974811
Xe 21.333753 8.205290 -19.692695
Xe 21.333753 8.205290 -16.410579
Xe 21.333753 8.205290 -13.128463
Xe 21.333753 8.205290 -9.846347
Xe 21.333753 8.205290 -6.564232
Xe 21.333753 8.205290 -3.282116
Xe 21.333753 8.205290 0.000000
Xe 21.333753 8.205290 3.282116
Xe 21.333753 8.205290 6.564232
Xe 21.333753 8.205290 9.846347
Xe 21.333753 8.205290 13.128463
Xe 21.333753 8.205290 16.410579
Xe 21.333753 8.205290 19.692695
Xe 21.333753 8.205290 22.974811
Xe 21.333753 9.846347 -21.333753
Xe 21.333753 9.846347 -18.051637
Xe 21.333753 9.846347 -14.769521
Xe 21.333753 9.846347 -11.487405
Xe 21.333753 9.846347 -8.205290
Xe 21.333753 9.846347 -4.923174
Xe 21.333753 9.846347 -1.641058
Xe 21.333753 9.846347 1.641058
Xe 21.333753 9.846347 4.923174
Xe 21.333753 9.846347 8.205290
Xe 21.333753 9.846347 11.487405
Xe 21.333753 9.846347 14.769521
Xe 21.333753 9.846347 18.051637
Xe 21.333753 9.846347 21.333753
Xe 21.333753 11.487405 -22.974811
Xe 21.333753 11.487405 -19.692695
Xe 21.333753 11.487405 -16.410579
Xe 21.333753 11.487405 -13.128463
Xe 21.333753 11.487405 -9.846347
Xe 21.333753 11.487405 -6.564232
Xe 21.333753 11.487405 -3.282116
Xe 21.333753 11.487405 0.000000
Xe 21.333753 11.487405 3.282116
Xe 21.333753 11.487405 6.564232
Xe 21.333753 11.487405 9.846347
Xe 21.333753 11.487405 13.128463
Xe 21.333753 11.487405 16.410579
Xe 21.333753 11.487405 19.692695
Xe 21.333753 11.487405 22.974811
Xe 21.333753 13.128463 -21.333753
Xe 21.333753 13.128463 -18.051637
Xe 21.333753 13.128463 -14.769521
Xe 21.333753 13.128463 -11.487405
Xe 21.333753 13.128463 -8.205290
Xe 21.333753 13.128463 -4.923174
Xe 21.333753 13.128463 -1.641058
Xe 21.333753 13.128463 1.641058
Xe 21.333753 13.128463 4.923174
Xe 21.333753 13.128463 8.205290
Xe 21.333753 13.128463 11.487405
Xe 21.333753 13.128463 14.769521
Xe 21.333753 13.128463 18.051637
Xe 21.333753 13.128463 21.333753
Xe 21.333753 14.769521 -22.974811
Xe 21.333753 14.769521 -19.692695
Xe 21.333753 14.769521 -16.410579
Xe 21.333753 14.769521 -13.128463
Xe 21.333753 14.769521 -9.846347
Xe 21.333753 14.769521 -6.564232
Xe 21.333753 14.769521 -3.282116
Xe 21.333753 14.769521 0.000000
Xe 21.333753 14.769521 3.282116
Xe 21.333753 14.769521 6.564232
Xe 21.333753 14.769521 9.846347
Xe 21.333753 14.769521 13.128463
Xe 21.333753 14.769521 16.410579
Xe 21.333753 14.769521 19.692695
Xe 21.333753 14.769521 22.974811
Xe 21.333753 16.410579 -21.333753
Xe 21.333753 16.410579 -18.051637
Xe 21.333753 16.410579 -14.769521
Xe 21.333753 16.410579 -11.487405
Xe 21.333753 16.410579 -8.205290
Xe 21.333753 16.410579 -4.923174
Xe 21.333753 16.410579 -1.641058
Xe 21.333753 16.410579 1.641058
Xe 21.333753 16.410579 4.923174
Xe 21.333753 16.410579 8.205290
Xe 21.333753 16.410579 11.487405
Xe 21.333753 16.410579 14.769521
Xe 21.333753 16.410579 18.051637
Xe 21.333753 16.410579 21.333753
Xe 21.333753 18.051637 -22.974811
Xe 21.333753 18.051637 -19.692695
Xe 21.333753 18.051637 -16.410579
Xe 21.333753 18.051637 -13.128463
Xe 21.333753 18.051637 -9.846347
Xe 21.333753 18.051637 -6.564232
Xe 21.333753 18.051637 -3.282116
Xe 21.333753 18.051637 0.000000
Xe 21.333753 18.051637 3.282116
Xe 21.333753 18.051637 6.564232
Xe 21.333753 18.051637 9.846347
Xe 21.333753 18.051637 13.128463
Xe 21.333753 18.051637 16.410579
Xe 21.333753 18.051637 19.692695
Xe 21.333753 18.051637 22.974811
Xe 21.333753 19.692695 -21.333753
Xe 21.333753 19.692695 -18.051637
Xe 21.333753 19.692695 -14.769521
Xe 21.333753 19.692695 -11.487405
Xe 21.333753 19.692695 -8.205290
Xe 21.333753 19.692695 -4.923174
Xe 21.333753 19.692695 -1.641058
Xe 21.333753 19.692695 1.641058
Xe 21.333753 19.692695 4.923174
Xe 21.333753 19.692695 8.205290
Xe 21.333753 19.692695 11.487405
Xe 21.333753 19.692695 14.769521
Xe 21.333753 19.692695 18.051637
Xe 21.333753 19.692695 21.333753
Xe 21.333753 21.333753 -22.974811
Xe 21.333753 21.333753 -19.692695
Xe 21.333753 21.333753 -16.410579
Xe 21.333753 21.333753 -13.128463
Xe 21.333753 21.333753 -9.846347
Xe 21.333753 21.333753 -6.564232
Xe 21.333753 21.333753 -3.282116
Xe 21.333753 21.333753 0.000000
Xe 21.333753 21.333753 3.282116
Xe 21.333753 21.333753 6.564232
Xe 21.333753 21.333753 9.846347
Xe 21.333753 21.333753 13.128463
Xe 21.333753 21.333753 16.410579
Xe 21.333753 21.333753 19.692695
Xe 21.333753 21.333753 22.974811
Xe 21.333753 22.974811 -21.333753
Xe 21.333753 22.974811 -18.051637
Xe 21.333753 22.974811 -14.769521
Xe 21.333753 22.974811 -11.487405
Xe 21.333753 22.974811 -8.205290
Xe 21.333753 22.974811 -4.923174
Xe 21.333753 22.974811 -1.641058
Xe 21.333753 22.974811 1.641058
Xe 21.333753 22.974811 4.923174
Xe 21.333753 22.974811 8.205290
Xe 21.333753 22.974811 11.487405
Xe 21.333753 22.974811 14.769521
Xe 21.333753 22.974811 18.051637
Xe 21.333753 22.974811 21.333753
Xe 22.974811 -22.974811 -22.974811
Xe 22.974811 -22.974811 -19.692695
Xe 22.974811 -22.974811 -16.410579
Xe 22.974811 -22.974811 -13.128463
Xe 22.974811 -22.974811 -9.846347
Xe 22.974811 -22.974811 -6.564232
Xe 22.974811 -22.974811 -3.282116
Xe 22.974811 -22.974811 0.000000
Xe 22.974811 -22.974811 3.282116
Xe 22.974811 -22.974811 6.564232
Xe 22.974811 -22.974811 9.846347
Xe 22.974811 -22.974811 13.128463
Xe 22.974811 -22.974811 16.410579
Xe 22.974811 -22.974811 19.692695
Xe 22.974811 -22.974811 22.974811
Xe 22.974811 -21.333753 -21.333753
Xe 22.974811 -21.333753 -18.051637
Xe 22.974811 -21.333753 -14.769521
Xe 22.974811 -21.333753 -11.487405
Xe 22.974811 -21.333753 -8.205290
Xe 22.974811 -21.333753 -4.923174
Xe 22.974811 -21.333753 -1.641058
Xe 22.974811 -21.333753 1.641058
Xe 22.974811 -21.333753 4.923174
Xe 22.974811 -21.333753 8.205290
Xe 22.974811 -21.333753 11.487405
Xe 22.974811 -21.333753 14.769521
Xe 22.974811 -21.333753 18.051637
Xe 22.974811 -21.333753 21.333753
Xe 22.974811 -19.692695 -22.974811
Xe 22.974811 -19.692695 -19.692695
Xe 22.974811 -19.692695 -16.410579
Xe 22.974811 -19.692695 -13.128463
Xe 22.974811 -19.692695 -9.846347
Xe 22.974811 -19.692695 -6.564232
Xe 22.974811 -19.692695 -3.282116
Xe 22.974811 -19.692695 0.000000
Xe 22.974811 -19.692695 3.282116
Xe 22.974811 -19.692695 6.564232
Xe 22.974811 -19.692695 9.846347
Xe 22.974811 -19.692695 13.128463
Xe 22.974811 -19.692695 16.410579
Xe 22.974811 -19.692695 19.692695
Xe 22.974811 -19.692695 22.974811
Xe 22.974811 -18.051637 -21.333753
Xe 22.974811 -18.051637 -18.051637
Xe 22.974811 -18.051637 -14.769521
Xe 22.974811 -18.051637 -11.487405
Xe 22.974811 -18.051637 -8.205290
Xe 22.974811 -18.051637 -4.923174
Xe 22.974811 -18.051637 -1.641058
Xe 22.974811 -18.051637 1.641058
Xe 22.974811 -18.051637 4.923174
Xe 22.974811 -18.051637 8.205290
Xe 22.974811 -18.051637 11.487405
Xe 22.974811 -18.051637 14.769521
Xe 22.974811 -18.051637 18.051637
Xe 22.974811 -18.051637 21.333753
Xe 22.974811 -16.410579 -22.974811
Xe 22.974811 -16.410579 -19.692695
Xe 22.974811 -16.410579 -16.410579
Xe 22.974811 -16.410579 -13.128463
Xe 22.974811 -16.410579 -9.846347
Xe 22.974811 -16.410579 -6.564232
Xe 22.974811 -16.410579 -3.282116
Xe 22.974811 -16.410579 0.000000
Xe 22.974811 -16.410579 3.282116
Xe 22.974811 -16.410579 6.564232
Xe 22.974811 -16.410579 9.846347
Xe 22.974811 -16.410579 13.128463
Xe 22.974811 -16.410579 16.410579
Xe 22.974811 -16.410579 19.692695
Xe 22.974811 -16.410579 22.974811
Xe 22.974811 -14.769521 -21.333753
Xe 22.974811 -14.769521 -18.051637
Xe 22.974811 -14.769521 -14.769521
Xe 22.974811 -14.769521 -11.487405
Xe 22.974811 -14.769521 -8.205290
Xe 22.974811 -14.769521 -4.923174
Xe 22.974811 -14.769521 -1.641058
Xe 22.974811 -14.769521 1.641058
Xe 22.974811 -14.769521 4.923174
Xe 22.974811 -14.769521 8.205290
Xe 22.974811 -14.769521 11.487405
Xe 22.974811 -14.769521 14.769521
Xe 22.974811 -14.769521 18.051637
Xe 22.974811 -14.769521 21.333753
Xe 22.974811 -13.128463 -22.974811
Xe 22.974811 -13.128463 -19.692695
Xe 22.974811 -13.128463 -16.410579
Xe 22.974811 -13.128463 -13.128463
Xe 22.974811 -13.128463 -9.846347
Xe 22.974811 -13.128463 -6.564232
Xe 22.974811 -13.128463 -3.282116
Xe 22.974811 -13.128463 0.000000
Xe 22.974811 -13.128463 3.282116
Xe 22.974811 -13.128463 6.564232
Xe 22.974811 -13.128463 9.846347
Xe 22.974811 -13.128463 13.128463
Xe 22.974811 -13.128463 16.410579
Xe 22.974811 -13.128463 19.692695
Xe 22.974811 -13.128463 22.974811
Xe 22.974811 -11.487405 -21.333753
Xe 22.974811 -11.487405 -18.051637
Xe 22.974811 -11.487405 -14.769521
Xe 22.974811 -11.487405 -11.487405
Xe 22.974811 -11.487405 -8.205290
Xe 22.974811 -11.487405 -4.923174
Xe 22.974811 -11.487405 -1.641058
Xe 22.974811 -11.487405 1.641058
Xe 22.974811 -11.487405 4.923174
Xe 22.974811 -11.487405 8.205290
Xe 22.974811 -11.487405 11.487405
Xe 22.974811 -11.487405 14.769521
Xe 22.974811 -11.487405 18.051637
Xe 22.974811 -11.487405 21.333753
Xe 22.974811 -9.846347 -22.974811
Xe 22.974811 -9.846347 -19.692695
Xe 22.974811 -9.846347 -16.410579
Xe 22.974811 -9.846347 -13.128463
Xe 22.974811 -9.846347 -9.846347
Xe 22.974811 -9.846347 -6.564232
Xe 22.974811 -9.846347 -3.282116
Xe 22.974811 -9.846347 0.000000
Xe 22.974811 -9.846347 3.282116
Xe 22.974811 -9.846347 6.564232
Xe 22.974811 -9.846347 9.846347
Xe 22.974811 -9.846347 13.128463
Xe 22.974811 -9.846347 16.410579
Xe 22.974811 -9.846347 19.692695
Xe 22.974811 -9.846347 22.974811
Xe 22.974811 -8.205290 -21.333753
Xe 22.974811 -8.205290 -18.051637
Xe 22.974811 -8.205290 -14.769521
Xe 22.974811 -8.205290 -11.487405
Xe 22.974811 -8.205290 -8.205290
Xe 22.974811 -8.205290 -4.923174
Xe 22.974811 -8.205290 -1.641058
Xe 22.974811 -8.205290 1.641058
Xe 22.974811 -8.205290 4.923174
Xe 22.974811 -8.205290 8.205290
Xe 22.974811 -8.205290 11.487405
Xe 22.974811 -8.205290 14.769521
Xe 22.974811 -8.205290 18.051637
Xe 22.974811 -8.205290 21.333753
Xe 22.974811 -6.564232 -22.974811
Xe 22.974811 -6.564232 -19.692695
Xe 22.974811 -6.564232 -16.410579
Xe 22.974811 -6.564232 -13.128463
Xe 22.974811 -6.564232 -9.846347
Xe 22.974811 -6.564232 -6.564232
Xe 22.974811 -6.564232 -3.282116
Xe 22.974811 -6.564232 0.000000
Xe 22.974811 -6.564232 3.282116
Xe 22.974811 -6.564232 6.564232
Xe 22.974811 -6.564232 9.846347
Xe 22.974811 -6.564232 13.128463
Xe 22.974811 -6.564232 16.410579
Xe 22.974811 -6.564232 19.692695
Xe 22.974811 -6.564232 22.974811
Xe 22.974811 -4.923174 -21.333753
Xe 22.974811 -4.923174 -18.051637
Xe 22.974811 -4.923174 -14.769521
Xe 22.974811 -4.923174 -11.487405
Xe 22.974811 -4.923174 -8.205290
Xe 22.974811 -4.923174 -4.923174
Xe 22.974811 -4.923174 -1.641058
Xe 22.974811 -4.923174 1.641058
Xe 22.974811 -4.923174 4.923174
Xe 22.974811 -4.923174 8.205290
Xe 22.974811 -4.923174 11.487405
Xe 22.974811 -4.923174 14.769521
Xe 22.974811 -4.923174 18.051637
Xe 22.974811 -4.923174 21.333753
Xe 22.974811 -3.282116 -22.974811
Xe 22.974811 -3.282116 -19.692695
Xe 22.974811 -3.282116 -16.410579
Xe 22.974811 -3.282116 -13.128463
Xe 22.974811 -3.282116 -9.846347
Xe 22.974811 -3.282116 -6.564232
Xe 22.974811 -3.282116 -3.282116
Xe 22.974811 -3.282116 0.000000
Xe 22.974811 -3.282116 3.282116
Xe 22.974811 -3.282116 6.564232
Xe 22.974811 -3.282116 9.846347
Xe 22.974811 -3.282116 13.128463
Xe 22.974811 -3.282116 16.410579
Xe 22.974811 -3.282116 19.692695
Xe 22.974811 -3.282116 22.974811
Xe 22.974811 -1.641058 -21.333753
Xe 22.974811 -1.641058 -18.051637
Xe 22.974811 -1.641058 -14.769521
Xe 22.974811 -1.641058 -11.487405
Xe 22.974811 -1.641058 -8.205290
Xe 22.974811 -1.641058 -4.923174
Xe 22.974811 -1.641058 -1.641058
Xe 22.974811 -1.641058 1.641058
Xe 22.974811 -1.641058 4.923174
Xe 22.974811 -1.641058 8.205290
Xe 22.974811 -1.641058 11.487405
Xe 22.974811 -1.641058 14.769521
Xe 22.974811 -1.641058 18.051637
Xe 22.974811 -1.641058 21.333753
Xe 22.974811 0.000000 -22.974811
Xe 22.974811 0.000000 -19.692695
Xe 22.974811 0.000000 -16.410579
Xe 22.974811 0.000000 -13.128463
Xe 22.974811 0.000000 -9.846347
Xe 22.974811 0.000000 -6.564232
Xe 22.974811 0.000000 -3.282116
Xe 22.974811 0.000000 0.000000
Xe 22.974811 0.000000 3.282116
Xe 22.974811 0.000000 6.564232
Xe 22.974811 0.000000 9.846347
Xe 22.974811 0.000000 13.128463
Xe 22.974811 0.000000 16.410579
Xe 22.974811 0.000000 19.692695
Xe 22.974811 0.000000 22.974811
Xe 22.974811 1.641058 -21.333753
Xe 22.974811 1.641058 -18.051637
Xe 22.974811 1.641058 -14.769521
Xe 22.974811 1.641058 -11.487405
Xe 22.974811 1.641058 -8.205290
Xe 22.974811 1.641058 -4.923174
Xe 22.974811 1.641058 -1.641058
Xe 22.974811 1.641058 1.641058
Xe 22.974811 1.641058 4.923174
Xe 22.974811 1.641058 8.205290
Xe 22.974811 1.641058 11.487405
Xe 22.974811 1.641058 14.769521
Xe 22.974811 1.641058 18.051637
Xe 22.974811 1.641058 21.333753
Xe 22.974811 3.282116 -22.974811
Xe 22.974811 3.282116 -19.692695
Xe 22.974811 3.282116 -16.410579
Xe 22.974811 3.282116 -13.128463
Xe 22.974811 3.282116 -9.846347
Xe 22.974811 3.282116 -6.564232
Xe 22.974811 3.282116 -3.282116
Xe 22.974811 3.282116 0.000000
Xe 22.974811 3.282116 3.282116
Xe 22.974811 3.282116 6.564232
Xe 22.974811 3.282116 9.846347
Xe 22.974811 3.282116 13.128463
Xe 22.974811 3.282116 16.410579
Xe 22.974811 3.282116 19.692695
Xe 22.974811 3.282116 22.974811
Xe 22.974811 4.923174 -21.333753
Xe 22.974811 4.923174 -18.051637
Xe 22.974811 4.923174 -14.769521
Xe 22.974811 4.923174 -11.487405
Xe 22.974811 4.923174 -8.205290
Xe 22.974811 4.923174 -4.923174
Xe 22.974811 4.923174 -1.641058
Xe 22.974811 4.923174 1.641058
Xe 22.974811 4.923174 4.923174
Xe 22.974811 4.923174 8.205290
Xe 22.974811 4.923174 11.487405
Xe 22.974811 4.923174 14.769521
Xe 22.974811 4.923174 18.051637
Xe 22.974811 4.923174 21.333753
Xe 22.974811 6.564232 -22.974811
Xe 22.974811 6.564232 -19.692695
Xe 22.974811 6.564232 -16.410579
Xe 22.974811 6.564232 -13.128463
Xe 22.974811 6.564232 -9.846347
Xe 22.974811 6.564232 -6.564232
Xe 22.974811 6.564232 -3.282116
Xe 22.974811 6.564232 0.000000
Xe 22.974811 6.564232 3.282116
Xe 22.974811 6.564232 6.564232
Xe 22.974811 6.564232 9.846347
Xe 22.974811 6.564232 13.128463
Xe 22.974811 6.564232 16.410579
Xe 22.974811 6.564232 19.692695
Xe 22.974811 6.564232 22.974811
Xe 22.974811 8.205290 -21.333753
Xe 22.974811 8.205290 -18.051637
Xe 22.974811 8.205290 -14.769521
Xe 22.974811 8.205290 -11.487405
Xe 22.974811 8.205290 -8.205290
Xe 22.974811 8.205290 -4.923174
Xe 22.974811 8.205290 -1.641058
Xe 22.974811 8.205290 1.641058
Xe 22.974811 8.205290 4.923174
Xe 22.974811 8.205290 8.205290
Xe 22.974811 8.205290 11.487405
Xe 22.974811 8.205290 14.769521
Xe 22.974811 8.205290 18.051637
Xe 22.974811 8.205290 21.333753
Xe 22.974811 9.846347 -22.974811
Xe 22.974811 9.846347 -19.692695
Xe 22.974811 9.846347 -16.410579
Xe 22.974811 9.846347 -13.128463
Xe 22.974811 9.846347 -9.846347
Xe 22.974811 9.846347 -6.564232
Xe 22.974811 9.846347 -3.282116
Xe 22.974811 9.846347 0.000000
Xe 22.974811 9.846347 3.282116
Xe 22.974811 9.846347 6.564232
Xe 22.974811 9.846347 9.846347
Xe 22.974811 9.846347 13.128463
Xe 22.974811 9.846347 16.410579
Xe 22.974811 9.846347 19.692695
Xe 22.974811 9.846347 22.974811
Xe 22.974811 11.487405 -21.333753
Xe 22.974811 11.487405 -18.051637
Xe 22.974811 11.487405 -14.769521
Xe 22.974811 11.487405 -11.487405
[truncated: 3,727 more chars]
