# Supplementary material for: SAP-X2C: Optimally-Simple Two-Component Relativistic Hamiltonian with Size-Intensive Picture Change
Source: J Chem Theory Comput. 2026 Mar 26;22(7):3443–52. doi: 10.1021/acs.jctc.6c00032 (PMC13085237; doi:10.1021/acs.jctc.6c00032)
Supplement: Supplementary file 1 [file ct6c00032_si_001.zip › supporting-information/xyz_files/xe_lattice_fragments/xe_11.xyz]

6083

Xe -18.051637 -18.051637 -16.410579
Xe -18.051637 -18.051637 -13.128463
Xe -18.051637 -18.051637 -9.846347
Xe -18.051637 -18.051637 -6.564232
Xe -18.051637 -18.051637 -3.282116
Xe -18.051637 -18.051637 0.000000
Xe -18.051637 -18.051637 3.282116
Xe -18.051637 -18.051637 6.564232
Xe -18.051637 -18.051637 9.846347
Xe -18.051637 -18.051637 13.128463
Xe -18.051637 -18.051637 16.410579
Xe -18.051637 -16.410579 -18.051637
Xe -18.051637 -16.410579 -14.769521
Xe -18.051637 -16.410579 -11.487405
Xe -18.051637 -16.410579 -8.205290
Xe -18.051637 -16.410579 -4.923174
Xe -18.051637 -16.410579 -1.641058
Xe -18.051637 -16.410579 1.641058
Xe -18.051637 -16.410579 4.923174
Xe -18.051637 -16.410579 8.205290
Xe -18.051637 -16.410579 11.487405
Xe -18.051637 -16.410579 14.769521
Xe -18.051637 -16.410579 18.051637
Xe -18.051637 -14.769521 -16.410579
Xe -18.051637 -14.769521 -13.128463
Xe -18.051637 -14.769521 -9.846347
Xe -18.051637 -14.769521 -6.564232
Xe -18.051637 -14.769521 -3.282116
Xe -18.051637 -14.769521 0.000000
Xe -18.051637 -14.769521 3.282116
Xe -18.051637 -14.769521 6.564232
Xe -18.051637 -14.769521 9.846347
Xe -18.051637 -14.769521 13.128463
Xe -18.051637 -14.769521 16.410579
Xe -18.051637 -13.128463 -18.051637
Xe -18.051637 -13.128463 -14.769521
Xe -18.051637 -13.128463 -11.487405
Xe -18.051637 -13.128463 -8.205290
Xe -18.051637 -13.128463 -4.923174
Xe -18.051637 -13.128463 -1.641058
Xe -18.051637 -13.128463 1.641058
Xe -18.051637 -13.128463 4.923174
Xe -18.051637 -13.128463 8.205290
Xe -18.051637 -13.128463 11.487405
Xe -18.051637 -13.128463 14.769521
Xe -18.051637 -13.128463 18.051637
Xe -18.051637 -11.487405 -16.410579
Xe -18.051637 -11.487405 -13.128463
Xe -18.051637 -11.487405 -9.846347
Xe -18.051637 -11.487405 -6.564232
Xe -18.051637 -11.487405 -3.282116
Xe -18.051637 -11.487405 0.000000
Xe -18.051637 -11.487405 3.282116
Xe -18.051637 -11.487405 6.564232
Xe -18.051637 -11.487405 9.846347
Xe -18.051637 -11.487405 13.128463
Xe -18.051637 -11.487405 16.410579
Xe -18.051637 -9.846347 -18.051637
Xe -18.051637 -9.846347 -14.769521
Xe -18.051637 -9.846347 -11.487405
Xe -18.051637 -9.846347 -8.205290
Xe -18.051637 -9.846347 -4.923174
Xe -18.051637 -9.846347 -1.641058
Xe -18.051637 -9.846347 1.641058
Xe -18.051637 -9.846347 4.923174
Xe -18.051637 -9.846347 8.205290
Xe -18.051637 -9.846347 11.487405
Xe -18.051637 -9.846347 14.769521
Xe -18.051637 -9.846347 18.051637
Xe -18.051637 -8.205290 -16.410579
Xe -18.051637 -8.205290 -13.128463
Xe -18.051637 -8.205290 -9.846347
Xe -18.051637 -8.205290 -6.564232
Xe -18.051637 -8.205290 -3.282116
Xe -18.051637 -8.205290 0.000000
Xe -18.051637 -8.205290 3.282116
Xe -18.051637 -8.205290 6.564232
Xe -18.051637 -8.205290 9.846347
Xe -18.051637 -8.205290 13.128463
Xe -18.051637 -8.205290 16.410579
Xe -18.051637 -6.564232 -18.051637
Xe -18.051637 -6.564232 -14.769521
Xe -18.051637 -6.564232 -11.487405
Xe -18.051637 -6.564232 -8.205290
Xe -18.051637 -6.564232 -4.923174
Xe -18.051637 -6.564232 -1.641058
Xe -18.051637 -6.564232 1.641058
Xe -18.051637 -6.564232 4.923174
Xe -18.051637 -6.564232 8.205290
Xe -18.051637 -6.564232 11.487405
Xe -18.051637 -6.564232 14.769521
Xe -18.051637 -6.564232 18.051637
Xe -18.051637 -4.923174 -16.410579
Xe -18.051637 -4.923174 -13.128463
Xe -18.051637 -4.923174 -9.846347
Xe -18.051637 -4.923174 -6.564232
Xe -18.051637 -4.923174 -3.282116
Xe -18.051637 -4.923174 0.000000
Xe -18.051637 -4.923174 3.282116
Xe -18.051637 -4.923174 6.564232
Xe -18.051637 -4.923174 9.846347
Xe -18.051637 -4.923174 13.128463
Xe -18.051637 -4.923174 16.410579
Xe -18.051637 -3.282116 -18.051637
Xe -18.051637 -3.282116 -14.769521
Xe -18.051637 -3.282116 -11.487405
Xe -18.051637 -3.282116 -8.205290
Xe -18.051637 -3.282116 -4.923174
Xe -18.051637 -3.282116 -1.641058
Xe -18.051637 -3.282116 1.641058
Xe -18.051637 -3.282116 4.923174
Xe -18.051637 -3.282116 8.205290
Xe -18.051637 -3.282116 11.487405
Xe -18.051637 -3.282116 14.769521
Xe -18.051637 -3.282116 18.051637
Xe -18.051637 -1.641058 -16.410579
Xe -18.051637 -1.641058 -13.128463
Xe -18.051637 -1.641058 -9.846347
Xe -18.051637 -1.641058 -6.564232
Xe -18.051637 -1.641058 -3.282116
Xe -18.051637 -1.641058 0.000000
Xe -18.051637 -1.641058 3.282116
Xe -18.051637 -1.641058 6.564232
Xe -18.051637 -1.641058 9.846347
Xe -18.051637 -1.641058 13.128463
Xe -18.051637 -1.641058 16.410579
Xe -18.051637 0.000000 -18.051637
Xe -18.051637 0.000000 -14.769521
Xe -18.051637 0.000000 -11.487405
Xe -18.051637 0.000000 -8.205290
Xe -18.051637 0.000000 -4.923174
Xe -18.051637 0.000000 -1.641058
Xe -18.051637 0.000000 1.641058
Xe -18.051637 0.000000 4.923174
Xe -18.051637 0.000000 8.205290
Xe -18.051637 0.000000 11.487405
Xe -18.051637 0.000000 14.769521
Xe -18.051637 0.000000 18.051637
Xe -18.051637 1.641058 -16.410579
Xe -18.051637 1.641058 -13.128463
Xe -18.051637 1.641058 -9.846347
Xe -18.051637 1.641058 -6.564232
Xe -18.051637 1.641058 -3.282116
Xe -18.051637 1.641058 0.000000
Xe -18.051637 1.641058 3.282116
Xe -18.051637 1.641058 6.564232
Xe -18.051637 1.641058 9.846347
Xe -18.051637 1.641058 13.128463
Xe -18.051637 1.641058 16.410579
Xe -18.051637 3.282116 -18.051637
Xe -18.051637 3.282116 -14.769521
Xe -18.051637 3.282116 -11.487405
Xe -18.051637 3.282116 -8.205290
Xe -18.051637 3.282116 -4.923174
Xe -18.051637 3.282116 -1.641058
Xe -18.051637 3.282116 1.641058
Xe -18.051637 3.282116 4.923174
Xe -18.051637 3.282116 8.205290
Xe -18.051637 3.282116 11.487405
Xe -18.051637 3.282116 14.769521
Xe -18.051637 3.282116 18.051637
Xe -18.051637 4.923174 -16.410579
Xe -18.051637 4.923174 -13.128463
Xe -18.051637 4.923174 -9.846347
Xe -18.051637 4.923174 -6.564232
Xe -18.051637 4.923174 -3.282116
Xe -18.051637 4.923174 0.000000
Xe -18.051637 4.923174 3.282116
Xe -18.051637 4.923174 6.564232
Xe -18.051637 4.923174 9.846347
Xe -18.051637 4.923174 13.128463
Xe -18.051637 4.923174 16.410579
Xe -18.051637 6.564232 -18.051637
Xe -18.051637 6.564232 -14.769521
Xe -18.051637 6.564232 -11.487405
Xe -18.051637 6.564232 -8.205290
Xe -18.051637 6.564232 -4.923174
Xe -18.051637 6.564232 -1.641058
Xe -18.051637 6.564232 1.641058
Xe -18.051637 6.564232 4.923174
Xe -18.051637 6.564232 8.205290
Xe -18.051637 6.564232 11.487405
Xe -18.051637 6.564232 14.769521
Xe -18.051637 6.564232 18.051637
Xe -18.051637 8.205290 -16.410579
Xe -18.051637 8.205290 -13.128463
Xe -18.051637 8.205290 -9.846347
Xe -18.051637 8.205290 -6.564232
Xe -18.051637 8.205290 -3.282116
Xe -18.051637 8.205290 0.000000
Xe -18.051637 8.205290 3.282116
Xe -18.051637 8.205290 6.564232
Xe -18.051637 8.205290 9.846347
Xe -18.051637 8.205290 13.128463
Xe -18.051637 8.205290 16.410579
Xe -18.051637 9.846347 -18.051637
Xe -18.051637 9.846347 -14.769521
Xe -18.051637 9.846347 -11.487405
Xe -18.051637 9.846347 -8.205290
Xe -18.051637 9.846347 -4.923174
Xe -18.051637 9.846347 -1.641058
Xe -18.051637 9.846347 1.641058
Xe -18.051637 9.846347 4.923174
Xe -18.051637 9.846347 8.205290
Xe -18.051637 9.846347 11.487405
Xe -18.051637 9.846347 14.769521
Xe -18.051637 9.846347 18.051637
Xe -18.051637 11.487405 -16.410579
Xe -18.051637 11.487405 -13.128463
Xe -18.051637 11.487405 -9.846347
Xe -18.051637 11.487405 -6.564232
Xe -18.051637 11.487405 -3.282116
Xe -18.051637 11.487405 0.000000
Xe -18.051637 11.487405 3.282116
Xe -18.051637 11.487405 6.564232
Xe -18.051637 11.487405 9.846347
Xe -18.051637 11.487405 13.128463
Xe -18.051637 11.487405 16.410579
Xe -18.051637 13.128463 -18.051637
Xe -18.051637 13.128463 -14.769521
Xe -18.051637 13.128463 -11.487405
Xe -18.051637 13.128463 -8.205290
Xe -18.051637 13.128463 -4.923174
Xe -18.051637 13.128463 -1.641058
Xe -18.051637 13.128463 1.641058
Xe -18.051637 13.128463 4.923174
Xe -18.051637 13.128463 8.205290
Xe -18.051637 13.128463 11.487405
Xe -18.051637 13.128463 14.769521
Xe -18.051637 13.128463 18.051637
Xe -18.051637 14.769521 -16.410579
Xe -18.051637 14.769521 -13.128463
Xe -18.051637 14.769521 -9.846347
Xe -18.051637 14.769521 -6.564232
Xe -18.051637 14.769521 -3.282116
Xe -18.051637 14.769521 0.000000
Xe -18.051637 14.769521 3.282116
Xe -18.051637 14.769521 6.564232
Xe -18.051637 14.769521 9.846347
Xe -18.051637 14.769521 13.128463
Xe -18.051637 14.769521 16.410579
Xe -18.051637 16.410579 -18.051637
Xe -18.051637 16.410579 -14.769521
Xe -18.051637 16.410579 -11.487405
Xe -18.051637 16.410579 -8.205290
Xe -18.051637 16.410579 -4.923174
Xe -18.051637 16.410579 -1.641058
Xe -18.051637 16.410579 1.641058
Xe -18.051637 16.410579 4.923174
Xe -18.051637 16.410579 8.205290
Xe -18.051637 16.410579 11.487405
Xe -18.051637 16.410579 14.769521
Xe -18.051637 16.410579 18.051637
Xe -18.051637 18.051637 -16.410579
Xe -18.051637 18.051637 -13.128463
Xe -18.051637 18.051637 -9.846347
Xe -18.051637 18.051637 -6.564232
Xe -18.051637 18.051637 -3.282116
Xe -18.051637 18.051637 0.000000
Xe -18.051637 18.051637 3.282116
Xe -18.051637 18.051637 6.564232
Xe -18.051637 18.051637 9.846347
Xe -18.051637 18.051637 13.128463
Xe -18.051637 18.051637 16.410579
Xe -16.410579 -18.051637 -18.051637
Xe -16.410579 -18.051637 -14.769521
Xe -16.410579 -18.051637 -11.487405
Xe -16.410579 -18.051637 -8.205290
Xe -16.410579 -18.051637 -4.923174
Xe -16.410579 -18.051637 -1.641058
Xe -16.410579 -18.051637 1.641058
Xe -16.410579 -18.051637 4.923174
Xe -16.410579 -18.051637 8.205290
Xe -16.410579 -18.051637 11.487405
Xe -16.410579 -18.051637 14.769521
Xe -16.410579 -18.051637 18.051637
Xe -16.410579 -16.410579 -16.410579
Xe -16.410579 -16.410579 -13.128463
Xe -16.410579 -16.410579 -9.846347
Xe -16.410579 -16.410579 -6.564232
Xe -16.410579 -16.410579 -3.282116
Xe -16.410579 -16.410579 0.000000
Xe -16.410579 -16.410579 3.282116
Xe -16.410579 -16.410579 6.564232
Xe -16.410579 -16.410579 9.846347
Xe -16.410579 -16.410579 13.128463
Xe -16.410579 -16.410579 16.410579
Xe -16.410579 -14.769521 -18.051637
Xe -16.410579 -14.769521 -14.769521
Xe -16.410579 -14.769521 -11.487405
Xe -16.410579 -14.769521 -8.205290
Xe -16.410579 -14.769521 -4.923174
Xe -16.410579 -14.769521 -1.641058
Xe -16.410579 -14.769521 1.641058
Xe -16.410579 -14.769521 4.923174
Xe -16.410579 -14.769521 8.205290
Xe -16.410579 -14.769521 11.487405
Xe -16.410579 -14.769521 14.769521
Xe -16.410579 -14.769521 18.051637
Xe -16.410579 -13.128463 -16.410579
Xe -16.410579 -13.128463 -13.128463
Xe -16.410579 -13.128463 -9.846347
Xe -16.410579 -13.128463 -6.564232
Xe -16.410579 -13.128463 -3.282116
Xe -16.410579 -13.128463 0.000000
Xe -16.410579 -13.128463 3.282116
Xe -16.410579 -13.128463 6.564232
Xe -16.410579 -13.128463 9.846347
Xe -16.410579 -13.128463 13.128463
Xe -16.410579 -13.128463 16.410579
Xe -16.410579 -11.487405 -18.051637
Xe -16.410579 -11.487405 -14.769521
Xe -16.410579 -11.487405 -11.487405
Xe -16.410579 -11.487405 -8.205290
Xe -16.410579 -11.487405 -4.923174
Xe -16.410579 -11.487405 -1.641058
Xe -16.410579 -11.487405 1.641058
Xe -16.410579 -11.487405 4.923174
Xe -16.410579 -11.487405 8.205290
Xe -16.410579 -11.487405 11.487405
Xe -16.410579 -11.487405 14.769521
Xe -16.410579 -11.487405 18.051637
Xe -16.410579 -9.846347 -16.410579
Xe -16.410579 -9.846347 -13.128463
Xe -16.410579 -9.846347 -9.846347
Xe -16.410579 -9.846347 -6.564232
Xe -16.410579 -9.846347 -3.282116
Xe -16.410579 -9.846347 0.000000
Xe -16.410579 -9.846347 3.282116
Xe -16.410579 -9.846347 6.564232
Xe -16.410579 -9.846347 9.846347
Xe -16.410579 -9.846347 13.128463
Xe -16.410579 -9.846347 16.410579
Xe -16.410579 -8.205290 -18.051637
Xe -16.410579 -8.205290 -14.769521
Xe -16.410579 -8.205290 -11.487405
Xe -16.410579 -8.205290 -8.205290
Xe -16.410579 -8.205290 -4.923174
Xe -16.410579 -8.205290 -1.641058
Xe -16.410579 -8.205290 1.641058
Xe -16.410579 -8.205290 4.923174
Xe -16.410579 -8.205290 8.205290
Xe -16.410579 -8.205290 11.487405
Xe -16.410579 -8.205290 14.769521
Xe -16.410579 -8.205290 18.051637
Xe -16.410579 -6.564232 -16.410579
Xe -16.410579 -6.564232 -13.128463
Xe -16.410579 -6.564232 -9.846347
Xe -16.410579 -6.564232 -6.564232
Xe -16.410579 -6.564232 -3.282116
Xe -16.410579 -6.564232 0.000000
Xe -16.410579 -6.564232 3.282116
Xe -16.410579 -6.564232 6.564232
Xe -16.410579 -6.564232 9.846347
Xe -16.410579 -6.564232 13.128463
Xe -16.410579 -6.564232 16.410579
Xe -16.410579 -4.923174 -18.051637
Xe -16.410579 -4.923174 -14.769521
Xe -16.410579 -4.923174 -11.487405
Xe -16.410579 -4.923174 -8.205290
Xe -16.410579 -4.923174 -4.923174
Xe -16.410579 -4.923174 -1.641058
Xe -16.410579 -4.923174 1.641058
Xe -16.410579 -4.923174 4.923174
Xe -16.410579 -4.923174 8.205290
Xe -16.410579 -4.923174 11.487405
Xe -16.410579 -4.923174 14.769521
Xe -16.410579 -4.923174 18.051637
Xe -16.410579 -3.282116 -16.410579
Xe -16.410579 -3.282116 -13.128463
Xe -16.410579 -3.282116 -9.846347
Xe -16.410579 -3.282116 -6.564232
Xe -16.410579 -3.282116 -3.282116
Xe -16.410579 -3.282116 0.000000
Xe -16.410579 -3.282116 3.282116
Xe -16.410579 -3.282116 6.564232
Xe -16.410579 -3.282116 9.846347
Xe -16.410579 -3.282116 13.128463
Xe -16.410579 -3.282116 16.410579
Xe -16.410579 -1.641058 -18.051637
Xe -16.410579 -1.641058 -14.769521
Xe -16.410579 -1.641058 -11.487405
Xe -16.410579 -1.641058 -8.205290
Xe -16.410579 -1.641058 -4.923174
Xe -16.410579 -1.641058 -1.641058
Xe -16.410579 -1.641058 1.641058
Xe -16.410579 -1.641058 4.923174
Xe -16.410579 -1.641058 8.205290
Xe -16.410579 -1.641058 11.487405
Xe -16.410579 -1.641058 14.769521
Xe -16.410579 -1.641058 18.051637
Xe -16.410579 0.000000 -16.410579
Xe -16.410579 0.000000 -13.128463
Xe -16.410579 0.000000 -9.846347
Xe -16.410579 0.000000 -6.564232
Xe -16.410579 0.000000 -3.282116
Xe -16.410579 0.000000 0.000000
Xe -16.410579 0.000000 3.282116
Xe -16.410579 0.000000 6.564232
Xe -16.410579 0.000000 9.846347
Xe -16.410579 0.000000 13.128463
Xe -16.410579 0.000000 16.410579
Xe -16.410579 1.641058 -18.051637
Xe -16.410579 1.641058 -14.769521
Xe -16.410579 1.641058 -11.487405
Xe -16.410579 1.641058 -8.205290
Xe -16.410579 1.641058 -4.923174
Xe -16.410579 1.641058 -1.641058
Xe -16.410579 1.641058 1.641058
Xe -16.410579 1.641058 4.923174
Xe -16.410579 1.641058 8.205290
Xe -16.410579 1.641058 11.487405
Xe -16.410579 1.641058 14.769521
Xe -16.410579 1.641058 18.051637
Xe -16.410579 3.282116 -16.410579
Xe -16.410579 3.282116 -13.128463
Xe -16.410579 3.282116 -9.846347
Xe -16.410579 3.282116 -6.564232
Xe -16.410579 3.282116 -3.282116
Xe -16.410579 3.282116 0.000000
Xe -16.410579 3.282116 3.282116
Xe -16.410579 3.282116 6.564232
Xe -16.410579 3.282116 9.846347
Xe -16.410579 3.282116 13.128463
Xe -16.410579 3.282116 16.410579
Xe -16.410579 4.923174 -18.051637
Xe -16.410579 4.923174 -14.769521
Xe -16.410579 4.923174 -11.487405
Xe -16.410579 4.923174 -8.205290
Xe -16.410579 4.923174 -4.923174
Xe -16.410579 4.923174 -1.641058
Xe -16.410579 4.923174 1.641058
Xe -16.410579 4.923174 4.923174
Xe -16.410579 4.923174 8.205290
Xe -16.410579 4.923174 11.487405
Xe -16.410579 4.923174 14.769521
Xe -16.410579 4.923174 18.051637
Xe -16.410579 6.564232 -16.410579
Xe -16.410579 6.564232 -13.128463
Xe -16.410579 6.564232 -9.846347
Xe -16.410579 6.564232 -6.564232
Xe -16.410579 6.564232 -3.282116
Xe -16.410579 6.564232 0.000000
Xe -16.410579 6.564232 3.282116
Xe -16.410579 6.564232 6.564232
Xe -16.410579 6.564232 9.846347
Xe -16.410579 6.564232 13.128463
Xe -16.410579 6.564232 16.410579
Xe -16.410579 8.205290 -18.051637
Xe -16.410579 8.205290 -14.769521
Xe -16.410579 8.205290 -11.487405
Xe -16.410579 8.205290 -8.205290
Xe -16.410579 8.205290 -4.923174
Xe -16.410579 8.205290 -1.641058
Xe -16.410579 8.205290 1.641058
Xe -16.410579 8.205290 4.923174
Xe -16.410579 8.205290 8.205290
Xe -16.410579 8.205290 11.487405
Xe -16.410579 8.205290 14.769521
Xe -16.410579 8.205290 18.051637
Xe -16.410579 9.846347 -16.410579
Xe -16.410579 9.846347 -13.128463
Xe -16.410579 9.846347 -9.846347
Xe -16.410579 9.846347 -6.564232
Xe -16.410579 9.846347 -3.282116
Xe -16.410579 9.846347 0.000000
Xe -16.410579 9.846347 3.282116
Xe -16.410579 9.846347 6.564232
Xe -16.410579 9.846347 9.846347
Xe -16.410579 9.846347 13.128463
Xe -16.410579 9.846347 16.410579
Xe -16.410579 11.487405 -18.051637
Xe -16.410579 11.487405 -14.769521
Xe -16.410579 11.487405 -11.487405
Xe -16.410579 11.487405 -8.205290
Xe -16.410579 11.487405 -4.923174
Xe -16.410579 11.487405 -1.641058
Xe -16.410579 11.487405 1.641058
Xe -16.410579 11.487405 4.923174
Xe -16.410579 11.487405 8.205290
Xe -16.410579 11.487405 11.487405
Xe -16.410579 11.487405 14.769521
Xe -16.410579 11.487405 18.051637
Xe -16.410579 13.128463 -16.410579
Xe -16.410579 13.128463 -13.128463
Xe -16.410579 13.128463 -9.846347
Xe -16.410579 13.128463 -6.564232
Xe -16.410579 13.128463 -3.282116
Xe -16.410579 13.128463 0.000000
Xe -16.410579 13.128463 3.282116
Xe -16.410579 13.128463 6.564232
Xe -16.410579 13.128463 9.846347
Xe -16.410579 13.128463 13.128463
Xe -16.410579 13.128463 16.410579
Xe -16.410579 14.769521 -18.051637
Xe -16.410579 14.769521 -14.769521
Xe -16.410579 14.769521 -11.487405
Xe -16.410579 14.769521 -8.205290
Xe -16.410579 14.769521 -4.923174
Xe -16.410579 14.769521 -1.641058
Xe -16.410579 14.769521 1.641058
Xe -16.410579 14.769521 4.923174
Xe -16.410579 14.769521 8.205290
Xe -16.410579 14.769521 11.487405
Xe -16.410579 14.769521 14.769521
Xe -16.410579 14.769521 18.051637
Xe -16.410579 16.410579 -16.410579
Xe -16.410579 16.410579 -13.128463
Xe -16.410579 16.410579 -9.846347
Xe -16.410579 16.410579 -6.564232
Xe -16.410579 16.410579 -3.282116
Xe -16.410579 16.410579 0.000000
Xe -16.410579 16.410579 3.282116
Xe -16.410579 16.410579 6.564232
Xe -16.410579 16.410579 9.846347
Xe -16.410579 16.410579 13.128463
Xe -16.410579 16.410579 16.410579
Xe -16.410579 18.051637 -18.051637
Xe -16.410579 18.051637 -14.769521
Xe -16.410579 18.051637 -11.487405
Xe -16.410579 18.051637 -8.205290
Xe -16.410579 18.051637 -4.923174
Xe -16.410579 18.051637 -1.641058
Xe -16.410579 18.051637 1.641058
Xe -16.410579 18.051637 4.923174
Xe -16.410579 18.051637 8.205290
Xe -16.410579 18.051637 11.487405
Xe -16.410579 18.051637 14.769521
Xe -16.410579 18.051637 18.051637
Xe -14.769521 -18.051637 -16.410579
Xe -14.769521 -18.051637 -13.128463
Xe -14.769521 -18.051637 -9.846347
Xe -14.769521 -18.051637 -6.564232
Xe -14.769521 -18.051637 -3.282116
Xe -14.769521 -18.051637 0.000000
Xe -14.769521 -18.051637 3.282116
Xe -14.769521 -18.051637 6.564232
Xe -14.769521 -18.051637 9.846347
Xe -14.769521 -18.051637 13.128463
Xe -14.769521 -18.051637 16.410579
Xe -14.769521 -16.410579 -18.051637
Xe -14.769521 -16.410579 -14.769521
Xe -14.769521 -16.410579 -11.487405
Xe -14.769521 -16.410579 -8.205290
Xe -14.769521 -16.410579 -4.923174
Xe -14.769521 -16.410579 -1.641058
Xe -14.769521 -16.410579 1.641058
Xe -14.769521 -16.410579 4.923174
Xe -14.769521 -16.410579 8.205290
Xe -14.769521 -16.410579 11.487405
Xe -14.769521 -16.410579 14.769521
Xe -14.769521 -16.410579 18.051637
Xe -14.769521 -14.769521 -16.410579
Xe -14.769521 -14.769521 -13.128463
Xe -14.769521 -14.769521 -9.846347
Xe -14.769521 -14.769521 -6.564232
Xe -14.769521 -14.769521 -3.282116
Xe -14.769521 -14.769521 0.000000
Xe -14.769521 -14.769521 3.282116
Xe -14.769521 -14.769521 6.564232
Xe -14.769521 -14.769521 9.846347
Xe -14.769521 -14.769521 13.128463
Xe -14.769521 -14.769521 16.410579
Xe -14.769521 -13.128463 -18.051637
Xe -14.769521 -13.128463 -14.769521
Xe -14.769521 -13.128463 -11.487405
Xe -14.769521 -13.128463 -8.205290
Xe -14.769521 -13.128463 -4.923174
Xe -14.769521 -13.128463 -1.641058
Xe -14.769521 -13.128463 1.641058
Xe -14.769521 -13.128463 4.923174
Xe -14.769521 -13.128463 8.205290
Xe -14.769521 -13.128463 11.487405
Xe -14.769521 -13.128463 14.769521
Xe -14.769521 -13.128463 18.051637
Xe -14.769521 -11.487405 -16.410579
Xe -14.769521 -11.487405 -13.128463
Xe -14.769521 -11.487405 -9.846347
Xe -14.769521 -11.487405 -6.564232
Xe -14.769521 -11.487405 -3.282116
Xe -14.769521 -11.487405 0.000000
Xe -14.769521 -11.487405 3.282116
Xe -14.769521 -11.487405 6.564232
Xe -14.769521 -11.487405 9.846347
Xe -14.769521 -11.487405 13.128463
Xe -14.769521 -11.487405 16.410579
Xe -14.769521 -9.846347 -18.051637
Xe -14.769521 -9.846347 -14.769521
Xe -14.769521 -9.846347 -11.487405
Xe -14.769521 -9.846347 -8.205290
Xe -14.769521 -9.846347 -4.923174
Xe -14.769521 -9.846347 -1.641058
Xe -14.769521 -9.846347 1.641058
Xe -14.769521 -9.846347 4.923174
Xe -14.769521 -9.846347 8.205290
Xe -14.769521 -9.846347 11.487405
Xe -14.769521 -9.846347 14.769521
Xe -14.769521 -9.846347 18.051637
Xe -14.769521 -8.205290 -16.410579
Xe -14.769521 -8.205290 -13.128463
Xe -14.769521 -8.205290 -9.846347
Xe -14.769521 -8.205290 -6.564232
Xe -14.769521 -8.205290 -3.282116
Xe -14.769521 -8.205290 0.000000
Xe -14.769521 -8.205290 3.282116
Xe -14.769521 -8.205290 6.564232
Xe -14.769521 -8.205290 9.846347
Xe -14.769521 -8.205290 13.128463
Xe -14.769521 -8.205290 16.410579
Xe -14.769521 -6.564232 -18.051637
Xe -14.769521 -6.564232 -14.769521
Xe -14.769521 -6.564232 -11.487405
Xe -14.769521 -6.564232 -8.205290
Xe -14.769521 -6.564232 -4.923174
Xe -14.769521 -6.564232 -1.641058
Xe -14.769521 -6.564232 1.641058
Xe -14.769521 -6.564232 4.923174
Xe -14.769521 -6.564232 8.205290
Xe -14.769521 -6.564232 11.487405
Xe -14.769521 -6.564232 14.769521
Xe -14.769521 -6.564232 18.051637
Xe -14.769521 -4.923174 -16.410579
Xe -14.769521 -4.923174 -13.128463
Xe -14.769521 -4.923174 -9.846347
Xe -14.769521 -4.923174 -6.564232
Xe -14.769521 -4.923174 -3.282116
Xe -14.769521 -4.923174 0.000000
Xe -14.769521 -4.923174 3.282116
Xe -14.769521 -4.923174 6.564232
Xe -14.769521 -4.923174 9.846347
Xe -14.769521 -4.923174 13.128463
Xe -14.769521 -4.923174 16.410579
Xe -14.769521 -3.282116 -18.051637
Xe -14.769521 -3.282116 -14.769521
Xe -14.769521 -3.282116 -11.487405
Xe -14.769521 -3.282116 -8.205290
Xe -14.769521 -3.282116 -4.923174
Xe -14.769521 -3.282116 -1.641058
Xe -14.769521 -3.282116 1.641058
Xe -14.769521 -3.282116 4.923174
Xe -14.769521 -3.282116 8.205290
Xe -14.769521 -3.282116 11.487405
Xe -14.769521 -3.282116 14.769521
Xe -14.769521 -3.282116 18.051637
Xe -14.769521 -1.641058 -16.410579
Xe -14.769521 -1.641058 -13.128463
Xe -14.769521 -1.641058 -9.846347
Xe -14.769521 -1.641058 -6.564232
Xe -14.769521 -1.641058 -3.282116
Xe -14.769521 -1.641058 0.000000
Xe -14.769521 -1.641058 3.282116
Xe -14.769521 -1.641058 6.564232
Xe -14.769521 -1.641058 9.846347
Xe -14.769521 -1.641058 13.128463
Xe -14.769521 -1.641058 16.410579
Xe -14.769521 0.000000 -18.051637
Xe -14.769521 0.000000 -14.769521
Xe -14.769521 0.000000 -11.487405
Xe -14.769521 0.000000 -8.205290
Xe -14.769521 0.000000 -4.923174
Xe -14.769521 0.000000 -1.641058
Xe -14.769521 0.000000 1.641058
Xe -14.769521 0.000000 4.923174
Xe -14.769521 0.000000 8.205290
Xe -14.769521 0.000000 11.487405
Xe -14.769521 0.000000 14.769521
Xe -14.769521 0.000000 18.051637
Xe -14.769521 1.641058 -16.410579
Xe -14.769521 1.641058 -13.128463
Xe -14.769521 1.641058 -9.846347
Xe -14.769521 1.641058 -6.564232
Xe -14.769521 1.641058 -3.282116
Xe -14.769521 1.641058 0.000000
Xe -14.769521 1.641058 3.282116
Xe -14.769521 1.641058 6.564232
Xe -14.769521 1.641058 9.846347
Xe -14.769521 1.641058 13.128463
Xe -14.769521 1.641058 16.410579
Xe -14.769521 3.282116 -18.051637
Xe -14.769521 3.282116 -14.769521
Xe -14.769521 3.282116 -11.487405
Xe -14.769521 3.282116 -8.205290
Xe -14.769521 3.282116 -4.923174
Xe -14.769521 3.282116 -1.641058
Xe -14.769521 3.282116 1.641058
Xe -14.769521 3.282116 4.923174
Xe -14.769521 3.282116 8.205290
Xe -14.769521 3.282116 11.487405
Xe -14.769521 3.282116 14.769521
Xe -14.769521 3.282116 18.051637
Xe -14.769521 4.923174 -16.410579
Xe -14.769521 4.923174 -13.128463
Xe -14.769521 4.923174 -9.846347
Xe -14.769521 4.923174 -6.564232
Xe -14.769521 4.923174 -3.282116
Xe -14.769521 4.923174 0.000000
Xe -14.769521 4.923174 3.282116
Xe -14.769521 4.923174 6.564232
Xe -14.769521 4.923174 9.846347
Xe -14.769521 4.923174 13.128463
Xe -14.769521 4.923174 16.410579
Xe -14.769521 6.564232 -18.051637
Xe -14.769521 6.564232 -14.769521
Xe -14.769521 6.564232 -11.487405
Xe -14.769521 6.564232 -8.205290
Xe -14.769521 6.564232 -4.923174
Xe -14.769521 6.564232 -1.641058
Xe -14.769521 6.564232 1.641058
Xe -14.769521 6.564232 4.923174
Xe -14.769521 6.564232 8.205290
Xe -14.769521 6.564232 11.487405
Xe -14.769521 6.564232 14.769521
Xe -14.769521 6.564232 18.051637
Xe -14.769521 8.205290 -16.410579
Xe -14.769521 8.205290 -13.128463
Xe -14.769521 8.205290 -9.846347
Xe -14.769521 8.205290 -6.564232
Xe -14.769521 8.205290 -3.282116
Xe -14.769521 8.205290 0.000000
Xe -14.769521 8.205290 3.282116
Xe -14.769521 8.205290 6.564232
Xe -14.769521 8.205290 9.846347
Xe -14.769521 8.205290 13.128463
Xe -14.769521 8.205290 16.410579
Xe -14.769521 9.846347 -18.051637
Xe -14.769521 9.846347 -14.769521
Xe -14.769521 9.846347 -11.487405
Xe -14.769521 9.846347 -8.205290
Xe -14.769521 9.846347 -4.923174
Xe -14.769521 9.846347 -1.641058
Xe -14.769521 9.846347 1.641058
Xe -14.769521 9.846347 4.923174
Xe -14.769521 9.846347 8.205290
Xe -14.769521 9.846347 11.487405
Xe -14.769521 9.846347 14.769521
Xe -14.769521 9.846347 18.051637
Xe -14.769521 11.487405 -16.410579
Xe -14.769521 11.487405 -13.128463
Xe -14.769521 11.487405 -9.846347
Xe -14.769521 11.487405 -6.564232
Xe -14.769521 11.487405 -3.282116
Xe -14.769521 11.487405 0.000000
Xe -14.769521 11.487405 3.282116
Xe -14.769521 11.487405 6.564232
Xe -14.769521 11.487405 9.846347
Xe -14.769521 11.487405 13.128463
Xe -14.769521 11.487405 16.410579
Xe -14.769521 13.128463 -18.051637
Xe -14.769521 13.128463 -14.769521
Xe -14.769521 13.128463 -11.487405
Xe -14.769521 13.128463 -8.205290
Xe -14.769521 13.128463 -4.923174
Xe -14.769521 13.128463 -1.641058
Xe -14.769521 13.128463 1.641058
Xe -14.769521 13.128463 4.923174
Xe -14.769521 13.128463 8.205290
Xe -14.769521 13.128463 11.487405
Xe -14.769521 13.128463 14.769521
Xe -14.769521 13.128463 18.051637
Xe -14.769521 14.769521 -16.410579
Xe -14.769521 14.769521 -13.128463
Xe -14.769521 14.769521 -9.846347
Xe -14.769521 14.769521 -6.564232
Xe -14.769521 14.769521 -3.282116
Xe -14.769521 14.769521 0.000000
Xe -14.769521 14.769521 3.282116
Xe -14.769521 14.769521 6.564232
Xe -14.769521 14.769521 9.846347
Xe -14.769521 14.769521 13.128463
Xe -14.769521 14.769521 16.410579
Xe -14.769521 16.410579 -18.051637
Xe -14.769521 16.410579 -14.769521
Xe -14.769521 16.410579 -11.487405
Xe -14.769521 16.410579 -8.205290
Xe -14.769521 16.410579 -4.923174
Xe -14.769521 16.410579 -1.641058
Xe -14.769521 16.410579 1.641058
Xe -14.769521 16.410579 4.923174
Xe -14.769521 16.410579 8.205290
Xe -14.769521 16.410579 11.487405
Xe -14.769521 16.410579 14.769521
Xe -14.769521 16.410579 18.051637
Xe -14.769521 18.051637 -16.410579
Xe -14.769521 18.051637 -13.128463
Xe -14.769521 18.051637 -9.846347
Xe -14.769521 18.051637 -6.564232
Xe -14.769521 18.051637 -3.282116
Xe -14.769521 18.051637 0.000000
Xe -14.769521 18.051637 3.282116
Xe -14.769521 18.051637 6.564232
Xe -14.769521 18.051637 9.846347
Xe -14.769521 18.051637 13.128463
Xe -14.769521 18.051637 16.410579
Xe -13.128463 -18.051637 -18.051637
Xe -13.128463 -18.051637 -14.769521
Xe -13.128463 -18.051637 -11.487405
Xe -13.128463 -18.051637 -8.205290
Xe -13.128463 -18.051637 -4.923174
Xe -13.128463 -18.051637 -1.641058
Xe -13.128463 -18.051637 1.641058
Xe -13.128463 -18.051637 4.923174
Xe -13.128463 -18.051637 8.205290
Xe -13.128463 -18.051637 11.487405
Xe -13.128463 -18.051637 14.769521
Xe -13.128463 -18.051637 18.051637
Xe -13.128463 -16.410579 -16.410579
Xe -13.128463 -16.410579 -13.128463
Xe -13.128463 -16.410579 -9.846347
Xe -13.128463 -16.410579 -6.564232
Xe -13.128463 -16.410579 -3.282116
Xe -13.128463 -16.410579 0.000000
Xe -13.128463 -16.410579 3.282116
Xe -13.128463 -16.410579 6.564232
Xe -13.128463 -16.410579 9.846347
Xe -13.128463 -16.410579 13.128463
Xe -13.128463 -16.410579 16.410579
Xe -13.128463 -14.769521 -18.051637
Xe -13.128463 -14.769521 -14.769521
Xe -13.128463 -14.769521 -11.487405
Xe -13.128463 -14.769521 -8.205290
Xe -13.128463 -14.769521 -4.923174
Xe -13.128463 -14.769521 -1.641058
Xe -13.128463 -14.769521 1.641058
Xe -13.128463 -14.769521 4.923174
Xe -13.128463 -14.769521 8.205290
Xe -13.128463 -14.769521 11.487405
Xe -13.128463 -14.769521 14.769521
Xe -13.128463 -14.769521 18.051637
Xe -13.128463 -13.128463 -16.410579
Xe -13.128463 -13.128463 -13.128463
Xe -13.128463 -13.128463 -9.846347
Xe -13.128463 -13.128463 -6.564232
Xe -13.128463 -13.128463 -3.282116
Xe -13.128463 -13.128463 0.000000
Xe -13.128463 -13.128463 3.282116
Xe -13.128463 -13.128463 6.564232
Xe -13.128463 -13.128463 9.846347
Xe -13.128463 -13.128463 13.128463
Xe -13.128463 -13.128463 16.410579
Xe -13.128463 -11.487405 -18.051637
Xe -13.128463 -11.487405 -14.769521
Xe -13.128463 -11.487405 -11.487405
Xe -13.128463 -11.487405 -8.205290
Xe -13.128463 -11.487405 -4.923174
Xe -13.128463 -11.487405 -1.641058
Xe -13.128463 -11.487405 1.641058
Xe -13.128463 -11.487405 4.923174
Xe -13.128463 -11.487405 8.205290
Xe -13.128463 -11.487405 11.487405
Xe -13.128463 -11.487405 14.769521
Xe -13.128463 -11.487405 18.051637
Xe -13.128463 -9.846347 -16.410579
Xe -13.128463 -9.846347 -13.128463
Xe -13.128463 -9.846347 -9.846347
Xe -13.128463 -9.846347 -6.564232
Xe -13.128463 -9.846347 -3.282116
Xe -13.128463 -9.846347 0.000000
Xe -13.128463 -9.846347 3.282116
Xe -13.128463 -9.846347 6.564232
Xe -13.128463 -9.846347 9.846347
Xe -13.128463 -9.846347 13.128463
Xe -13.128463 -9.846347 16.410579
Xe -13.128463 -8.205290 -18.051637
Xe -13.128463 -8.205290 -14.769521
Xe -13.128463 -8.205290 -11.487405
Xe -13.128463 -8.205290 -8.205290
Xe -13.128463 -8.205290 -4.923174
Xe -13.128463 -8.205290 -1.641058
Xe -13.128463 -8.205290 1.641058
Xe -13.128463 -8.205290 4.923174
Xe -13.128463 -8.205290 8.205290
Xe -13.128463 -8.205290 11.487405
Xe -13.128463 -8.205290 14.769521
Xe -13.128463 -8.205290 18.051637
Xe -13.128463 -6.564232 -16.410579
Xe -13.128463 -6.564232 -13.128463
Xe -13.128463 -6.564232 -9.846347
Xe -13.128463 -6.564232 -6.564232
Xe -13.128463 -6.564232 -3.282116
Xe -13.128463 -6.564232 0.000000
Xe -13.128463 -6.564232 3.282116
Xe -13.128463 -6.564232 6.564232
Xe -13.128463 -6.564232 9.846347
Xe -13.128463 -6.564232 13.128463
Xe -13.128463 -6.564232 16.410579
Xe -13.128463 -4.923174 -18.051637
Xe -13.128463 -4.923174 -14.769521
Xe -13.128463 -4.923174 -11.487405
Xe -13.128463 -4.923174 -8.205290
Xe -13.128463 -4.923174 -4.923174
Xe -13.128463 -4.923174 -1.641058
Xe -13.128463 -4.923174 1.641058
Xe -13.128463 -4.923174 4.923174
Xe -13.128463 -4.923174 8.205290
Xe -13.128463 -4.923174 11.487405
Xe -13.128463 -4.923174 14.769521
Xe -13.128463 -4.923174 18.051637
Xe -13.128463 -3.282116 -16.410579
Xe -13.128463 -3.282116 -13.128463
Xe -13.128463 -3.282116 -9.846347
Xe -13.128463 -3.282116 -6.564232
Xe -13.128463 -3.282116 -3.282116
Xe -13.128463 -3.282116 0.000000
Xe -13.128463 -3.282116 3.282116
Xe -13.128463 -3.282116 6.564232
Xe -13.128463 -3.282116 9.846347
Xe -13.128463 -3.282116 13.128463
Xe -13.128463 -3.282116 16.410579
Xe -13.128463 -1.641058 -18.051637
Xe -13.128463 -1.641058 -14.769521
Xe -13.128463 -1.641058 -11.487405
Xe -13.128463 -1.641058 -8.205290
Xe -13.128463 -1.641058 -4.923174
Xe -13.128463 -1.641058 -1.641058
Xe -13.128463 -1.641058 1.641058
Xe -13.128463 -1.641058 4.923174
Xe -13.128463 -1.641058 8.205290
Xe -13.128463 -1.641058 11.487405
Xe -13.128463 -1.641058 14.769521
Xe -13.128463 -1.641058 18.051637
Xe -13.128463 0.000000 -16.410579
Xe -13.128463 0.000000 -13.128463
Xe -13.128463 0.000000 -9.846347
Xe -13.128463 0.000000 -6.564232
Xe -13.128463 0.000000 -3.282116
Xe -13.128463 0.000000 0.000000
Xe -13.128463 0.000000 3.282116
Xe -13.128463 0.000000 6.564232
Xe -13.128463 0.000000 9.846347
Xe -13.128463 0.000000 13.128463
Xe -13.128463 0.000000 16.410579
Xe -13.128463 1.641058 -18.051637
Xe -13.128463 1.641058 -14.769521
Xe -13.128463 1.641058 -11.487405
Xe -13.128463 1.641058 -8.205290
Xe -13.128463 1.641058 -4.923174
Xe -13.128463 1.641058 -1.641058
Xe -13.128463 1.641058 1.641058
Xe -13.128463 1.641058 4.923174
Xe -13.128463 1.641058 8.205290
Xe -13.128463 1.641058 11.487405
Xe -13.128463 1.641058 14.769521
Xe -13.128463 1.641058 18.051637
Xe -13.128463 3.282116 -16.410579
Xe -13.128463 3.282116 -13.128463
Xe -13.128463 3.282116 -9.846347
Xe -13.128463 3.282116 -6.564232
Xe -13.128463 3.282116 -3.282116
Xe -13.128463 3.282116 0.000000
Xe -13.128463 3.282116 3.282116
Xe -13.128463 3.282116 6.564232
Xe -13.128463 3.282116 9.846347
Xe -13.128463 3.282116 13.128463
Xe -13.128463 3.282116 16.410579
Xe -13.128463 4.923174 -18.051637
Xe -13.128463 4.923174 -14.769521
Xe -13.128463 4.923174 -11.487405
Xe -13.128463 4.923174 -8.205290
Xe -13.128463 4.923174 -4.923174
Xe -13.128463 4.923174 -1.641058
Xe -13.128463 4.923174 1.641058
Xe -13.128463 4.923174 4.923174
Xe -13.128463 4.923174 8.205290
Xe -13.128463 4.923174 11.487405
Xe -13.128463 4.923174 14.769521
Xe -13.128463 4.923174 18.051637
Xe -13.128463 6.564232 -16.410579
Xe -13.128463 6.564232 -13.128463
Xe -13.128463 6.564232 -9.846347
Xe -13.128463 6.564232 -6.564232
Xe -13.128463 6.564232 -3.282116
Xe -13.128463 6.564232 0.000000
Xe -13.128463 6.564232 3.282116
Xe -13.128463 6.564232 6.564232
Xe -13.128463 6.564232 9.846347
Xe -13.128463 6.564232 13.128463
Xe -13.128463 6.564232 16.410579
Xe -13.128463 8.205290 -18.051637
Xe -13.128463 8.205290 -14.769521
Xe -13.128463 8.205290 -11.487405
Xe -13.128463 8.205290 -8.205290
Xe -13.128463 8.205290 -4.923174
Xe -13.128463 8.205290 -1.641058
Xe -13.128463 8.205290 1.641058
Xe -13.128463 8.205290 4.923174
Xe -13.128463 8.205290 8.205290
Xe -13.128463 8.205290 11.487405
Xe -13.128463 8.205290 14.769521
Xe -13.128463 8.205290 18.051637
Xe -13.128463 9.846347 -16.410579
Xe -13.128463 9.846347 -13.128463
Xe -13.128463 9.846347 -9.846347
Xe -13.128463 9.846347 -6.564232
Xe -13.128463 9.846347 -3.282116
Xe -13.128463 9.846347 0.000000
Xe -13.128463 9.846347 3.282116
Xe -13.128463 9.846347 6.564232
Xe -13.128463 9.846347 9.846347
Xe -13.128463 9.846347 13.128463
Xe -13.128463 9.846347 16.410579
Xe -13.128463 11.487405 -18.051637
Xe -13.128463 11.487405 -14.769521
Xe -13.128463 11.487405 -11.487405
Xe -13.128463 11.487405 -8.205290
Xe -13.128463 11.487405 -4.923174
Xe -13.128463 11.487405 -1.641058
Xe -13.128463 11.487405 1.641058
Xe -13.128463 11.487405 4.923174
Xe -13.128463 11.487405 8.205290
Xe -13.128463 11.487405 11.487405
Xe -13.128463 11.487405 14.769521
Xe -13.128463 11.487405 18.051637
Xe -13.128463 13.128463 -16.410579
Xe -13.128463 13.128463 -13.128463
Xe -13.128463 13.128463 -9.846347
Xe -13.128463 13.128463 -6.564232
Xe -13.128463 13.128463 -3.282116
Xe -13.128463 13.128463 0.000000
Xe -13.128463 13.128463 3.282116
Xe -13.128463 13.128463 6.564232
Xe -13.128463 13.128463 9.846347
Xe -13.128463 13.128463 13.128463
Xe -13.128463 13.128463 16.410579
Xe -13.128463 14.769521 -18.051637
Xe -13.128463 14.769521 -14.769521
Xe -13.128463 14.769521 -11.487405
Xe -13.128463 14.769521 -8.205290
Xe -13.128463 14.769521 -4.923174
Xe -13.128463 14.769521 -1.641058
Xe -13.128463 14.769521 1.641058
Xe -13.128463 14.769521 4.923174
Xe -13.128463 14.769521 8.205290
Xe -13.128463 14.769521 11.487405
Xe -13.128463 14.769521 14.769521
Xe -13.128463 14.769521 18.051637
Xe -13.128463 16.410579 -16.410579
Xe -13.128463 16.410579 -13.128463
Xe -13.128463 16.410579 -9.846347
Xe -13.128463 16.410579 -6.564232
Xe -13.128463 16.410579 -3.282116
Xe -13.128463 16.410579 0.000000
Xe -13.128463 16.410579 3.282116
Xe -13.128463 16.410579 6.564232
Xe -13.128463 16.410579 9.846347
Xe -13.128463 16.410579 13.128463
Xe -13.128463 16.410579 16.410579
Xe -13.128463 18.051637 -18.051637
Xe -13.128463 18.051637 -14.769521
Xe -13.128463 18.051637 -11.487405
Xe -13.128463 18.051637 -8.205290
Xe -13.128463 18.051637 -4.923174
Xe -13.128463 18.051637 -1.641058
Xe -13.128463 18.051637 1.641058
Xe -13.128463 18.051637 4.923174
Xe -13.128463 18.051637 8.205290
Xe -13.128463 18.051637 11.487405
Xe -13.128463 18.051637 14.769521
Xe -13.128463 18.051637 18.051637
Xe -11.487405 -18.051637 -16.410579
Xe -11.487405 -18.051637 -13.128463
Xe -11.487405 -18.051637 -9.846347
Xe -11.487405 -18.051637 -6.564232
Xe -11.487405 -18.051637 -3.282116
Xe -11.487405 -18.051637 0.000000
Xe -11.487405 -18.051637 3.282116
Xe -11.487405 -18.051637 6.564232
Xe -11.487405 -18.051637 9.846347
Xe -11.487405 -18.051637 13.128463
Xe -11.487405 -18.051637 16.410579
Xe -11.487405 -16.410579 -18.051637
Xe -11.487405 -16.410579 -14.769521
Xe -11.487405 -16.410579 -11.487405
Xe -11.487405 -16.410579 -8.205290
Xe -11.487405 -16.410579 -4.923174
Xe -11.487405 -16.410579 -1.641058
Xe -11.487405 -16.410579 1.641058
Xe -11.487405 -16.410579 4.923174
Xe -11.487405 -16.410579 8.205290
Xe -11.487405 -16.410579 11.487405
Xe -11.487405 -16.410579 14.769521
Xe -11.487405 -16.410579 18.051637
Xe -11.487405 -14.769521 -16.410579
Xe -11.487405 -14.769521 -13.128463
Xe -11.487405 -14.769521 -9.846347
Xe -11.487405 -14.769521 -6.564232
Xe -11.487405 -14.769521 -3.282116
Xe -11.487405 -14.769521 0.000000
Xe -11.487405 -14.769521 3.282116
Xe -11.487405 -14.769521 6.564232
Xe -11.487405 -14.769521 9.846347
Xe -11.487405 -14.769521 13.128463
Xe -11.487405 -14.769521 16.410579
Xe -11.487405 -13.128463 -18.051637
Xe -11.487405 -13.128463 -14.769521
Xe -11.487405 -13.128463 -11.487405
Xe -11.487405 -13.128463 -8.205290
Xe -11.487405 -13.128463 -4.923174
Xe -11.487405 -13.128463 -1.641058
Xe -11.487405 -13.128463 1.641058
Xe -11.487405 -13.128463 4.923174
Xe -11.487405 -13.128463 8.205290
Xe -11.487405 -13.128463 11.487405
Xe -11.487405 -13.128463 14.769521
Xe -11.487405 -13.128463 18.051637
Xe -11.487405 -11.487405 -16.410579
Xe -11.487405 -11.487405 -13.128463
Xe -11.487405 -11.487405 -9.846347
Xe -11.487405 -11.487405 -6.564232
Xe -11.487405 -11.487405 -3.282116
Xe -11.487405 -11.487405 0.000000
Xe -11.487405 -11.487405 3.282116
Xe -11.487405 -11.487405 6.564232
Xe -11.487405 -11.487405 9.846347
Xe -11.487405 -11.487405 13.128463
Xe -11.487405 -11.487405 16.410579
Xe -11.487405 -9.846347 -18.051637
Xe -11.487405 -9.846347 -14.769521
Xe -11.487405 -9.846347 -11.487405
Xe -11.487405 -9.846347 -8.205290
Xe -11.487405 -9.846347 -4.923174
Xe -11.487405 -9.846347 -1.641058
Xe -11.487405 -9.846347 1.641058
Xe -11.487405 -9.846347 4.923174
Xe -11.487405 -9.846347 8.205290
Xe -11.487405 -9.846347 11.487405
Xe -11.487405 -9.846347 14.769521
Xe -11.487405 -9.846347 18.051637
Xe -11.487405 -8.205290 -16.410579
Xe -11.487405 -8.205290 -13.128463
Xe -11.487405 -8.205290 -9.846347
Xe -11.487405 -8.205290 -6.564232
Xe -11.487405 -8.205290 -3.282116
Xe -11.487405 -8.205290 0.000000
Xe -11.487405 -8.205290 3.282116
Xe -11.487405 -8.205290 6.564232
Xe -11.487405 -8.205290 9.846347
Xe -11.487405 -8.205290 13.128463
Xe -11.487405 -8.205290 16.410579
Xe -11.487405 -6.564232 -18.051637
Xe -11.487405 -6.564232 -14.769521
Xe -11.487405 -6.564232 -11.487405
Xe -11.487405 -6.564232 -8.205290
Xe -11.487405 -6.564232 -4.923174
Xe -11.487405 -6.564232 -1.641058
Xe -11.487405 -6.564232 1.641058
Xe -11.487405 -6.564232 4.923174
Xe -11.487405 -6.564232 8.205290
Xe -11.487405 -6.564232 11.487405
Xe -11.487405 -6.564232 14.769521
Xe -11.487405 -6.564232 18.051637
Xe -11.487405 -4.923174 -16.410579
Xe -11.487405 -4.923174 -13.128463
Xe -11.487405 -4.923174 -9.846347
Xe -11.487405 -4.923174 -6.564232
Xe -11.487405 -4.923174 -3.282116
Xe -11.487405 -4.923174 0.000000
Xe -11.487405 -4.923174 3.282116
Xe -11.487405 -4.923174 6.564232
Xe -11.487405 -4.923174 9.846347
Xe -11.487405 -4.923174 13.128463
Xe -11.487405 -4.923174 16.410579
Xe -11.487405 -3.282116 -18.051637
Xe -11.487405 -3.282116 -14.769521
Xe -11.487405 -3.282116 -11.487405
Xe -11.487405 -3.282116 -8.205290
Xe -11.487405 -3.282116 -4.923174
Xe -11.487405 -3.282116 -1.641058
Xe -11.487405 -3.282116 1.641058
Xe -11.487405 -3.282116 4.923174
Xe -11.487405 -3.282116 8.205290
Xe -11.487405 -3.282116 11.487405
Xe -11.487405 -3.282116 14.769521
Xe -11.487405 -3.282116 18.051637
Xe -11.487405 -1.641058 -16.410579
Xe -11.487405 -1.641058 -13.128463
Xe -11.487405 -1.641058 -9.846347
Xe -11.487405 -1.641058 -6.564232
Xe -11.487405 -1.641058 -3.282116
Xe -11.487405 -1.641058 0.000000
Xe -11.487405 -1.641058 3.282116
Xe -11.487405 -1.641058 6.564232
Xe -11.487405 -1.641058 9.846347
Xe -11.487405 -1.641058 13.128463
Xe -11.487405 -1.641058 16.410579
Xe -11.487405 0.000000 -18.051637
Xe -11.487405 0.000000 -14.769521
Xe -11.487405 0.000000 -11.487405
Xe -11.487405 0.000000 -8.205290
Xe -11.487405 0.000000 -4.923174
Xe -11.487405 0.000000 -1.641058
Xe -11.487405 0.000000 1.641058
Xe -11.487405 0.000000 4.923174
Xe -11.487405 0.000000 8.205290
Xe -11.487405 0.000000 11.487405
Xe -11.487405 0.000000 14.769521
Xe -11.487405 0.000000 18.051637
Xe -11.487405 1.641058 -16.410579
Xe -11.487405 1.641058 -13.128463
Xe -11.487405 1.641058 -9.846347
Xe -11.487405 1.641058 -6.564232
Xe -11.487405 1.641058 -3.282116
Xe -11.487405 1.641058 0.000000
Xe -11.487405 1.641058 3.282116
Xe -11.487405 1.641058 6.564232
Xe -11.487405 1.641058 9.846347
Xe -11.487405 1.641058 13.128463
Xe -11.487405 1.641058 16.410579
Xe -11.487405 3.282116 -18.051637
Xe -11.487405 3.282116 -14.769521
Xe -11.487405 3.282116 -11.487405
Xe -11.487405 3.282116 -8.205290
Xe -11.487405 3.282116 -4.923174
Xe -11.487405 3.282116 -1.641058
Xe -11.487405 3.282116 1.641058
Xe -11.487405 3.282116 4.923174
Xe -11.487405 3.282116 8.205290
Xe -11.487405 3.282116 11.487405
Xe -11.487405 3.282116 14.769521
Xe -11.487405 3.282116 18.051637
Xe -11.487405 4.923174 -16.410579
Xe -11.487405 4.923174 -13.128463
Xe -11.487405 4.923174 -9.846347
Xe -11.487405 4.923174 -6.564232
Xe -11.487405 4.923174 -3.282116
Xe -11.487405 4.923174 0.000000
Xe -11.487405 4.923174 3.282116
Xe -11.487405 4.923174 6.564232
Xe -11.487405 4.923174 9.846347
Xe -11.487405 4.923174 13.128463
Xe -11.487405 4.923174 16.410579
Xe -11.487405 6.564232 -18.051637
Xe -11.487405 6.564232 -14.769521
Xe -11.487405 6.564232 -11.487405
Xe -11.487405 6.564232 -8.205290
Xe -11.487405 6.564232 -4.923174
Xe -11.487405 6.564232 -1.641058
Xe -11.487405 6.564232 1.641058
Xe -11.487405 6.564232 4.923174
Xe -11.487405 6.564232 8.205290
Xe -11.487405 6.564232 11.487405
Xe -11.487405 6.564232 14.769521
Xe -11.487405 6.564232 18.051637
Xe -11.487405 8.205290 -16.410579
Xe -11.487405 8.205290 -13.128463
Xe -11.487405 8.205290 -9.846347
Xe -11.487405 8.205290 -6.564232
Xe -11.487405 8.205290 -3.282116
Xe -11.487405 8.205290 0.000000
Xe -11.487405 8.205290 3.282116
Xe -11.487405 8.205290 6.564232
Xe -11.487405 8.205290 9.846347
Xe -11.487405 8.205290 13.128463
Xe -11.487405 8.205290 16.410579
Xe -11.487405 9.846347 -18.051637
Xe -11.487405 9.846347 -14.769521
Xe -11.487405 9.846347 -11.487405
Xe -11.487405 9.846347 -8.205290
Xe -11.487405 9.846347 -4.923174
Xe -11.487405 9.846347 -1.641058
Xe -11.487405 9.846347 1.641058
Xe -11.487405 9.846347 4.923174
Xe -11.487405 9.846347 8.205290
Xe -11.487405 9.846347 11.487405
Xe -11.487405 9.846347 14.769521
Xe -11.487405 9.846347 18.051637
Xe -11.487405 11.487405 -16.410579
Xe -11.487405 11.487405 -13.128463
Xe -11.487405 11.487405 -9.846347
Xe -11.487405 11.487405 -6.564232
Xe -11.487405 11.487405 -3.282116
Xe -11.487405 11.487405 0.000000
Xe -11.487405 11.487405 3.282116
Xe -11.487405 11.487405 6.564232
Xe -11.487405 11.487405 9.846347
Xe -11.487405 11.487405 13.128463
Xe -11.487405 11.487405 16.410579
Xe -11.487405 13.128463 -18.051637
Xe -11.487405 13.128463 -14.769521
Xe -11.487405 13.128463 -11.487405
Xe -11.487405 13.128463 -8.205290
Xe -11.487405 13.128463 -4.923174
Xe -11.487405 13.128463 -1.641058
Xe -11.487405 13.128463 1.641058
Xe -11.487405 13.128463 4.923174
Xe -11.487405 13.128463 8.205290
Xe -11.487405 13.128463 11.487405
Xe -11.487405 13.128463 14.769521
Xe -11.487405 13.128463 18.051637
Xe -11.487405 14.769521 -16.410579
Xe -11.487405 14.769521 -13.128463
Xe -11.487405 14.769521 -9.846347
Xe -11.487405 14.769521 -6.564232
Xe -11.487405 14.769521 -3.282116
Xe -11.487405 14.769521 0.000000
Xe -11.487405 14.769521 3.282116
Xe -11.487405 14.769521 6.564232
Xe -11.487405 14.769521 9.846347
Xe -11.487405 14.769521 13.128463
Xe -11.487405 14.769521 16.410579
Xe -11.487405 16.410579 -18.051637
Xe -11.487405 16.410579 -14.769521
Xe -11.487405 16.410579 -11.487405
Xe -11.487405 16.410579 -8.205290
Xe -11.487405 16.410579 -4.923174
Xe -11.487405 16.410579 -1.641058
Xe -11.487405 16.410579 1.641058
Xe -11.487405 16.410579 4.923174
Xe -11.487405 16.410579 8.205290
Xe -11.487405 16.410579 11.487405
Xe -11.487405 16.410579 14.769521
Xe -11.487405 16.410579 18.051637
Xe -11.487405 18.051637 -16.410579
Xe -11.487405 18.051637 -13.128463
Xe -11.487405 18.051637 -9.846347
Xe -11.487405 18.051637 -6.564232
Xe -11.487405 18.051637 -3.282116
Xe -11.487405 18.051637 0.000000
Xe -11.487405 18.051637 3.282116
Xe -11.487405 18.051637 6.564232
Xe -11.487405 18.051637 9.846347
Xe -11.487405 18.051637 13.128463
Xe -11.487405 18.051637 16.410579
Xe -9.846347 -18.051637 -18.051637
Xe -9.846347 -18.051637 -14.769521
Xe -9.846347 -18.051637 -11.487405
Xe -9.846347 -18.051637 -8.205290
Xe -9.846347 -18.051637 -4.923174
Xe -9.846347 -18.051637 -1.641058
Xe -9.846347 -18.051637 1.641058
Xe -9.846347 -18.051637 4.923174
Xe -9.846347 -18.051637 8.205290
Xe -9.846347 -18.051637 11.487405
Xe -9.846347 -18.051637 14.769521
Xe -9.846347 -18.051637 18.051637
Xe -9.846347 -16.410579 -16.410579
Xe -9.846347 -16.410579 -13.128463
Xe -9.846347 -16.410579 -9.846347
Xe -9.846347 -16.410579 -6.564232
Xe -9.846347 -16.410579 -3.282116
Xe -9.846347 -16.410579 0.000000
Xe -9.846347 -16.410579 3.282116
Xe -9.846347 -16.410579 6.564232
Xe -9.846347 -16.410579 9.846347
Xe -9.846347 -16.410579 13.128463
Xe -9.846347 -16.410579 16.410579
Xe -9.846347 -14.769521 -18.051637
Xe -9.846347 -14.769521 -14.769521
Xe -9.846347 -14.769521 -11.487405
Xe -9.846347 -14.769521 -8.205290
Xe -9.846347 -14.769521 -4.923174
Xe -9.846347 -14.769521 -1.641058
Xe -9.846347 -14.769521 1.641058
Xe -9.846347 -14.769521 4.923174
Xe -9.846347 -14.769521 8.205290
Xe -9.846347 -14.769521 11.487405
Xe -9.846347 -14.769521 14.769521
Xe -9.846347 -14.769521 18.051637
Xe -9.846347 -13.128463 -16.410579
Xe -9.846347 -13.128463 -13.128463
Xe -9.846347 -13.128463 -9.846347
Xe -9.846347 -13.128463 -6.564232
Xe -9.846347 -13.128463 -3.282116
Xe -9.846347 -13.128463 0.000000
Xe -9.846347 -13.128463 3.282116
Xe -9.846347 -13.128463 6.564232
Xe -9.846347 -13.128463 9.846347
Xe -9.846347 -13.128463 13.128463
Xe -9.846347 -13.128463 16.410579
Xe -9.846347 -11.487405 -18.051637
Xe -9.846347 -11.487405 -14.769521
Xe -9.846347 -11.487405 -11.487405
Xe -9.846347 -11.487405 -8.205290
Xe -9.846347 -11.487405 -4.923174
Xe -9.846347 -11.487405 -1.641058
Xe -9.846347 -11.487405 1.641058
Xe -9.846347 -11.487405 4.923174
Xe -9.846347 -11.487405 8.205290
Xe -9.846347 -11.487405 11.487405
Xe -9.846347 -11.487405 14.769521
Xe -9.846347 -11.487405 18.051637
Xe -9.846347 -9.846347 -16.410579
Xe -9.846347 -9.846347 -13.128463
Xe -9.846347 -9.846347 -9.846347
Xe -9.846347 -9.846347 -6.564232
Xe -9.846347 -9.846347 -3.282116
Xe -9.846347 -9.846347 0.000000
Xe -9.846347 -9.846347 3.282116
Xe -9.846347 -9.846347 6.564232
Xe -9.846347 -9.846347 9.846347
Xe -9.846347 -9.846347 13.128463
Xe -9.846347 -9.846347 16.410579
Xe -9.846347 -8.205290 -18.051637
Xe -9.846347 -8.205290 -14.769521
Xe -9.846347 -8.205290 -11.487405
Xe -9.846347 -8.205290 -8.205290
Xe -9.846347 -8.205290 -4.923174
Xe -9.846347 -8.205290 -1.641058
Xe -9.846347 -8.205290 1.641058
Xe -9.846347 -8.205290 4.923174
Xe -9.846347 -8.205290 8.205290
Xe -9.846347 -8.205290 11.487405
Xe -9.846347 -8.205290 14.769521
Xe -9.846347 -8.205290 18.051637
Xe -9.846347 -6.564232 -16.410579
Xe -9.846347 -6.564232 -13.128463
Xe -9.846347 -6.564232 -9.846347
Xe -9.846347 -6.564232 -6.564232
Xe -9.846347 -6.564232 -3.282116
Xe -9.846347 -6.564232 0.000000
Xe -9.846347 -6.564232 3.282116
Xe -9.846347 -6.564232 6.564232
Xe -9.846347 -6.564232 9.846347
Xe -9.846347 -6.564232 13.128463
Xe -9.846347 -6.564232 16.410579
Xe -9.846347 -4.923174 -18.051637
Xe -9.846347 -4.923174 -14.769521
Xe -9.846347 -4.923174 -11.487405
Xe -9.846347 -4.923174 -8.205290
Xe -9.846347 -4.923174 -4.923174
Xe -9.846347 -4.923174 -1.641058
Xe -9.846347 -4.923174 1.641058
Xe -9.846347 -4.923174 4.923174
Xe -9.846347 -4.923174 8.205290
Xe -9.846347 -4.923174 11.487405
Xe -9.846347 -4.923174 14.769521
Xe -9.846347 -4.923174 18.051637
Xe -9.846347 -3.282116 -16.410579
Xe -9.846347 -3.282116 -13.128463
Xe -9.846347 -3.282116 -9.846347
Xe -9.846347 -3.282116 -6.564232
Xe -9.846347 -3.282116 -3.282116
Xe -9.846347 -3.282116 0.000000
Xe -9.846347 -3.282116 3.282116
Xe -9.846347 -3.282116 6.564232
Xe -9.846347 -3.282116 9.846347
Xe -9.846347 -3.282116 13.128463
Xe -9.846347 -3.282116 16.410579
Xe -9.846347 -1.641058 -18.051637
Xe -9.846347 -1.641058 -14.769521
Xe -9.846347 -1.641058 -11.487405
Xe -9.846347 -1.641058 -8.205290
Xe -9.846347 -1.641058 -4.923174
Xe -9.846347 -1.641058 -1.641058
Xe -9.846347 -1.641058 1.641058
Xe -9.846347 -1.641058 4.923174
Xe -9.846347 -1.641058 8.205290
Xe -9.846347 -1.641058 11.487405
Xe -9.846347 -1.641058 14.769521
Xe -9.846347 -1.641058 18.051637
Xe -9.846347 0.000000 -16.410579
Xe -9.846347 0.000000 -13.128463
Xe -9.846347 0.000000 -9.846347
Xe -9.846347 0.000000 -6.564232
Xe -9.846347 0.000000 -3.282116
Xe -9.846347 0.000000 0.000000
Xe -9.846347 0.000000 3.282116
Xe -9.846347 0.000000 6.564232
Xe -9.846347 0.000000 9.846347
Xe -9.846347 0.000000 13.128463
Xe -9.846347 0.000000 16.410579
Xe -9.846347 1.641058 -18.051637
Xe -9.846347 1.641058 -14.769521
Xe -9.846347 1.641058 -11.487405
Xe -9.846347 1.641058 -8.205290
Xe -9.846347 1.641058 -4.923174
Xe -9.846347 1.641058 -1.641058
Xe -9.846347 1.641058 1.641058
Xe -9.846347 1.641058 4.923174
Xe -9.846347 1.641058 8.205290
Xe -9.846347 1.641058 11.487405
Xe -9.846347 1.641058 14.769521
Xe -9.846347 1.641058 18.051637
Xe -9.846347 3.282116 -16.410579
Xe -9.846347 3.282116 -13.128463
Xe -9.846347 3.282116 -9.846347
Xe -9.846347 3.282116 -6.564232
Xe -9.846347 3.282116 -3.282116
Xe -9.846347 3.282116 0.000000
Xe -9.846347 3.282116 3.282116
Xe -9.846347 3.282116 6.564232
Xe -9.846347 3.282116 9.846347
Xe -9.846347 3.282116 13.128463
Xe -9.846347 3.282116 16.410579
Xe -9.846347 4.923174 -18.051637
Xe -9.846347 4.923174 -14.769521
Xe -9.846347 4.923174 -11.487405
Xe -9.846347 4.923174 -8.205290
Xe -9.846347 4.923174 -4.923174
Xe -9.846347 4.923174 -1.641058
Xe -9.846347 4.923174 1.641058
Xe -9.846347 4.923174 4.923174
Xe -9.846347 4.923174 8.205290
Xe -9.846347 4.923174 11.487405
Xe -9.846347 4.923174 14.769521
Xe -9.846347 4.923174 18.051637
Xe -9.846347 6.564232 -16.410579
Xe -9.846347 6.564232 -13.128463
Xe -9.846347 6.564232 -9.846347
Xe -9.846347 6.564232 -6.564232
Xe -9.846347 6.564232 -3.282116
Xe -9.846347 6.564232 0.000000
Xe -9.846347 6.564232 3.282116
Xe -9.846347 6.564232 6.564232
Xe -9.846347 6.564232 9.846347
Xe -9.846347 6.564232 13.128463
Xe -9.846347 6.564232 16.410579
Xe -9.846347 8.205290 -18.051637
Xe -9.846347 8.205290 -14.769521
Xe -9.846347 8.205290 -11.487405
Xe -9.846347 8.205290 -8.205290
Xe -9.846347 8.205290 -4.923174
Xe -9.846347 8.205290 -1.641058
Xe -9.846347 8.205290 1.641058
Xe -9.846347 8.205290 4.923174
Xe -9.846347 8.205290 8.205290
Xe -9.846347 8.205290 11.487405
Xe -9.846347 8.205290 14.769521
Xe -9.846347 8.205290 18.051637
Xe -9.846347 9.846347 -16.410579
Xe -9.846347 9.846347 -13.128463
Xe -9.846347 9.846347 -9.846347
Xe -9.846347 9.846347 -6.564232
Xe -9.846347 9.846347 -3.282116
Xe -9.846347 9.846347 0.000000
Xe -9.846347 9.846347 3.282116
Xe -9.846347 9.846347 6.564232
Xe -9.846347 9.846347 9.846347
Xe -9.846347 9.846347 13.128463
Xe -9.846347 9.846347 16.410579
Xe -9.846347 11.487405 -18.051637
Xe -9.846347 11.487405 -14.769521
Xe -9.846347 11.487405 -11.487405
Xe -9.846347 11.487405 -8.205290
Xe -9.846347 11.487405 -4.923174
Xe -9.846347 11.487405 -1.641058
Xe -9.846347 11.487405 1.641058
Xe -9.846347 11.487405 4.923174
Xe -9.846347 11.487405 8.205290
Xe -9.846347 11.487405 11.487405
Xe -9.846347 11.487405 14.769521
Xe -9.846347 11.487405 18.051637
Xe -9.846347 13.128463 -16.410579
Xe -9.846347 13.128463 -13.128463
Xe -9.846347 13.128463 -9.846347
Xe -9.846347 13.128463 -6.564232
Xe -9.846347 13.128463 -3.282116
Xe -9.846347 13.128463 0.000000
Xe -9.846347 13.128463 3.282116
Xe -9.846347 13.128463 6.564232
Xe -9.846347 13.128463 9.846347
Xe -9.846347 13.128463 13.128463
Xe -9.846347 13.128463 16.410579
Xe -9.846347 14.769521 -18.051637
Xe -9.846347 14.769521 -14.769521
Xe -9.846347 14.769521 -11.487405
Xe -9.846347 14.769521 -8.205290
Xe -9.846347 14.769521 -4.923174
Xe -9.846347 14.769521 -1.641058
Xe -9.846347 14.769521 1.641058
Xe -9.846347 14.769521 4.923174
Xe -9.846347 14.769521 8.205290
Xe -9.846347 14.769521 11.487405
Xe -9.846347 14.769521 14.769521
Xe -9.846347 14.769521 18.051637
Xe -9.846347 16.410579 -16.410579
Xe -9.846347 16.410579 -13.128463
Xe -9.846347 16.410579 -9.846347
Xe -9.846347 16.410579 -6.564232
Xe -9.846347 16.410579 -3.282116
Xe -9.846347 16.410579 0.000000
Xe -9.846347 16.410579 3.282116
Xe -9.846347 16.410579 6.564232
Xe -9.846347 16.410579 9.846347
Xe -9.846347 16.410579 13.128463
Xe -9.846347 16.410579 16.410579
Xe -9.846347 18.051637 -18.051637
Xe -9.846347 18.051637 -14.769521
Xe -9.846347 18.051637 -11.487405
Xe -9.846347 18.051637 -8.205290
Xe -9.846347 18.051637 -4.923174
Xe -9.846347 18.051637 -1.641058
Xe -9.846347 18.051637 1.641058
Xe -9.846347 18.051637 4.923174
Xe -9.846347 18.051637 8.205290
Xe -9.846347 18.051637 11.487405
Xe -9.846347 18.051637 14.769521
Xe -9.846347 18.051637 18.051637
Xe -8.205290 -18.051637 -16.410579
Xe -8.205290 -18.051637 -13.128463
Xe -8.205290 -18.051637 -9.846347
Xe -8.205290 -18.051637 -6.564232
Xe -8.205290 -18.051637 -3.282116
Xe -8.205290 -18.051637 0.000000
Xe -8.205290 -18.051637 3.282116
Xe -8.205290 -18.051637 6.564232
Xe -8.205290 -18.051637 9.846347
Xe -8.205290 -18.051637 13.128463
Xe -8.205290 -18.051637 16.410579
Xe -8.205290 -16.410579 -18.051637
Xe -8.205290 -16.410579 -14.769521
Xe -8.205290 -16.410579 -11.487405
Xe -8.205290 -16.410579 -8.205290
Xe -8.205290 -16.410579 -4.923174
Xe -8.205290 -16.410579 -1.641058
Xe -8.205290 -16.410579 1.641058
Xe -8.205290 -16.410579 4.923174
Xe -8.205290 -16.410579 8.205290
Xe -8.205290 -16.410579 11.487405
Xe -8.205290 -16.410579 14.769521
Xe -8.205290 -16.410579 18.051637
Xe -8.205290 -14.769521 -16.410579
Xe -8.205290 -14.769521 -13.128463
Xe -8.205290 -14.769521 -9.846347
Xe -8.205290 -14.769521 -6.564232
Xe -8.205290 -14.769521 -3.282116
Xe -8.205290 -14.769521 0.000000
Xe -8.205290 -14.769521 3.282116
Xe -8.205290 -14.769521 6.564232
Xe -8.205290 -14.769521 9.846347
Xe -8.205290 -14.769521 13.128463
Xe -8.205290 -14.769521 16.410579
Xe -8.205290 -13.128463 -18.051637
Xe -8.205290 -13.128463 -14.769521
Xe -8.205290 -13.128463 -11.487405
Xe -8.205290 -13.128463 -8.205290
Xe -8.205290 -13.128463 -4.923174
Xe -8.205290 -13.128463 -1.641058
Xe -8.205290 -13.128463 1.641058
Xe -8.205290 -13.128463 4.923174
Xe -8.205290 -13.128463 8.205290
Xe -8.205290 -13.128463 11.487405
Xe -8.205290 -13.128463 14.769521
Xe -8.205290 -13.128463 18.051637
Xe -8.205290 -11.487405 -16.410579
Xe -8.205290 -11.487405 -13.128463
Xe -8.205290 -11.487405 -9.846347
Xe -8.205290 -11.487405 -6.564232
Xe -8.205290 -11.487405 -3.282116
Xe -8.205290 -11.487405 0.000000
Xe -8.205290 -11.487405 3.282116
Xe -8.205290 -11.487405 6.564232
Xe -8.205290 -11.487405 9.846347
Xe -8.205290 -11.487405 13.128463
Xe -8.205290 -11.487405 16.410579
Xe -8.205290 -9.846347 -18.051637
Xe -8.205290 -9.846347 -14.769521
Xe -8.205290 -9.846347 -11.487405
Xe -8.205290 -9.846347 -8.205290
Xe -8.205290 -9.846347 -4.923174
Xe -8.205290 -9.846347 -1.641058
Xe -8.205290 -9.846347 1.641058
Xe -8.205290 -9.846347 4.923174
Xe -8.205290 -9.846347 8.205290
Xe -8.205290 -9.846347 11.487405
Xe -8.205290 -9.846347 14.769521
Xe -8.205290 -9.846347 18.051637
Xe -8.205290 -8.205290 -16.410579
Xe -8.205290 -8.205290 -13.128463
Xe -8.205290 -8.205290 -9.846347
Xe -8.205290 -8.205290 -6.564232
Xe -8.205290 -8.205290 -3.282116
Xe -8.205290 -8.205290 0.000000
Xe -8.205290 -8.205290 3.282116
Xe -8.205290 -8.205290 6.564232
Xe -8.205290 -8.205290 9.846347
Xe -8.205290 -8.205290 13.128463
Xe -8.205290 -8.205290 16.410579
Xe -8.205290 -6.564232 -18.051637
Xe -8.205290 -6.564232 -14.769521
Xe -8.205290 -6.564232 -11.487405
Xe -8.205290 -6.564232 -8.205290
Xe -8.205290 -6.564232 -4.923174
Xe -8.205290 -6.564232 -1.641058
Xe -8.205290 -6.564232 1.641058
Xe -8.205290 -6.564232 4.923174
Xe -8.205290 -6.564232 8.205290
Xe -8.205290 -6.564232 11.487405
Xe -8.205290 -6.564232 14.769521
Xe -8.205290 -6.564232 18.051637
Xe -8.205290 -4.923174 -16.410579
Xe -8.205290 -4.923174 -13.128463
Xe -8.205290 -4.923174 -9.846347
Xe -8.205290 -4.923174 -6.564232
Xe -8.205290 -4.923174 -3.282116
Xe -8.205290 -4.923174 0.000000
Xe -8.205290 -4.923174 3.282116
Xe -8.205290 -4.923174 6.564232
Xe -8.205290 -4.923174 9.846347
Xe -8.205290 -4.923174 13.128463
Xe -8.205290 -4.923174 16.410579
Xe -8.205290 -3.282116 -18.051637
Xe -8.205290 -3.282116 -14.769521
Xe -8.205290 -3.282116 -11.487405
Xe -8.205290 -3.282116 -8.205290
Xe -8.205290 -3.282116 -4.923174
Xe -8.205290 -3.282116 -1.641058
Xe -8.205290 -3.282116 1.641058
Xe -8.205290 -3.282116 4.923174
Xe -8.205290 -3.282116 8.205290
Xe -8.205290 -3.282116 11.487405
Xe -8.205290 -3.282116 14.769521
Xe -8.205290 -3.282116 18.051637
Xe -8.205290 -1.641058 -16.410579
Xe -8.205290 -1.641058 -13.128463
Xe -8.205290 -1.641058 -9.846347
Xe -8.205290 -1.641058 -6.564232
Xe -8.205290 -1.641058 -3.282116
Xe -8.205290 -1.641058 0.000000
Xe -8.205290 -1.641058 3.282116
Xe -8.205290 -1.641058 6.564232
Xe -8.205290 -1.641058 9.846347
Xe -8.205290 -1.641058 13.128463
Xe -8.205290 -1.641058 16.410579
Xe -8.205290 0.000000 -18.051637
Xe -8.205290 0.000000 -14.769521
Xe -8.205290 0.000000 -11.487405
Xe -8.205290 0.000000 -8.205290
Xe -8.205290 0.000000 -4.923174
Xe -8.205290 0.000000 -1.641058
Xe -8.205290 0.000000 1.641058
Xe -8.205290 0.000000 4.923174
Xe -8.205290 0.000000 8.205290
Xe -8.205290 0.000000 11.487405
Xe -8.205290 0.000000 14.769521
Xe -8.205290 0.000000 18.051637
Xe -8.205290 1.641058 -16.410579
Xe -8.205290 1.641058 -13.128463
Xe -8.205290 1.641058 -9.846347
Xe -8.205290 1.641058 -6.564232
Xe -8.205290 1.641058 -3.282116
Xe -8.205290 1.641058 0.000000
Xe -8.205290 1.641058 3.282116
Xe -8.205290 1.641058 6.564232
Xe -8.205290 1.641058 9.846347
Xe -8.205290 1.641058 13.128463
Xe -8.205290 1.641058 16.410579
Xe -8.205290 3.282116 -18.051637
Xe -8.205290 3.282116 -14.769521
Xe -8.205290 3.282116 -11.487405
Xe -8.205290 3.282116 -8.205290
Xe -8.205290 3.282116 -4.923174
Xe -8.205290 3.282116 -1.641058
Xe -8.205290 3.282116 1.641058
Xe -8.205290 3.282116 4.923174
Xe -8.205290 3.282116 8.205290
Xe -8.205290 3.282116 11.487405
Xe -8.205290 3.282116 14.769521
Xe -8.205290 3.282116 18.051637
Xe -8.205290 4.923174 -16.410579
Xe -8.205290 4.923174 -13.128463
Xe -8.205290 4.923174 -9.846347
Xe -8.205290 4.923174 -6.564232
Xe -8.205290 4.923174 -3.282116
Xe -8.205290 4.923174 0.000000
Xe -8.205290 4.923174 3.282116
Xe -8.205290 4.923174 6.564232
Xe -8.205290 4.923174 9.846347
Xe -8.205290 4.923174 13.128463
Xe -8.205290 4.923174 16.410579
Xe -8.205290 6.564232 -18.051637
Xe -8.205290 6.564232 -14.769521
Xe -8.205290 6.564232 -11.487405
Xe -8.205290 6.564232 -8.205290
Xe -8.205290 6.564232 -4.923174
Xe -8.205290 6.564232 -1.641058
Xe -8.205290 6.564232 1.641058
Xe -8.205290 6.564232 4.923174
Xe -8.205290 6.564232 8.205290
Xe -8.205290 6.564232 11.487405
Xe -8.205290 6.564232 14.769521
Xe -8.205290 6.564232 18.051637
Xe -8.205290 8.205290 -16.410579
Xe -8.205290 8.205290 -13.128463
Xe -8.205290 8.205290 -9.846347
Xe -8.205290 8.205290 -6.564232
Xe -8.205290 8.205290 -3.282116
Xe -8.205290 8.205290 0.000000
Xe -8.205290 8.205290 3.282116
Xe -8.205290 8.205290 6.564232
Xe -8.205290 8.205290 9.846347
Xe -8.205290 8.205290 13.128463
Xe -8.205290 8.205290 16.410579
Xe -8.205290 9.846347 -18.051637
Xe -8.205290 9.846347 -14.769521
Xe -8.205290 9.846347 -11.487405
Xe -8.205290 9.846347 -8.205290
Xe -8.205290 9.846347 -4.923174
Xe -8.205290 9.846347 -1.641058
Xe -8.205290 9.846347 1.641058
Xe -8.205290 9.846347 4.923174
Xe -8.205290 9.846347 8.205290
Xe -8.205290 9.846347 11.487405
Xe -8.205290 9.846347 14.769521
Xe -8.205290 9.846347 18.051637
Xe -8.205290 11.487405 -16.410579
Xe -8.205290 11.487405 -13.128463
Xe -8.205290 11.487405 -9.846347
Xe -8.205290 11.487405 -6.564232
Xe -8.205290 11.487405 -3.282116
Xe -8.205290 11.487405 0.000000
Xe -8.205290 11.487405 3.282116
Xe -8.205290 11.487405 6.564232
Xe -8.205290 11.487405 9.846347
Xe -8.205290 11.487405 13.128463
Xe -8.205290 11.487405 16.410579
Xe -8.205290 13.128463 -18.051637
Xe -8.205290 13.128463 -14.769521
Xe -8.205290 13.128463 -11.487405
Xe -8.205290 13.128463 -8.205290
Xe -8.205290 13.128463 -4.923174
Xe -8.205290 13.128463 -1.641058
Xe -8.205290 13.128463 1.641058
Xe -8.205290 13.128463 4.923174
Xe -8.205290 13.128463 8.205290
Xe -8.205290 13.128463 11.487405
Xe -8.205290 13.128463 14.769521
Xe -8.205290 13.128463 18.051637
Xe -8.205290 14.769521 -16.410579
Xe -8.205290 14.769521 -13.128463
Xe -8.205290 14.769521 -9.846347
Xe -8.205290 14.769521 -6.564232
Xe -8.205290 14.769521 -3.282116
Xe -8.205290 14.769521 0.000000
Xe -8.205290 14.769521 3.282116
Xe -8.205290 14.769521 6.564232
Xe -8.205290 14.769521 9.846347
Xe -8.205290 14.769521 13.128463
Xe -8.205290 14.769521 16.410579
Xe -8.205290 16.410579 -18.051637
Xe -8.205290 16.410579 -14.769521
Xe -8.205290 16.410579 -11.487405
Xe -8.205290 16.410579 -8.205290
Xe -8.205290 16.410579 -4.923174
Xe -8.205290 16.410579 -1.641058
Xe -8.205290 16.410579 1.641058
Xe -8.205290 16.410579 4.923174
Xe -8.205290 16.410579 8.205290
Xe -8.205290 16.410579 11.487405
Xe -8.205290 16.410579 14.769521
Xe -8.205290 16.410579 18.051637
Xe -8.205290 18.051637 -16.410579
Xe -8.205290 18.051637 -13.128463
Xe -8.205290 18.051637 -9.846347
Xe -8.205290 18.051637 -6.564232
Xe -8.205290 18.051637 -3.282116
Xe -8.205290 18.051637 0.000000
Xe -8.205290 18.051637 3.282116
Xe -8.205290 18.051637 6.564232
Xe -8.205290 18.051637 9.846347
Xe -8.205290 18.051637 13.128463
Xe -8.205290 18.051637 16.410579
Xe -6.564232 -18.051637 -18.051637
Xe -6.564232 -18.051637 -14.769521
Xe -6.564232 -18.051637 -11.487405
Xe -6.564232 -18.051637 -8.205290
Xe -6.564232 -18.051637 -4.923174
Xe -6.564232 -18.051637 -1.641058
Xe -6.564232 -18.051637 1.641058
Xe -6.564232 -18.051637 4.923174
Xe -6.564232 -18.051637 8.205290
Xe -6.564232 -18.051637 11.487405
Xe -6.564232 -18.051637 14.769521
Xe -6.564232 -18.051637 18.051637
Xe -6.564232 -16.410579 -16.410579
Xe -6.564232 -16.410579 -13.128463
Xe -6.564232 -16.410579 -9.846347
Xe -6.564232 -16.410579 -6.564232
Xe -6.564232 -16.410579 -3.282116
Xe -6.564232 -16.410579 0.000000
Xe -6.564232 -16.410579 3.282116
Xe -6.564232 -16.410579 6.564232
Xe -6.564232 -16.410579 9.846347
Xe -6.564232 -16.410579 13.128463
Xe -6.564232 -16.410579 16.410579
Xe -6.564232 -14.769521 -18.051637
Xe -6.564232 -14.769521 -14.769521
Xe -6.564232 -14.769521 -11.487405
Xe -6.564232 -14.769521 -8.205290
Xe -6.564232 -14.769521 -4.923174
Xe -6.564232 -14.769521 -1.641058
Xe -6.564232 -14.769521 1.641058
Xe -6.564232 -14.769521 4.923174
Xe -6.564232 -14.769521 8.205290
Xe -6.564232 -14.769521 11.487405
Xe -6.564232 -14.769521 14.769521
Xe -6.564232 -14.769521 18.051637
Xe -6.564232 -13.128463 -16.410579
Xe -6.564232 -13.128463 -13.128463
Xe -6.564232 -13.128463 -9.846347
Xe -6.564232 -13.128463 -6.564232
Xe -6.564232 -13.128463 -3.282116
Xe -6.564232 -13.128463 0.000000
Xe -6.564232 -13.128463 3.282116
Xe -6.564232 -13.128463 6.564232
Xe -6.564232 -13.128463 9.846347
Xe -6.564232 -13.128463 13.128463
Xe -6.564232 -13.128463 16.410579
Xe -6.564232 -11.487405 -18.051637
Xe -6.564232 -11.487405 -14.769521
Xe -6.564232 -11.487405 -11.487405
Xe -6.564232 -11.487405 -8.205290
Xe -6.564232 -11.487405 -4.923174
Xe -6.564232 -11.487405 -1.641058
Xe -6.564232 -11.487405 1.641058
Xe -6.564232 -11.487405 4.923174
Xe -6.564232 -11.487405 8.205290
Xe -6.564232 -11.487405 11.487405
Xe -6.564232 -11.487405 14.769521
Xe -6.564232 -11.487405 18.051637
Xe -6.564232 -9.846347 -16.410579
Xe -6.564232 -9.846347 -13.128463
Xe -6.564232 -9.846347 -9.846347
Xe -6.564232 -9.846347 -6.564232
Xe -6.564232 -9.846347 -3.282116
Xe -6.564232 -9.846347 0.000000
Xe -6.564232 -9.846347 3.282116
Xe -6.564232 -9.846347 6.564232
Xe -6.564232 -9.846347 9.846347
Xe -6.564232 -9.846347 13.128463
Xe -6.564232 -9.846347 16.410579
Xe -6.564232 -8.205290 -18.051637
Xe -6.564232 -8.205290 -14.769521
Xe -6.564232 -8.205290 -11.487405
Xe -6.564232 -8.205290 -8.205290
Xe -6.564232 -8.205290 -4.923174
Xe -6.564232 -8.205290 -1.641058
Xe -6.564232 -8.205290 1.641058
Xe -6.564232 -8.205290 4.923174
Xe -6.564232 -8.205290 8.205290
Xe -6.564232 -8.205290 11.487405
Xe -6.564232 -8.205290 14.769521
Xe -6.564232 -8.205290 18.051637
Xe -6.564232 -6.564232 -16.410579
Xe -6.564232 -6.564232 -13.128463
Xe -6.564232 -6.564232 -9.846347
Xe -6.564232 -6.564232 -6.564232
Xe -6.564232 -6.564232 -3.282116
Xe -6.564232 -6.564232 0.000000
Xe -6.564232 -6.564232 3.282116
Xe -6.564232 -6.564232 6.564232
Xe -6.564232 -6.564232 9.846347
Xe -6.564232 -6.564232 13.128463
Xe -6.564232 -6.564232 16.410579
Xe -6.564232 -4.923174 -18.051637
Xe -6.564232 -4.923174 -14.769521
Xe -6.564232 -4.923174 -11.487405
Xe -6.564232 -4.923174 -8.205290
Xe -6.564232 -4.923174 -4.923174
Xe -6.564232 -4.923174 -1.641058
Xe -6.564232 -4.923174 1.641058
Xe -6.564232 -4.923174 4.923174
Xe -6.564232 -4.923174 8.205290
Xe -6.564232 -4.923174 11.487405
Xe -6.564232 -4.923174 14.769521
Xe -6.564232 -4.923174 18.051637
Xe -6.564232 -3.282116 -16.410579
Xe -6.564232 -3.282116 -13.128463
Xe -6.564232 -3.282116 -9.846347
Xe -6.564232 -3.282116 -6.564232
Xe -6.564232 -3.282116 -3.282116
Xe -6.564232 -3.282116 0.000000
Xe -6.564232 -3.282116 3.282116
Xe -6.564232 -3.282116 6.564232
Xe -6.564232 -3.282116 9.846347
Xe -6.564232 -3.282116 13.128463
Xe -6.564232 -3.282116 16.410579
Xe -6.564232 -1.641058 -18.051637
Xe -6.564232 -1.641058 -14.769521
Xe -6.564232 -1.641058 -11.487405
Xe -6.564232 -1.641058 -8.205290
Xe -6.564232 -1.641058 -4.923174
Xe -6.564232 -1.641058 -1.641058
Xe -6.564232 -1.641058 1.641058
Xe -6.564232 -1.641058 4.923174
Xe -6.564232 -1.641058 8.205290
Xe -6.564232 -1.641058 11.487405
Xe -6.564232 -1.641058 14.769521
Xe -6.564232 -1.641058 18.051637
Xe -6.564232 0.000000 -16.410579
Xe -6.564232 0.000000 -13.128463
Xe -6.564232 0.000000 -9.846347
Xe -6.564232 0.000000 -6.564232
Xe -6.564232 0.000000 -3.282116
Xe -6.564232 0.000000 0.000000
Xe -6.564232 0.000000 3.282116
Xe -6.564232 0.000000 6.564232
Xe -6.564232 0.000000 9.846347
Xe -6.564232 0.000000 13.128463
Xe -6.564232 0.000000 16.410579
Xe -6.564232 1.641058 -18.051637
Xe -6.564232 1.641058 -14.769521
Xe -6.564232 1.641058 -11.487405
Xe -6.564232 1.641058 -8.205290
Xe -6.564232 1.641058 -4.923174
Xe -6.564232 1.641058 -1.641058
Xe -6.564232 1.641058 1.641058
Xe -6.564232 1.641058 4.923174
Xe -6.564232 1.641058 8.205290
Xe -6.564232 1.641058 11.487405
Xe -6.564232 1.641058 14.769521
Xe -6.564232 1.641058 18.051637
Xe -6.564232 3.282116 -16.410579
Xe -6.564232 3.282116 -13.128463
Xe -6.564232 3.282116 -9.846347
Xe -6.564232 3.282116 -6.564232
Xe -6.564232 3.282116 -3.282116
Xe -6.564232 3.282116 0.000000
Xe -6.564232 3.282116 3.282116
Xe -6.564232 3.282116 6.564232
Xe -6.564232 3.282116 9.846347
Xe -6.564232 3.282116 13.128463
Xe -6.564232 3.282116 16.410579
Xe -6.564232 4.923174 -18.051637
Xe -6.564232 4.923174 -14.769521
Xe -6.564232 4.923174 -11.487405
Xe -6.564232 4.923174 -8.205290
Xe -6.564232 4.923174 -4.923174
Xe -6.564232 4.923174 -1.641058
Xe -6.564232 4.923174 1.641058
Xe -6.564232 4.923174 4.923174
Xe -6.564232 4.923174 8.205290
Xe -6.564232 4.923174 11.487405
Xe -6.564232 4.923174 14.769521
Xe -6.564232 4.923174 18.051637
Xe -6.564232 6.564232 -16.410579
Xe -6.564232 6.564232 -13.128463
Xe -6.564232 6.564232 -9.846347
Xe -6.564232 6.564232 -6.564232
Xe -6.564232 6.564232 -3.282116
Xe -6.564232 6.564232 0.000000
Xe -6.564232 6.564232 3.282116
Xe -6.564232 6.564232 6.564232
Xe -6.564232 6.564232 9.846347
Xe -6.564232 6.564232 13.128463
Xe -6.564232 6.564232 16.410579
Xe -6.564232 8.205290 -18.051637
Xe -6.564232 8.205290 -14.769521
Xe -6.564232 8.205290 -11.487405
Xe -6.564232 8.205290 -8.205290
Xe -6.564232 8.205290 -4.923174
Xe -6.564232 8.205290 -1.641058
Xe -6.564232 8.205290 1.641058
Xe -6.564232 8.205290 4.923174
Xe -6.564232 8.205290 8.205290
Xe -6.564232 8.205290 11.487405
Xe -6.564232 8.205290 14.769521
Xe -6.564232 8.205290 18.051637
Xe -6.564232 9.846347 -16.410579
Xe -6.564232 9.846347 -13.128463
Xe -6.564232 9.846347 -9.846347
Xe -6.564232 9.846347 -6.564232
Xe -6.564232 9.846347 -3.282116
Xe -6.564232 9.846347 0.000000
Xe -6.564232 9.846347 3.282116
Xe -6.564232 9.846347 6.564232
Xe -6.564232 9.846347 9.846347
Xe -6.564232 9.846347 13.128463
Xe -6.564232 9.846347 16.410579
Xe -6.564232 11.487405 -18.051637
Xe -6.564232 11.487405 -14.769521
Xe -6.564232 11.487405 -11.487405
Xe -6.564232 11.487405 -8.205290
Xe -6.564232 11.487405 -4.923174
Xe -6.564232 11.487405 -1.641058
Xe -6.564232 11.487405 1.641058
Xe -6.564232 11.487405 4.923174
Xe -6.564232 11.487405 8.205290
Xe -6.564232 11.487405 11.487405
Xe -6.564232 11.487405 14.769521
Xe -6.564232 11.487405 18.051637
Xe -6.564232 13.128463 -16.410579
Xe -6.564232 13.128463 -13.128463
Xe -6.564232 13.128463 -9.846347
Xe -6.564232 13.128463 -6.564232
Xe -6.564232 13.128463 -3.282116
Xe -6.564232 13.128463 0.000000
Xe -6.564232 13.128463 3.282116
Xe -6.564232 13.128463 6.564232
Xe -6.564232 13.128463 9.846347
Xe -6.564232 13.128463 13.128463
Xe -6.564232 13.128463 16.410579
Xe -6.564232 14.769521 -18.051637
Xe -6.564232 14.769521 -14.769521
Xe -6.564232 14.769521 -11.487405
Xe -6.564232 14.769521 -8.205290
Xe -6.564232 14.769521 -4.923174
Xe -6.564232 14.769521 -1.641058
Xe -6.564232 14.769521 1.641058
Xe -6.564232 14.769521 4.923174
Xe -6.564232 14.769521 8.205290
Xe -6.564232 14.769521 11.487405
Xe -6.564232 14.769521 14.769521
Xe -6.564232 14.769521 18.051637
Xe -6.564232 16.410579 -16.410579
Xe -6.564232 16.410579 -13.128463
Xe -6.564232 16.410579 -9.846347
Xe -6.564232 16.410579 -6.564232
Xe -6.564232 16.410579 -3.282116
Xe -6.564232 16.410579 0.000000
Xe -6.564232 16.410579 3.282116
Xe -6.564232 16.410579 6.564232
Xe -6.564232 16.410579 9.846347
Xe -6.564232 16.410579 13.128463
Xe -6.564232 16.410579 16.410579
Xe -6.564232 18.051637 -18.051637
Xe -6.564232 18.051637 -14.769521
Xe -6.564232 18.051637 -11.487405
Xe -6.564232 18.051637 -8.205290
Xe -6.564232 18.051637 -4.923174
Xe -6.564232 18.051637 -1.641058
Xe -6.564232 18.051637 1.641058
Xe -6.564232 18.051637 4.923174
Xe -6.564232 18.051637 8.205290
Xe -6.564232 18.051637 11.487405
Xe -6.564232 18.051637 14.769521
Xe -6.564232 18.051637 18.051637
Xe -4.923174 -18.051637 -16.410579
Xe -4.923174 -18.051637 -13.128463
Xe -4.923174 -18.051637 -9.846347
Xe -4.923174 -18.051637 -6.564232
Xe -4.923174 -18.051637 -3.282116
Xe -4.923174 -18.051637 0.000000
Xe -4.923174 -18.051637 3.282116
Xe -4.923174 -18.051637 6.564232
Xe -4.923174 -18.051637 9.846347
Xe -4.923174 -18.051637 13.128463
Xe -4.923174 -18.051637 16.410579
Xe -4.923174 -16.410579 -18.051637
Xe -4.923174 -16.410579 -14.769521
Xe -4.923174 -16.410579 -11.487405
Xe -4.923174 -16.410579 -8.205290
Xe -4.923174 -16.410579 -4.923174
Xe -4.923174 -16.410579 -1.641058
Xe -4.923174 -16.410579 1.641058
Xe -4.923174 -16.410579 4.923174
Xe -4.923174 -16.410579 8.205290
Xe -4.923174 -16.410579 11.487405
Xe -4.923174 -16.410579 14.769521
Xe -4.923174 -16.410579 18.051637
Xe -4.923174 -14.769521 -16.410579
Xe -4.923174 -14.769521 -13.128463
Xe -4.923174 -14.769521 -9.846347
Xe -4.923174 -14.769521 -6.564232
Xe -4.923174 -14.769521 -3.282116
Xe -4.923174 -14.769521 0.000000
Xe -4.923174 -14.769521 3.282116
Xe -4.923174 -14.769521 6.564232
Xe -4.923174 -14.769521 9.846347
Xe -4.923174 -14.769521 13.128463
Xe -4.923174 -14.769521 16.410579
Xe -4.923174 -13.128463 -18.051637
Xe -4.923174 -13.128463 -14.769521
Xe -4.923174 -13.128463 -11.487405
Xe -4.923174 -13.128463 -8.205290
Xe -4.923174 -13.128463 -4.923174
Xe -4.923174 -13.128463 -1.641058
Xe -4.923174 -13.128463 1.641058
Xe -4.923174 -13.128463 4.923174
Xe -4.923174 -13.128463 8.205290
Xe -4.923174 -13.128463 11.487405
Xe -4.923174 -13.128463 14.769521
Xe -4.923174 -13.128463 18.051637
Xe -4.923174 -11.487405 -16.410579
Xe -4.923174 -11.487405 -13.128463
Xe -4.923174 -11.487405 -9.846347
Xe -4.923174 -11.487405 -6.564232
Xe -4.923174 -11.487405 -3.282116
Xe -4.923174 -11.487405 0.000000
Xe -4.923174 -11.487405 3.282116
Xe -4.923174 -11.487405 6.564232
Xe -4.923174 -11.487405 9.846347
Xe -4.923174 -11.487405 13.128463
Xe -4.923174 -11.487405 16.410579
Xe -4.923174 -9.846347 -18.051637
Xe -4.923174 -9.846347 -14.769521
Xe -4.923174 -9.846347 -11.487405
Xe -4.923174 -9.846347 -8.205290
Xe -4.923174 -9.846347 -4.923174
Xe -4.923174 -9.846347 -1.641058
Xe -4.923174 -9.846347 1.641058
Xe -4.923174 -9.846347 4.923174
Xe -4.923174 -9.846347 8.205290
Xe -4.923174 -9.846347 11.487405
Xe -4.923174 -9.846347 14.769521
Xe -4.923174 -9.846347 18.051637
Xe -4.923174 -8.205290 -16.410579
Xe -4.923174 -8.205290 -13.128463
Xe -4.923174 -8.205290 -9.846347
Xe -4.923174 -8.205290 -6.564232
Xe -4.923174 -8.205290 -3.282116
Xe -4.923174 -8.205290 0.000000
Xe -4.923174 -8.205290 3.282116
Xe -4.923174 -8.205290 6.564232
Xe -4.923174 -8.205290 9.846347
Xe -4.923174 -8.205290 13.128463
Xe -4.923174 -8.205290 16.410579
Xe -4.923174 -6.564232 -18.051637
Xe -4.923174 -6.564232 -14.769521
Xe -4.923174 -6.564232 -11.487405
Xe -4.923174 -6.564232 -8.205290
Xe -4.923174 -6.564232 -4.923174
Xe -4.923174 -6.564232 -1.641058
Xe -4.923174 -6.564232 1.641058
Xe -4.923174 -6.564232 4.923174
Xe -4.923174 -6.564232 8.205290
Xe -4.923174 -6.564232 11.487405
Xe -4.923174 -6.564232 14.769521
Xe -4.923174 -6.564232 18.051637
Xe -4.923174 -4.923174 -16.410579
Xe -4.923174 -4.923174 -13.128463
Xe -4.923174 -4.923174 -9.846347
Xe -4.923174 -4.923174 -6.564232
Xe -4.923174 -4.923174 -3.282116
Xe -4.923174 -4.923174 0.000000
Xe -4.923174 -4.923174 3.282116
Xe -4.923174 -4.923174 6.564232
Xe -4.923174 -4.923174 9.846347
Xe -4.923174 -4.923174 13.128463
Xe -4.923174 -4.923174 16.410579
Xe -4.923174 -3.282116 -18.051637
Xe -4.923174 -3.282116 -14.769521
Xe -4.923174 -3.282116 -11.487405
Xe -4.923174 -3.282116 -8.205290
Xe -4.923174 -3.282116 -4.923174
Xe -4.923174 -3.282116 -1.641058
Xe -4.923174 -3.282116 1.641058
Xe -4.923174 -3.282116 4.923174
Xe -4.923174 -3.282116 8.205290
Xe -4.923174 -3.282116 11.487405
Xe -4.923174 -3.282116 14.769521
Xe -4.923174 -3.282116 18.051637
Xe -4.923174 -1.641058 -16.410579
Xe -4.923174 -1.641058 -13.128463
Xe -4.923174 -1.641058 -9.846347
Xe -4.923174 -1.641058 -6.564232
Xe -4.923174 -1.641058 -3.282116
Xe -4.923174 -1.641058 0.000000
Xe -4.923174 -1.641058 3.282116
Xe -4.923174 -1.641058 6.564232
Xe -4.923174 -1.641058 9.846347
Xe -4.923174 -1.641058 13.128463
Xe -4.923174 -1.641058 16.410579
Xe -4.923174 0.000000 -18.051637
Xe -4.923174 0.000000 -14.769521
Xe -4.923174 0.000000 -11.487405
Xe -4.923174 0.000000 -8.205290
Xe -4.923174 0.000000 -4.923174
Xe -4.923174 0.000000 -1.641058
Xe -4.923174 0.000000 1.641058
Xe -4.923174 0.000000 4.923174
Xe -4.923174 0.000000 8.205290
Xe -4.923174 0.000000 11.487405
Xe -4.923174 0.000000 14.769521
Xe -4.923174 0.000000 18.051637
Xe -4.923174 1.641058 -16.410579
Xe -4.923174 1.641058 -13.128463
Xe -4.923174 1.641058 -9.846347
Xe -4.923174 1.641058 -6.564232
Xe -4.923174 1.641058 -3.282116
Xe -4.923174 1.641058 0.000000
Xe -4.923174 1.641058 3.282116
Xe -4.923174 1.641058 6.564232
Xe -4.923174 1.641058 9.846347
Xe -4.923174 1.641058 13.128463
Xe -4.923174 1.641058 16.410579
Xe -4.923174 3.282116 -18.051637
Xe -4.923174 3.282116 -14.769521
Xe -4.923174 3.282116 -11.487405
Xe -4.923174 3.282116 -8.205290
Xe -4.923174 3.282116 -4.923174
Xe -4.923174 3.282116 -1.641058
Xe -4.923174 3.282116 1.641058
Xe -4.923174 3.282116 4.923174
Xe -4.923174 3.282116 8.205290
Xe -4.923174 3.282116 11.487405
Xe -4.923174 3.282116 14.769521
Xe -4.923174 3.282116 18.051637
Xe -4.923174 4.923174 -16.410579
Xe -4.923174 4.923174 -13.128463
Xe -4.923174 4.923174 -9.846347
Xe -4.923174 4.923174 -6.564232
Xe -4.923174 4.923174 -3.282116
Xe -4.923174 4.923174 0.000000
Xe -4.923174 4.923174 3.282116
Xe -4.923174 4.923174 6.564232
Xe -4.923174 4.923174 9.846347
Xe -4.923174 4.923174 13.128463
Xe -4.923174 4.923174 16.410579
Xe -4.923174 6.564232 -18.051637
Xe -4.923174 6.564232 -14.769521
Xe -4.923174 6.564232 -11.487405
Xe -4.923174 6.564232 -8.205290
Xe -4.923174 6.564232 -4.923174
Xe -4.923174 6.564232 -1.641058
Xe -4.923174 6.564232 1.641058
Xe -4.923174 6.564232 4.923174
Xe -4.923174 6.564232 8.205290
Xe -4.923174 6.564232 11.487405
Xe -4.923174 6.564232 14.769521
Xe -4.923174 6.564232 18.051637
Xe -4.923174 8.205290 -16.410579
Xe -4.923174 8.205290 -13.128463
Xe -4.923174 8.205290 -9.846347
Xe -4.923174 8.205290 -6.564232
Xe -4.923174 8.205290 -3.282116
Xe -4.923174 8.205290 0.000000
Xe -4.923174 8.205290 3.282116
Xe -4.923174 8.205290 6.564232
Xe -4.923174 8.205290 9.846347
Xe -4.923174 8.205290 13.128463
Xe -4.923174 8.205290 16.410579
Xe -4.923174 9.846347 -18.051637
Xe -4.923174 9.846347 -14.769521
Xe -4.923174 9.846347 -11.487405
Xe -4.923174 9.846347 -8.205290
Xe -4.923174 9.846347 -4.923174
Xe -4.923174 9.846347 -1.641058
Xe -4.923174 9.846347 1.641058
Xe -4.923174 9.846347 4.923174
Xe -4.923174 9.846347 8.205290
Xe -4.923174 9.846347 11.487405
Xe -4.923174 9.846347 14.769521
Xe -4.923174 9.846347 18.051637
Xe -4.923174 11.487405 -16.410579
Xe -4.923174 11.487405 -13.128463
Xe -4.923174 11.487405 -9.846347
Xe -4.923174 11.487405 -6.564232
Xe -4.923174 11.487405 -3.282116
Xe -4.923174 11.487405 0.000000
Xe -4.923174 11.487405 3.282116
Xe -4.923174 11.487405 6.564232
Xe -4.923174 11.487405 9.846347
Xe -4.923174 11.487405 13.128463
Xe -4.923174 11.487405 16.410579
Xe -4.923174 13.128463 -18.051637
Xe -4.923174 13.128463 -14.769521
Xe -4.923174 13.128463 -11.487405
Xe -4.923174 13.128463 -8.205290
Xe -4.923174 13.128463 -4.923174
Xe -4.923174 13.128463 -1.641058
Xe -4.923174 13.128463 1.641058
Xe -4.923174 13.128463 4.923174
Xe -4.923174 13.128463 8.205290
Xe -4.923174 13.128463 11.487405
Xe -4.923174 13.128463 14.769521
Xe -4.923174 13.128463 18.051637
Xe -4.923174 14.769521 -16.410579
Xe -4.923174 14.769521 -13.128463
Xe -4.923174 14.769521 -9.846347
Xe -4.923174 14.769521 -6.564232
Xe -4.923174 14.769521 -3.282116
Xe -4.923174 14.769521 0.000000
Xe -4.923174 14.769521 3.282116
Xe -4.923174 14.769521 6.564232
Xe -4.923174 14.769521 9.846347
Xe -4.923174 14.769521 13.128463
Xe -4.923174 14.769521 16.410579
Xe -4.923174 16.410579 -18.051637
Xe -4.923174 16.410579 -14.769521
Xe -4.923174 16.410579 -11.487405
Xe -4.923174 16.410579 -8.205290
Xe -4.923174 16.410579 -4.923174
Xe -4.923174 16.410579 -1.641058
Xe -4.923174 16.410579 1.641058
Xe -4.923174 16.410579 4.923174
Xe -4.923174 16.410579 8.205290
Xe -4.923174 16.410579 11.487405
Xe -4.923174 16.410579 14.769521
Xe -4.923174 16.410579 18.051637
Xe -4.923174 18.051637 -16.410579
Xe -4.923174 18.051637 -13.128463
Xe -4.923174 18.051637 -9.846347
Xe -4.923174 18.051637 -6.564232
Xe -4.923174 18.051637 -3.282116
Xe -4.923174 18.051637 0.000000
Xe -4.923174 18.051637 3.282116
Xe -4.923174 18.051637 6.564232
Xe -4.923174 18.051637 9.846347
Xe -4.923174 18.051637 13.128463
Xe -4.923174 18.051637 16.410579
Xe -3.282116 -18.051637 -18.051637
Xe -3.282116 -18.051637 -14.769521
Xe -3.282116 -18.051637 -11.487405
Xe -3.282116 -18.051637 -8.205290
Xe -3.282116 -18.051637 -4.923174
Xe -3.282116 -18.051637 -1.641058
Xe -3.282116 -18.051637 1.641058
Xe -3.282116 -18.051637 4.923174
Xe -3.282116 -18.051637 8.205290
Xe -3.282116 -18.051637 11.487405
Xe -3.282116 -18.051637 14.769521
Xe -3.282116 -18.051637 18.051637
Xe -3.282116 -16.410579 -16.410579
Xe -3.282116 -16.410579 -13.128463
Xe -3.282116 -16.410579 -9.846347
Xe -3.282116 -16.410579 -6.564232
Xe -3.282116 -16.410579 -3.282116
Xe -3.282116 -16.410579 0.000000
Xe -3.282116 -16.410579 3.282116
Xe -3.282116 -16.410579 6.564232
Xe -3.282116 -16.410579 9.846347
Xe -3.282116 -16.410579 13.128463
Xe -3.282116 -16.410579 16.410579
Xe -3.282116 -14.769521 -18.051637
Xe -3.282116 -14.769521 -14.769521
Xe -3.282116 -14.769521 -11.487405
Xe -3.282116 -14.769521 -8.205290
Xe -3.282116 -14.769521 -4.923174
Xe -3.282116 -14.769521 -1.641058
Xe -3.282116 -14.769521 1.641058
Xe -3.282116 -14.769521 4.923174
Xe -3.282116 -14.769521 8.205290
Xe -3.282116 -14.769521 11.487405
Xe -3.282116 -14.769521 14.769521
Xe -3.282116 -14.769521 18.051637
Xe -3.282116 -13.128463 -16.410579
Xe -3.282116 -13.128463 -13.128463
Xe -3.282116 -13.128463 -9.846347
Xe -3.282116 -13.128463 -6.564232
Xe -3.282116 -13.128463 -3.282116
Xe -3.282116 -13.128463 0.000000
Xe -3.282116 -13.128463 3.282116
Xe -3.282116 -13.128463 6.564232
Xe -3.282116 -13.128463 9.846347
Xe -3.282116 -13.128463 13.128463
Xe -3.282116 -13.128463 16.410579
Xe -3.282116 -11.487405 -18.051637
Xe -3.282116 -11.487405 -14.769521
Xe -3.282116 -11.487405 -11.487405
Xe -3.282116 -11.487405 -8.205290
Xe -3.282116 -11.487405 -4.923174
Xe -3.282116 -11.487405 -1.641058
Xe -3.282116 -11.487405 1.641058
Xe -3.282116 -11.487405 4.923174
Xe -3.282116 -11.487405 8.205290
Xe -3.282116 -11.487405 11.487405
Xe -3.282116 -11.487405 14.769521
Xe -3.282116 -11.487405 18.051637
Xe -3.282116 -9.846347 -16.410579
Xe -3.282116 -9.846347 -13.128463
Xe -3.282116 -9.846347 -9.846347
Xe -3.282116 -9.846347 -6.564232
Xe -3.282116 -9.846347 -3.282116
Xe -3.282116 -9.846347 0.000000
Xe -3.282116 -9.846347 3.282116
Xe -3.282116 -9.846347 6.564232
Xe -3.282116 -9.846347 9.846347
Xe -3.282116 -9.846347 13.128463
Xe -3.282116 -9.846347 16.410579
Xe -3.282116 -8.205290 -18.051637
Xe -3.282116 -8.205290 -14.769521
Xe -3.282116 -8.205290 -11.487405
Xe -3.282116 -8.205290 -8.205290
Xe -3.282116 -8.205290 -4.923174
Xe -3.282116 -8.205290 -1.641058
Xe -3.282116 -8.205290 1.641058
Xe -3.282116 -8.205290 4.923174
Xe -3.282116 -8.205290 8.205290
Xe -3.282116 -8.205290 11.487405
Xe -3.282116 -8.205290 14.769521
Xe -3.282116 -8.205290 18.051637
Xe -3.282116 -6.564232 -16.410579
Xe -3.282116 -6.564232 -13.128463
Xe -3.282116 -6.564232 -9.846347
Xe -3.282116 -6.564232 -6.564232
Xe -3.282116 -6.564232 -3.282116
Xe -3.282116 -6.564232 0.000000
Xe -3.282116 -6.564232 3.282116
Xe -3.282116 -6.564232 6.564232
Xe -3.282116 -6.564232 9.846347
Xe -3.282116 -6.564232 13.128463
Xe -3.282116 -6.564232 16.410579
Xe -3.282116 -4.923174 -18.051637
Xe -3.282116 -4.923174 -14.769521
Xe -3.282116 -4.923174 -11.487405
Xe -3.282116 -4.923174 -8.205290
Xe -3.282116 -4.923174 -4.923174
Xe -3.282116 -4.923174 -1.641058
Xe -3.282116 -4.923174 1.641058
Xe -3.282116 -4.923174 4.923174
Xe -3.282116 -4.923174 8.205290
Xe -3.282116 -4.923174 11.487405
Xe -3.282116 -4.923174 14.769521
Xe -3.282116 -4.923174 18.051637
Xe -3.282116 -3.282116 -16.410579
Xe -3.282116 -3.282116 -13.128463
Xe -3.282116 -3.282116 -9.846347
Xe -3.282116 -3.282116 -6.564232
Xe -3.282116 -3.282116 -3.282116
Xe -3.282116 -3.282116 0.000000
Xe -3.282116 -3.282116 3.282116
Xe -3.282116 -3.282116 6.564232
Xe -3.282116 -3.282116 9.846347
Xe -3.282116 -3.282116 13.128463
Xe -3.282116 -3.282116 16.410579
Xe -3.282116 -1.641058 -18.051637
Xe -3.282116 -1.641058 -14.769521
Xe -3.282116 -1.641058 -11.487405
Xe -3.282116 -1.641058 -8.205290
Xe -3.282116 -1.641058 -4.923174
Xe -3.282116 -1.641058 -1.641058
Xe -3.282116 -1.641058 1.641058
Xe -3.282116 -1.641058 4.923174
Xe -3.282116 -1.641058 8.205290
Xe -3.282116 -1.641058 11.487405
Xe -3.282116 -1.641058 14.769521
Xe -3.282116 -1.641058 18.051637
Xe -3.282116 0.000000 -16.410579
Xe -3.282116 0.000000 -13.128463
Xe -3.282116 0.000000 -9.846347
Xe -3.282116 0.000000 -6.564232
Xe -3.282116 0.000000 -3.282116
Xe -3.282116 0.000000 0.000000
Xe -3.282116 0.000000 3.282116
Xe -3.282116 0.000000 6.564232
Xe -3.282116 0.000000 9.846347
Xe -3.282116 0.000000 13.128463
Xe -3.282116 0.000000 16.410579
Xe -3.282116 1.641058 -18.051637
Xe -3.282116 1.641058 -14.769521
Xe -3.282116 1.641058 -11.487405
Xe -3.282116 1.641058 -8.205290
Xe -3.282116 1.641058 -4.923174
Xe -3.282116 1.641058 -1.641058
Xe -3.282116 1.641058 1.641058
Xe -3.282116 1.641058 4.923174
Xe -3.282116 1.641058 8.205290
Xe -3.282116 1.641058 11.487405
Xe -3.282116 1.641058 14.769521
Xe -3.282116 1.641058 18.051637
Xe -3.282116 3.282116 -16.410579
Xe -3.282116 3.282116 -13.128463
Xe -3.282116 3.282116 -9.846347
Xe -3.282116 3.282116 -6.564232
Xe -3.282116 3.282116 -3.282116
Xe -3.282116 3.282116 0.000000
Xe -3.282116 3.282116 3.282116
Xe -3.282116 3.282116 6.564232
Xe -3.282116 3.282116 9.846347
Xe -3.282116 3.282116 13.128463
Xe -3.282116 3.282116 16.410579
Xe -3.282116 4.923174 -18.051637
Xe -3.282116 4.923174 -14.769521
Xe -3.282116 4.923174 -11.487405
Xe -3.282116 4.923174 -8.205290
Xe -3.282116 4.923174 -4.923174
Xe -3.282116 4.923174 -1.641058
Xe -3.282116 4.923174 1.641058
Xe -3.282116 4.923174 4.923174
Xe -3.282116 4.923174 8.205290
Xe -3.282116 4.923174 11.487405
Xe -3.282116 4.923174 14.769521
Xe -3.282116 4.923174 18.051637
Xe -3.282116 6.564232 -16.410579
Xe -3.282116 6.564232 -13.128463
Xe -3.282116 6.564232 -9.846347
Xe -3.282116 6.564232 -6.564232
Xe -3.282116 6.564232 -3.282116
Xe -3.282116 6.564232 0.000000
Xe -3.282116 6.564232 3.282116
Xe -3.282116 6.564232 6.564232
Xe -3.282116 6.564232 9.846347
Xe -3.282116 6.564232 13.128463
Xe -3.282116 6.564232 16.410579
Xe -3.282116 8.205290 -18.051637
Xe -3.282116 8.205290 -14.769521
Xe -3.282116 8.205290 -11.487405
Xe -3.282116 8.205290 -8.205290
Xe -3.282116 8.205290 -4.923174
Xe -3.282116 8.205290 -1.641058
Xe -3.282116 8.205290 1.641058
Xe -3.282116 8.205290 4.923174
Xe -3.282116 8.205290 8.205290
Xe -3.282116 8.205290 11.487405
Xe -3.282116 8.205290 14.769521
Xe -3.282116 8.205290 18.051637
Xe -3.282116 9.846347 -16.410579
Xe -3.282116 9.846347 -13.128463
Xe -3.282116 9.846347 -9.846347
Xe -3.282116 9.846347 -6.564232
Xe -3.282116 9.846347 -3.282116
Xe -3.282116 9.846347 0.000000
Xe -3.282116 9.846347 3.282116
Xe -3.282116 9.846347 6.564232
Xe -3.282116 9.846347 9.846347
Xe -3.282116 9.846347 13.128463
Xe -3.282116 9.846347 16.410579
Xe -3.282116 11.487405 -18.051637
Xe -3.282116 11.487405 -14.769521
Xe -3.282116 11.487405 -11.487405
Xe -3.282116 11.487405 -8.205290
Xe -3.282116 11.487405 -4.923174
Xe -3.282116 11.487405 -1.641058
Xe -3.282116 11.487405 1.641058
Xe -3.282116 11.487405 4.923174
Xe -3.282116 11.487405 8.205290
Xe -3.282116 11.487405 11.487405
Xe -3.282116 11.487405 14.769521
Xe -3.282116 11.487405 18.051637
Xe -3.282116 13.128463 -16.410579
Xe -3.282116 13.128463 -13.128463
Xe -3.282116 13.128463 -9.846347
Xe -3.282116 13.128463 -6.564232
Xe -3.282116 13.128463 -3.282116
Xe -3.282116 13.128463 0.000000
Xe -3.282116 13.128463 3.282116
Xe -3.282116 13.128463 6.564232
Xe -3.282116 13.128463 9.846347
Xe -3.282116 13.128463 13.128463
Xe -3.282116 13.128463 16.410579
Xe -3.282116 14.769521 -18.051637
Xe -3.282116 14.769521 -14.769521
Xe -3.282116 14.769521 -11.487405
Xe -3.282116 14.769521 -8.205290
Xe -3.282116 14.769521 -4.923174
Xe -3.282116 14.769521 -1.641058
Xe -3.282116 14.769521 1.641058
Xe -3.282116 14.769521 4.923174
Xe -3.282116 14.769521 8.205290
Xe -3.282116 14.769521 11.487405
Xe -3.282116 14.769521 14.769521
Xe -3.282116 14.769521 18.051637
Xe -3.282116 16.410579 -16.410579
Xe -3.282116 16.410579 -13.128463
Xe -3.282116 16.410579 -9.846347
Xe -3.282116 16.410579 -6.564232
Xe -3.282116 16.410579 -3.282116
Xe -3.282116 16.410579 0.000000
Xe -3.282116 16.410579 3.282116
Xe -3.282116 16.410579 6.564232
Xe -3.282116 16.410579 9.846347
Xe -3.282116 16.410579 13.128463
Xe -3.282116 16.410579 16.410579
Xe -3.282116 18.051637 -18.051637
Xe -3.282116 18.051637 -14.769521
Xe -3.282116 18.051637 -11.487405
Xe -3.282116 18.051637 -8.205290
Xe -3.282116 18.051637 -4.923174
Xe -3.282116 18.051637 -1.641058
Xe -3.282116 18.051637 1.641058
Xe -3.282116 18.051637 4.923174
Xe -3.282116 18.051637 8.205290
Xe -3.282116 18.051637 11.487405
Xe -3.282116 18.051637 14.769521
Xe -3.282116 18.051637 18.051637
Xe -1.641058 -18.051637 -16.410579
Xe -1.641058 -18.051637 -13.128463
Xe -1.641058 -18.051637 -9.846347
Xe -1.641058 -18.051637 -6.564232
Xe -1.641058 -18.051637 -3.282116
Xe -1.641058 -18.051637 0.000000
Xe -1.641058 -18.051637 3.282116
Xe -1.641058 -18.051637 6.564232
Xe -1.641058 -18.051637 9.846347
Xe -1.641058 -18.051637 13.128463
Xe -1.641058 -18.051637 16.410579
Xe -1.641058 -16.410579 -18.051637
Xe -1.641058 -16.410579 -14.769521
Xe -1.641058 -16.410579 -11.487405
Xe -1.641058 -16.410579 -8.205290
Xe -1.641058 -16.410579 -4.923174
Xe -1.641058 -16.410579 -1.641058
Xe -1.641058 -16.410579 1.641058
Xe -1.641058 -16.410579 4.923174
Xe -1.641058 -16.410579 8.205290
Xe -1.641058 -16.410579 11.487405
Xe -1.641058 -16.410579 14.769521
Xe -1.641058 -16.410579 18.051637
Xe -1.641058 -14.769521 -16.410579
Xe -1.641058 -14.769521 -13.128463
Xe -1.641058 -14.769521 -9.846347
Xe -1.641058 -14.769521 -6.564232
Xe -1.641058 -14.769521 -3.282116
Xe -1.641058 -14.769521 0.000000
Xe -1.641058 -14.769521 3.282116
Xe -1.641058 -14.769521 6.564232
Xe -1.641058 -14.769521 9.846347
Xe -1.641058 -14.769521 13.128463
Xe -1.641058 -14.769521 16.410579
Xe -1.641058 -13.128463 -18.051637
Xe -1.641058 -13.128463 -14.769521
Xe -1.641058 -13.128463 -11.487405
Xe -1.641058 -13.128463 -8.205290
Xe -1.641058 -13.128463 -4.923174
Xe -1.641058 -13.128463 -1.641058
Xe -1.641058 -13.128463 1.641058
Xe -1.641058 -13.128463 4.923174
Xe -1.641058 -13.128463 8.205290
Xe -1.641058 -13.128463 11.487405
Xe -1.641058 -13.128463 14.769521
Xe -1.641058 -13.128463 18.051637
Xe -1.641058 -11.487405 -16.410579
Xe -1.641058 -11.487405 -13.128463
Xe -1.641058 -11.487405 -9.846347
Xe -1.641058 -11.487405 -6.564232
Xe -1.641058 -11.487405 -3.282116
Xe -1.641058 -11.487405 0.000000
Xe -1.641058 -11.487405 3.282116
Xe -1.641058 -11.487405 6.564232
Xe -1.641058 -11.487405 9.846347
Xe -1.641058 -11.487405 13.128463
Xe -1.641058 -11.487405 16.410579
Xe -1.641058 -9.846347 -18.051637
Xe -1.641058 -9.846347 -14.769521
Xe -1.641058 -9.846347 -11.487405
Xe -1.641058 -9.846347 -8.205290
Xe -1.641058 -9.846347 -4.923174
Xe -1.641058 -9.846347 -1.641058
Xe -1.641058 -9.846347 1.641058
Xe -1.641058 -9.846347 4.923174
Xe -1.641058 -9.846347 8.205290
Xe -1.641058 -9.846347 11.487405
Xe -1.641058 -9.846347 14.769521
Xe -1.641058 -9.846347 18.051637
Xe -1.641058 -8.205290 -16.410579
Xe -1.641058 -8.205290 -13.128463
Xe -1.641058 -8.205290 -9.846347
Xe -1.641058 -8.205290 -6.564232
Xe -1.641058 -8.205290 -3.282116
Xe -1.641058 -8.205290 0.000000
Xe -1.641058 -8.205290 3.282116
Xe -1.641058 -8.205290 6.564232
Xe -1.641058 -8.205290 9.846347
Xe -1.641058 -8.205290 13.128463
Xe -1.641058 -8.205290 16.410579
Xe -1.641058 -6.564232 -18.051637
Xe -1.641058 -6.564232 -14.769521
Xe -1.641058 -6.564232 -11.487405
Xe -1.641058 -6.564232 -8.205290
Xe -1.641058 -6.564232 -4.923174
Xe -1.641058 -6.564232 -1.641058
Xe -1.641058 -6.564232 1.641058
Xe -1.641058 -6.564232 4.923174
Xe -1.641058 -6.564232 8.205290
Xe -1.641058 -6.564232 11.487405
Xe -1.641058 -6.564232 14.769521
Xe -1.641058 -6.564232 18.051637
Xe -1.641058 -4.923174 -16.410579
Xe -1.641058 -4.923174 -13.128463
Xe -1.641058 -4.923174 -9.846347
Xe -1.641058 -4.923174 -6.564232
Xe -1.641058 -4.923174 -3.282116
Xe -1.641058 -4.923174 0.000000
Xe -1.641058 -4.923174 3.282116
Xe -1.641058 -4.923174 6.564232
Xe -1.641058 -4.923174 9.846347
Xe -1.641058 -4.923174 13.128463
Xe -1.641058 -4.923174 16.410579
Xe -1.641058 -3.282116 -18.051637
Xe -1.641058 -3.282116 -14.769521
Xe -1.641058 -3.282116 -11.487405
Xe -1.641058 -3.282116 -8.205290
Xe -1.641058 -3.282116 -4.923174
Xe -1.641058 -3.282116 -1.641058
Xe -1.641058 -3.282116 1.641058
Xe -1.641058 -3.282116 4.923174
Xe -1.641058 -3.282116 8.205290
Xe -1.641058 -3.282116 11.487405
Xe -1.641058 -3.282116 14.769521
Xe -1.641058 -3.282116 18.051637
Xe -1.641058 -1.641058 -16.410579
Xe -1.641058 -1.641058 -13.128463
Xe -1.641058 -1.641058 -9.846347
Xe -1.641058 -1.641058 -6.564232
Xe -1.641058 -1.641058 -3.282116
Xe -1.641058 -1.641058 0.000000
Xe -1.641058 -1.641058 3.282116
Xe -1.641058 -1.641058 6.564232
Xe -1.641058 -1.641058 9.846347
Xe -1.641058 -1.641058 13.128463
Xe -1.641058 -1.641058 16.410579
Xe -1.641058 0.000000 -18.051637
Xe -1.641058 0.000000 -14.769521
Xe -1.641058 0.000000 -11.487405
Xe -1.641058 0.000000 -8.205290
Xe -1.641058 0.000000 -4.923174
Xe -1.641058 0.000000 -1.641058
Xe -1.641058 0.000000 1.641058
Xe -1.641058 0.000000 4.923174
Xe -1.641058 0.000000 8.205290
Xe -1.641058 0.000000 11.487405
Xe -1.641058 0.000000 14.769521
Xe -1.641058 0.000000 18.051637
Xe -1.641058 1.641058 -16.410579
Xe -1.641058 1.641058 -13.128463
Xe -1.641058 1.641058 -9.846347
Xe -1.641058 1.641058 -6.564232
Xe -1.641058 1.641058 -3.282116
Xe -1.641058 1.641058 0.000000
Xe -1.641058 1.641058 3.282116
Xe -1.641058 1.641058 6.564232
Xe -1.641058 1.641058 9.846347
Xe -1.641058 1.641058 13.128463
Xe -1.641058 1.641058 16.410579
Xe -1.641058 3.282116 -18.051637
Xe -1.641058 3.282116 -14.769521
Xe -1.641058 3.282116 -11.487405
Xe -1.641058 3.282116 -8.205290
Xe -1.641058 3.282116 -4.923174
Xe -1.641058 3.282116 -1.641058
Xe -1.641058 3.282116 1.641058
Xe -1.641058 3.282116 4.923174
Xe -1.641058 3.282116 8.205290
Xe -1.641058 3.282116 11.487405
Xe -1.641058 3.282116 14.769521
Xe -1.641058 3.282116 18.051637
Xe -1.641058 4.923174 -16.410579
Xe -1.641058 4.923174 -13.128463
Xe -1.641058 4.923174 -9.846347
Xe -1.641058 4.923174 -6.564232
Xe -1.641058 4.923174 -3.282116
Xe -1.641058 4.923174 0.000000
Xe -1.641058 4.923174 3.282116
Xe -1.641058 4.923174 6.564232
Xe -1.641058 4.923174 9.846347
Xe -1.641058 4.923174 13.128463
Xe -1.641058 4.923174 16.410579
Xe -1.641058 6.564232 -18.051637
Xe -1.641058 6.564232 -14.769521
Xe -1.641058 6.564232 -11.487405
Xe -1.641058 6.564232 -8.205290
Xe -1.641058 6.564232 -4.923174
Xe -1.641058 6.564232 -1.641058
Xe -1.641058 6.564232 1.641058
Xe -1.641058 6.564232 4.923174
Xe -1.641058 6.564232 8.205290
Xe -1.641058 6.564232 11.487405
Xe -1.641058 6.564232 14.769521
Xe -1.641058 6.564232 18.051637
Xe -1.641058 8.205290 -16.410579
Xe -1.641058 8.205290 -13.128463
Xe -1.641058 8.205290 -9.846347
Xe -1.641058 8.205290 -6.564232
Xe -1.641058 8.205290 -3.282116
Xe -1.641058 8.205290 0.000000
Xe -1.641058 8.205290 3.282116
Xe -1.641058 8.205290 6.564232
Xe -1.641058 8.205290 9.846347
Xe -1.641058 8.205290 13.128463
Xe -1.641058 8.205290 16.410579
Xe -1.641058 9.846347 -18.051637
Xe -1.641058 9.846347 -14.769521
Xe -1.641058 9.846347 -11.487405
Xe -1.641058 9.846347 -8.205290
Xe -1.641058 9.846347 -4.923174
Xe -1.641058 9.846347 -1.641058
Xe -1.641058 9.846347 1.641058
Xe -1.641058 9.846347 4.923174
Xe -1.641058 9.846347 8.205290
Xe -1.641058 9.846347 11.487405
Xe -1.641058 9.846347 14.769521
Xe -1.641058 9.846347 18.051637
Xe -1.641058 11.487405 -16.410579
Xe -1.641058 11.487405 -13.128463
Xe -1.641058 11.487405 -9.846347
Xe -1.641058 11.487405 -6.564232
Xe -1.641058 11.487405 -3.282116
Xe -1.641058 11.487405 0.000000
Xe -1.641058 11.487405 3.282116
Xe -1.641058 11.487405 6.564232
Xe -1.641058 11.487405 9.846347
Xe -1.641058 11.487405 13.128463
Xe -1.641058 11.487405 16.410579
Xe -1.641058 13.128463 -18.051637
Xe -1.641058 13.128463 -14.769521
Xe -1.641058 13.128463 -11.487405
Xe -1.641058 13.128463 -8.205290
Xe -1.641058 13.128463 -4.923174
Xe -1.641058 13.128463 -1.641058
Xe -1.641058 13.128463 1.641058
Xe -1.641058 13.128463 4.923174
Xe -1.641058 13.128463 8.205290
Xe -1.641058 13.128463 11.487405
Xe -1.641058 13.128463 14.769521
Xe -1.641058 13.128463 18.051637
Xe -1.641058 14.769521 -16.410579
Xe -1.641058 14.769521 -13.128463
Xe -1.641058 14.769521 -9.846347
Xe -1.641058 14.769521 -6.564232
Xe -1.641058 14.769521 -3.282116
Xe -1.641058 14.769521 0.000000
Xe -1.641058 14.769521 3.282116
Xe -1.641058 14.769521 6.564232
Xe -1.641058 14.769521 9.846347
Xe -1.641058 14.769521 13.128463
Xe -1.641058 14.769521 16.410579
Xe -1.641058 16.410579 -18.051637
Xe -1.641058 16.410579 -14.769521
Xe -1.641058 16.410579 -11.487405
Xe -1.641058 16.410579 -8.205290
Xe -1.641058 16.410579 -4.923174
Xe -1.641058 16.410579 -1.641058
Xe -1.641058 16.410579 1.641058
Xe -1.641058 16.410579 4.923174
Xe -1.641058 16.410579 8.205290
Xe -1.641058 16.410579 11.487405
Xe -1.641058 16.410579 14.769521
Xe -1.641058 16.410579 18.051637
Xe -1.641058 18.051637 -16.410579
Xe -1.641058 18.051637 -13.128463
Xe -1.641058 18.051637 -9.846347
Xe -1.641058 18.051637 -6.564232
Xe -1.641058 18.051637 -3.282116
Xe -1.641058 18.051637 0.000000
Xe -1.641058 18.051637 3.282116
Xe -1.641058 18.051637 6.564232
Xe -1.641058 18.051637 9.846347
Xe -1.641058 18.051637 13.128463
Xe -1.641058 18.051637 16.410579
Xe 0.000000 -18.051637 -18.051637
Xe 0.000000 -18.051637 -14.769521
Xe 0.000000 -18.051637 -11.487405
Xe 0.000000 -18.051637 -8.205290
Xe 0.000000 -18.051637 -4.923174
Xe 0.000000 -18.051637 -1.641058
Xe 0.000000 -18.051637 1.641058
Xe 0.000000 -18.051637 4.923174
Xe 0.000000 -18.051637 8.205290
Xe 0.000000 -18.051637 11.487405
Xe 0.000000 -18.051637 14.769521
Xe 0.000000 -18.051637 18.051637
Xe 0.000000 -16.410579 -16.410579
Xe 0.000000 -16.410579 -13.128463
Xe 0.000000 -16.410579 -9.846347
Xe 0.000000 -16.410579 -6.564232
Xe 0.000000 -16.410579 -3.282116
Xe 0.000000 -16.410579 0.000000
Xe 0.000000 -16.410579 3.282116
Xe 0.000000 -16.410579 6.564232
Xe 0.000000 -16.410579 9.846347
Xe 0.000000 -16.410579 13.128463
Xe 0.000000 -16.410579 16.410579
Xe 0.000000 -14.769521 -18.051637
Xe 0.000000 -14.769521 -14.769521
Xe 0.000000 -14.769521 -11.487405
Xe 0.000000 -14.769521 -8.205290
Xe 0.000000 -14.769521 -4.923174
Xe 0.000000 -14.769521 -1.641058
Xe 0.000000 -14.769521 1.641058
Xe 0.000000 -14.769521 4.923174
Xe 0.000000 -14.769521 8.205290
Xe 0.000000 -14.769521 11.487405
Xe 0.000000 -14.769521 14.769521
Xe 0.000000 -14.769521 18.051637
Xe 0.000000 -13.128463 -16.410579
Xe 0.000000 -13.128463 -13.128463
Xe 0.000000 -13.128463 -9.846347
Xe 0.000000 -13.128463 -6.564232
Xe 0.000000 -13.128463 -3.282116
Xe 0.000000 -13.128463 0.000000
Xe 0.000000 -13.128463 3.282116
Xe 0.000000 -13.128463 6.564232
Xe 0.000000 -13.128463 9.846347
Xe 0.000000 -13.128463 13.128463
Xe 0.000000 -13.128463 16.410579
Xe 0.000000 -11.487405 -18.051637
Xe 0.000000 -11.487405 -14.769521
Xe 0.000000 -11.487405 -11.487405
Xe 0.000000 -11.487405 -8.205290
Xe 0.000000 -11.487405 -4.923174
Xe 0.000000 -11.487405 -1.641058
Xe 0.000000 -11.487405 1.641058
Xe 0.000000 -11.487405 4.923174
Xe 0.000000 -11.487405 8.205290
Xe 0.000000 -11.487405 11.487405
Xe 0.000000 -11.487405 14.769521
Xe 0.000000 -11.487405 18.051637
Xe 0.000000 -9.846347 -16.410579
Xe 0.000000 -9.846347 -13.128463
Xe 0.000000 -9.846347 -9.846347
Xe 0.000000 -9.846347 -6.564232
Xe 0.000000 -9.846347 -3.282116
Xe 0.000000 -9.846347 0.000000
Xe 0.000000 -9.846347 3.282116
Xe 0.000000 -9.846347 6.564232
Xe 0.000000 -9.846347 9.846347
Xe 0.000000 -9.846347 13.128463
Xe 0.000000 -9.846347 16.410579
Xe 0.000000 -8.205290 -18.051637
Xe 0.000000 -8.205290 -14.769521
Xe 0.000000 -8.205290 -11.487405
Xe 0.000000 -8.205290 -8.205290
Xe 0.000000 -8.205290 -4.923174
Xe 0.000000 -8.205290 -1.641058
Xe 0.000000 -8.205290 1.641058
Xe 0.000000 -8.205290 4.923174
Xe 0.000000 -8.205290 8.205290
Xe 0.000000 -8.205290 11.487405
Xe 0.000000 -8.205290 14.769521
Xe 0.000000 -8.205290 18.051637
Xe 0.000000 -6.564232 -16.410579
Xe 0.000000 -6.564232 -13.128463
Xe 0.000000 -6.564232 -9.846347
Xe 0.000000 -6.564232 -6.564232
Xe 0.000000 -6.564232 -3.282116
Xe 0.000000 -6.564232 0.000000
Xe 0.000000 -6.564232 3.282116
Xe 0.000000 -6.564232 6.564232
Xe 0.000000 -6.564232 9.846347
Xe 0.000000 -6.564232 13.128463
Xe 0.000000 -6.564232 16.410579
Xe 0.000000 -4.923174 -18.051637
Xe 0.000000 -4.923174 -14.769521
Xe 0.000000 -4.923174 -11.487405
Xe 0.000000 -4.923174 -8.205290
Xe 0.000000 -4.923174 -4.923174
Xe 0.000000 -4.923174 -1.641058
Xe 0.000000 -4.923174 1.641058
Xe 0.000000 -4.923174 4.923174
Xe 0.000000 -4.923174 8.205290
Xe 0.000000 -4.923174 11.487405
Xe 0.000000 -4.923174 14.769521
Xe 0.000000 -4.923174 18.051637
Xe 0.000000 -3.282116 -16.410579
Xe 0.000000 -3.282116 -13.128463
Xe 0.000000 -3.282116 -9.846347
Xe 0.000000 -3.282116 -6.564232
Xe 0.000000 -3.282116 -3.282116
Xe 0.000000 -3.282116 0.000000
Xe 0.000000 -3.282116 3.282116
Xe 0.000000 -3.282116 6.564232
Xe 0.000000 -3.282116 9.846347
Xe 0.000000 -3.282116 13.128463
Xe 0.000000 -3.282116 16.410579
Xe 0.000000 -1.641058 -18.051637
Xe 0.000000 -1.641058 -14.769521
Xe 0.000000 -1.641058 -11.487405
Xe 0.000000 -1.641058 -8.205290
Xe 0.000000 -1.641058 -4.923174
Xe 0.000000 -1.641058 -1.641058
Xe 0.000000 -1.641058 1.641058
Xe 0.000000 -1.641058 4.923174
Xe 0.000000 -1.641058 8.205290
Xe 0.000000 -1.641058 11.487405
Xe 0.000000 -1.641058 14.769521
Xe 0.000000 -1.641058 18.051637
Xe 0.000000 0.000000 -16.410579
Xe 0.000000 0.000000 -13.128463
Xe 0.000000 0.000000 -9.846347
Xe 0.000000 0.000000 -6.564232
Xe 0.000000 0.000000 -3.282116
Xe 0.000000 0.000000 3.282116
Xe 0.000000 0.000000 6.564232
Xe 0.000000 0.000000 9.846347
Xe 0.000000 0.000000 13.128463
Xe 0.000000 0.000000 16.410579
Xe 0.000000 1.641058 -18.051637
Xe 0.000000 1.641058 -14.769521
Xe 0.000000 1.641058 -11.487405
Xe 0.000000 1.641058 -8.205290
Xe 0.000000 1.641058 -4.923174
Xe 0.000000 1.641058 -1.641058
Xe 0.000000 1.641058 1.641058
Xe 0.000000 1.641058 4.923174
Xe 0.000000 1.641058 8.205290
Xe 0.000000 1.641058 11.487405
Xe 0.000000 1.641058 14.769521
Xe 0.000000 1.641058 18.051637
Xe 0.000000 3.282116 -16.410579
Xe 0.000000 3.282116 -13.128463
Xe 0.000000 3.282116 -9.846347
Xe 0.000000 3.282116 -6.564232
Xe 0.000000 3.282116 -3.282116
Xe 0.000000 3.282116 0.000000
Xe 0.000000 3.282116 3.282116
Xe 0.000000 3.282116 6.564232
Xe 0.000000 3.282116 9.846347
Xe 0.000000 3.282116 13.128463
Xe 0.000000 3.282116 16.410579
Xe 0.000000 4.923174 -18.051637
Xe 0.000000 4.923174 -14.769521
Xe 0.000000 4.923174 -11.487405
Xe 0.000000 4.923174 -8.205290
Xe 0.000000 4.923174 -4.923174
Xe 0.000000 4.923174 -1.641058
Xe 0.000000 4.923174 1.641058
Xe 0.000000 4.923174 4.923174
Xe 0.000000 4.923174 8.205290
Xe 0.000000 4.923174 11.487405
Xe 0.000000 4.923174 14.769521
Xe 0.000000 4.923174 18.051637
Xe 0.000000 6.564232 -16.410579
Xe 0.000000 6.564232 -13.128463
Xe 0.000000 6.564232 -9.846347
Xe 0.000000 6.564232 -6.564232
Xe 0.000000 6.564232 -3.282116
Xe 0.000000 6.564232 0.000000
Xe 0.000000 6.564232 3.282116
Xe 0.000000 6.564232 6.564232
Xe 0.000000 6.564232 9.846347
Xe 0.000000 6.564232 13.128463
Xe 0.000000 6.564232 16.410579
Xe 0.000000 8.205290 -18.051637
Xe 0.000000 8.205290 -14.769521
Xe 0.000000 8.205290 -11.487405
Xe 0.000000 8.205290 -8.205290
Xe 0.000000 8.205290 -4.923174
Xe 0.000000 8.205290 -1.641058
Xe 0.000000 8.205290 1.641058
Xe 0.000000 8.205290 4.923174
Xe 0.000000 8.205290 8.205290
Xe 0.000000 8.205290 11.487405
Xe 0.000000 8.205290 14.769521
Xe 0.000000 8.205290 18.051637
Xe 0.000000 9.846347 -16.410579
Xe 0.000000 9.846347 -13.128463
Xe 0.000000 9.846347 -9.846347
Xe 0.000000 9.846347 -6.564232
Xe 0.000000 9.846347 -3.282116
Xe 0.000000 9.846347 0.000000
Xe 0.000000 9.846347 3.282116
Xe 0.000000 9.846347 6.564232
Xe 0.000000 9.846347 9.846347
Xe 0.000000 9.846347 13.128463
Xe 0.000000 9.846347 16.410579
Xe 0.000000 11.487405 -18.051637
Xe 0.000000 11.487405 -14.769521
Xe 0.000000 11.487405 -11.487405
Xe 0.000000 11.487405 -8.205290
Xe 0.000000 11.487405 -4.923174
Xe 0.000000 11.487405 -1.641058
Xe 0.000000 11.487405 1.641058
Xe 0.000000 11.487405 4.923174
Xe 0.000000 11.487405 8.205290
Xe 0.000000 11.487405 11.487405
Xe 0.000000 11.487405 14.769521
Xe 0.000000 11.487405 18.051637
Xe 0.000000 13.128463 -16.410579
Xe 0.000000 13.128463 -13.128463
Xe 0.000000 13.128463 -9.846347
Xe 0.000000 13.128463 -6.564232
Xe 0.000000 13.128463 -3.282116
Xe 0.000000 13.128463 0.000000
Xe 0.000000 13.128463 3.282116
Xe 0.000000 13.128463 6.564232
Xe 0.000000 13.128463 9.846347
Xe 0.000000 13.128463 13.128463
Xe 0.000000 13.128463 16.410579
Xe 0.000000 14.769521 -18.051637
Xe 0.000000 14.769521 -14.769521
Xe 0.000000 14.769521 -11.487405
Xe 0.000000 14.769521 -8.205290
Xe 0.000000 14.769521 -4.923174
Xe 0.000000 14.769521 -1.641058
Xe 0.000000 14.769521 1.641058
Xe 0.000000 14.769521 4.923174
Xe 0.000000 14.769521 8.205290
Xe 0.000000 14.769521 11.487405
Xe 0.000000 14.769521 14.769521
Xe 0.000000 14.769521 18.051637
Xe 0.000000 16.410579 -16.410579
Xe 0.000000 16.410579 -13.128463
Xe 0.000000 16.410579 -9.846347
Xe 0.000000 16.410579 -6.564232
Xe 0.000000 16.410579 -3.282116
Xe 0.000000 16.410579 0.000000
Xe 0.000000 16.410579 3.282116
Xe 0.000000 16.410579 6.564232
Xe 0.000000 16.410579 9.846347
Xe 0.000000 16.410579 13.128463
Xe 0.000000 16.410579 16.410579
Xe 0.000000 18.051637 -18.051637
Xe 0.000000 18.051637 -14.769521
Xe 0.000000 18.051637 -11.487405
Xe 0.000000 18.051637 -8.205290
Xe 0.000000 18.051637 -4.923174
Xe 0.000000 18.051637 -1.641058
Xe 0.000000 18.051637 1.641058
Xe 0.000000 18.051637 4.923174
Xe 0.000000 18.051637 8.205290
Xe 0.000000 18.051637 11.487405
Xe 0.000000 18.051637 14.769521
Xe 0.000000 18.051637 18.051637
Xe 1.641058 -18.051637 -16.410579
Xe 1.641058 -18.051637 -13.128463
Xe 1.641058 -18.051637 -9.846347
Xe 1.641058 -18.051637 -6.564232
Xe 1.641058 -18.051637 -3.282116
Xe 1.641058 -18.051637 0.000000
Xe 1.641058 -18.051637 3.282116
Xe 1.641058 -18.051637 6.564232
Xe 1.641058 -18.051637 9.846347
Xe 1.641058 -18.051637 13.128463
Xe 1.641058 -18.051637 16.410579
Xe 1.641058 -16.410579 -18.051637
Xe 1.641058 -16.410579 -14.769521
Xe 1.641058 -16.410579 -11.487405
Xe 1.641058 -16.410579 -8.205290
Xe 1.641058 -16.410579 -4.923174
Xe 1.641058 -16.410579 -1.641058
Xe 1.641058 -16.410579 1.641058
Xe 1.641058 -16.410579 4.923174
Xe 1.641058 -16.410579 8.205290
Xe 1.641058 -16.410579 11.487405
Xe 1.641058 -16.410579 14.769521
Xe 1.641058 -16.410579 18.051637
Xe 1.641058 -14.769521 -16.410579
Xe 1.641058 -14.769521 -13.128463
Xe 1.641058 -14.769521 -9.846347
Xe 1.641058 -14.769521 -6.564232
Xe 1.641058 -14.769521 -3.282116
Xe 1.641058 -14.769521 0.000000
Xe 1.641058 -14.769521 3.282116
Xe 1.641058 -14.769521 6.564232
Xe 1.641058 -14.769521 9.846347
Xe 1.641058 -14.769521 13.128463
Xe 1.641058 -14.769521 16.410579
Xe 1.641058 -13.128463 -18.051637
Xe 1.641058 -13.128463 -14.769521
Xe 1.641058 -13.128463 -11.487405
Xe 1.641058 -13.128463 -8.205290
Xe 1.641058 -13.128463 -4.923174
Xe 1.641058 -13.128463 -1.641058
Xe 1.641058 -13.128463 1.641058
Xe 1.641058 -13.128463 4.923174
Xe 1.641058 -13.128463 8.205290
Xe 1.641058 -13.128463 11.487405
Xe 1.641058 -13.128463 14.769521
Xe 1.641058 -13.128463 18.051637
Xe 1.641058 -11.487405 -16.410579
Xe 1.641058 -11.487405 -13.128463
Xe 1.641058 -11.487405 -9.846347
Xe 1.641058 -11.487405 -6.564232
Xe 1.641058 -11.487405 -3.282116
Xe 1.641058 -11.487405 0.000000
Xe 1.641058 -11.487405 3.282116
Xe 1.641058 -11.487405 6.564232
Xe 1.641058 -11.487405 9.846347
Xe 1.641058 -11.487405 13.128463
Xe 1.641058 -11.487405 16.410579
Xe 1.641058 -9.846347 -18.051637
Xe 1.641058 -9.846347 -14.769521
Xe 1.641058 -9.846347 -11.487405
Xe 1.641058 -9.846347 -8.205290
Xe 1.641058 -9.846347 -4.923174
Xe 1.641058 -9.846347 -1.641058
Xe 1.641058 -9.846347 1.641058
Xe 1.641058 -9.846347 4.923174
Xe 1.641058 -9.846347 8.205290
Xe 1.641058 -9.846347 11.487405
Xe 1.641058 -9.846347 14.769521
Xe 1.641058 -9.846347 18.051637
Xe 1.641058 -8.205290 -16.410579
Xe 1.641058 -8.205290 -13.128463
Xe 1.641058 -8.205290 -9.846347
Xe 1.641058 -8.205290 -6.564232
Xe 1.641058 -8.205290 -3.282116
Xe 1.641058 -8.205290 0.000000
Xe 1.641058 -8.205290 3.282116
Xe 1.641058 -8.205290 6.564232
Xe 1.641058 -8.205290 9.846347
Xe 1.641058 -8.205290 13.128463
Xe 1.641058 -8.205290 16.410579
Xe 1.641058 -6.564232 -18.051637
Xe 1.641058 -6.564232 -14.769521
Xe 1.641058 -6.564232 -11.487405
Xe 1.641058 -6.564232 -8.205290
Xe 1.641058 -6.564232 -4.923174
Xe 1.641058 -6.564232 -1.641058
Xe 1.641058 -6.564232 1.641058
Xe 1.641058 -6.564232 4.923174
Xe 1.641058 -6.564232 8.205290
Xe 1.641058 -6.564232 11.487405
Xe 1.641058 -6.564232 14.769521
Xe 1.641058 -6.564232 18.051637
Xe 1.641058 -4.923174 -16.410579
Xe 1.641058 -4.923174 -13.128463
Xe 1.641058 -4.923174 -9.846347
Xe 1.641058 -4.923174 -6.564232
Xe 1.641058 -4.923174 -3.282116
Xe 1.641058 -4.923174 0.000000
Xe 1.641058 -4.923174 3.282116
Xe 1.641058 -4.923174 6.564232
Xe 1.641058 -4.923174 9.846347
Xe 1.641058 -4.923174 13.128463
Xe 1.641058 -4.923174 16.410579
Xe 1.641058 -3.282116 -18.051637
Xe 1.641058 -3.282116 -14.769521
Xe 1.641058 -3.282116 -11.487405
Xe 1.641058 -3.282116 -8.205290
Xe 1.641058 -3.282116 -4.923174
Xe 1.641058 -3.282116 -1.641058
Xe 1.641058 -3.282116 1.641058
Xe 1.641058 -3.282116 4.923174
Xe 1.641058 -3.282116 8.205290
Xe 1.641058 -3.282116 11.487405
Xe 1.641058 -3.282116 14.769521
Xe 1.641058 -3.282116 18.051637
Xe 1.641058 -1.641058 -16.410579
Xe 1.641058 -1.641058 -13.128463
Xe 1.641058 -1.641058 -9.846347
Xe 1.641058 -1.641058 -6.564232
Xe 1.641058 -1.641058 -3.282116
Xe 1.641058 -1.641058 0.000000
Xe 1.641058 -1.641058 3.282116
Xe 1.641058 -1.641058 6.564232
Xe 1.641058 -1.641058 9.846347
Xe 1.641058 -1.641058 13.128463
Xe 1.641058 -1.641058 16.410579
Xe 1.641058 0.000000 -18.051637
Xe 1.641058 0.000000 -14.769521
Xe 1.641058 0.000000 -11.487405
Xe 1.641058 0.000000 -8.205290
Xe 1.641058 0.000000 -4.923174
Xe 1.641058 0.000000 -1.641058
Xe 1.641058 0.000000 1.641058
Xe 1.641058 0.000000 4.923174
Xe 1.641058 0.000000 8.205290
Xe 1.641058 0.000000 11.487405
Xe 1.641058 0.000000 14.769521
Xe 1.641058 0.000000 18.051637
Xe 1.641058 1.641058 -16.410579
Xe 1.641058 1.641058 -13.128463
Xe 1.641058 1.641058 -9.846347
Xe 1.641058 1.641058 -6.564232
Xe 1.641058 1.641058 -3.282116
Xe 1.641058 1.641058 0.000000
Xe 1.641058 1.641058 3.282116
Xe 1.641058 1.641058 6.564232
Xe 1.641058 1.641058 9.846347
Xe 1.641058 1.641058 13.128463
Xe 1.641058 1.641058 16.410579
Xe 1.641058 3.282116 -18.051637
Xe 1.641058 3.282116 -14.769521
Xe 1.641058 3.282116 -11.487405
Xe 1.641058 3.282116 -8.205290
Xe 1.641058 3.282116 -4.923174
Xe 1.641058 3.282116 -1.641058
Xe 1.641058 3.282116 1.641058
Xe 1.641058 3.282116 4.923174
Xe 1.641058 3.282116 8.205290
Xe 1.641058 3.282116 11.487405
Xe 1.641058 3.282116 14.769521
Xe 1.641058 3.282116 18.051637
Xe 1.641058 4.923174 -16.410579
Xe 1.641058 4.923174 -13.128463
Xe 1.641058 4.923174 -9.846347
Xe 1.641058 4.923174 -6.564232
Xe 1.641058 4.923174 -3.282116
Xe 1.641058 4.923174 0.000000
Xe 1.641058 4.923174 3.282116
Xe 1.641058 4.923174 6.564232
Xe 1.641058 4.923174 9.846347
Xe 1.641058 4.923174 13.128463
Xe 1.641058 4.923174 16.410579
Xe 1.641058 6.564232 -18.051637
Xe 1.641058 6.564232 -14.769521
Xe 1.641058 6.564232 -11.487405
Xe 1.641058 6.564232 -8.205290
Xe 1.641058 6.564232 -4.923174
Xe 1.641058 6.564232 -1.641058
Xe 1.641058 6.564232 1.641058
Xe 1.641058 6.564232 4.923174
Xe 1.641058 6.564232 8.205290
Xe 1.641058 6.564232 11.487405
Xe 1.641058 6.564232 14.769521
Xe 1.641058 6.564232 18.051637
Xe 1.641058 8.205290 -16.410579
Xe 1.641058 8.205290 -13.128463
Xe 1.641058 8.205290 -9.846347
Xe 1.641058 8.205290 -6.564232
Xe 1.641058 8.205290 -3.282116
Xe 1.641058 8.205290 0.000000
Xe 1.641058 8.205290 3.282116
Xe 1.641058 8.205290 6.564232
Xe 1.641058 8.205290 9.846347
Xe 1.641058 8.205290 13.128463
Xe 1.641058 8.205290 16.410579
Xe 1.641058 9.846347 -18.051637
Xe 1.641058 9.846347 -14.769521
Xe 1.641058 9.846347 -11.487405
Xe 1.641058 9.846347 -8.205290
Xe 1.641058 9.846347 -4.923174
Xe 1.641058 9.846347 -1.641058
Xe 1.641058 9.846347 1.641058
Xe 1.641058 9.846347 4.923174
Xe 1.641058 9.846347 8.205290
Xe 1.641058 9.846347 11.487405
Xe 1.641058 9.846347 14.769521
Xe 1.641058 9.846347 18.051637
Xe 1.641058 11.487405 -16.410579
Xe 1.641058 11.487405 -13.128463
Xe 1.641058 11.487405 -9.846347
Xe 1.641058 11.487405 -6.564232
Xe 1.641058 11.487405 -3.282116
Xe 1.641058 11.487405 0.000000
Xe 1.641058 11.487405 3.282116
Xe 1.641058 11.487405 6.564232
Xe 1.641058 11.487405 9.846347
Xe 1.641058 11.487405 13.128463
Xe 1.641058 11.487405 16.410579
Xe 1.641058 13.128463 -18.051637
Xe 1.641058 13.128463 -14.769521
Xe 1.641058 13.128463 -11.487405
Xe 1.641058 13.128463 -8.205290
Xe 1.641058 13.128463 -4.923174
Xe 1.641058 13.128463 -1.641058
Xe 1.641058 13.128463 1.641058
Xe 1.641058 13.128463 4.923174
Xe 1.641058 13.128463 8.205290
Xe 1.641058 13.128463 11.487405
Xe 1.641058 13.128463 14.769521
Xe 1.641058 13.128463 18.051637
Xe 1.641058 14.769521 -16.410579
Xe 1.641058 14.769521 -13.128463
Xe 1.641058 14.769521 -9.846347
Xe 1.641058 14.769521 -6.564232
Xe 1.641058 14.769521 -3.282116
Xe 1.641058 14.769521 0.000000
Xe 1.641058 14.769521 3.282116
Xe 1.641058 14.769521 6.564232
Xe 1.641058 14.769521 9.846347
Xe 1.641058 14.769521 13.128463
Xe 1.641058 14.769521 16.410579
Xe 1.641058 16.410579 -18.051637
Xe 1.641058 16.410579 -14.769521
Xe 1.641058 16.410579 -11.487405
Xe 1.641058 16.410579 -8.205290
Xe 1.641058 16.410579 -4.923174
Xe 1.641058 16.410579 -1.641058
Xe 1.641058 16.410579 1.641058
Xe 1.641058 16.410579 4.923174
Xe 1.641058 16.410579 8.205290
Xe 1.641058 16.410579 11.487405
Xe 1.641058 16.410579 14.769521
Xe 1.641058 16.410579 18.051637
Xe 1.641058 18.051637 -16.410579
Xe 1.641058 18.051637 -13.128463
Xe 1.641058 18.051637 -9.846347
Xe 1.641058 18.051637 -6.564232
Xe 1.641058 18.051637 -3.282116
Xe 1.641058 18.051637 0.000000
Xe 1.641058 18.051637 3.282116
Xe 1.641058 18.051637 6.564232
Xe 1.641058 18.051637 9.846347
Xe 1.641058 18.051637 13.128463
Xe 1.641058 18.051637 16.410579
Xe 3.282116 -18.051637 -18.051637
Xe 3.282116 -18.051637 -14.769521
Xe 3.282116 -18.051637 -11.487405
Xe 3.282116 -18.051637 -8.205290
Xe 3.282116 -18.051637 -4.923174
Xe 3.282116 -18.051637 -1.641058
Xe 3.282116 -18.051637 1.641058
Xe 3.282116 -18.051637 4.923174
Xe 3.282116 -18.051637 8.205290
Xe 3.282116 -18.051637 11.487405
Xe 3.282116 -18.051637 14.769521
Xe 3.282116 -18.051637 18.051637
Xe 3.282116 -16.410579 -16.410579
Xe 3.282116 -16.410579 -13.128463
Xe 3.282116 -16.410579 -9.846347
Xe 3.282116 -16.410579 -6.564232
Xe 3.282116 -16.410579 -3.282116
Xe 3.282116 -16.410579 0.000000
Xe 3.282116 -16.410579 3.282116
Xe 3.282116 -16.410579 6.564232
Xe 3.282116 -16.410579 9.846347
Xe 3.282116 -16.410579 13.128463
Xe 3.282116 -16.410579 16.410579
Xe 3.282116 -14.769521 -18.051637
Xe 3.282116 -14.769521 -14.769521
Xe 3.282116 -14.769521 -11.487405
Xe 3.282116 -14.769521 -8.205290
Xe 3.282116 -14.769521 -4.923174
Xe 3.282116 -14.769521 -1.641058
Xe 3.282116 -14.769521 1.641058
Xe 3.282116 -14.769521 4.923174
Xe 3.282116 -14.769521 8.205290
Xe 3.282116 -14.769521 11.487405
Xe 3.282116 -14.769521 14.769521
Xe 3.282116 -14.769521 18.051637
Xe 3.282116 -13.128463 -16.410579
Xe 3.282116 -13.128463 -13.128463
Xe 3.282116 -13.128463 -9.846347
Xe 3.282116 -13.128463 -6.564232
Xe 3.282116 -13.128463 -3.282116
Xe 3.282116 -13.128463 0.000000
Xe 3.282116 -13.128463 3.282116
Xe 3.282116 -13.128463 6.564232
Xe 3.282116 -13.128463 9.846347
Xe 3.282116 -13.128463 13.128463
Xe 3.282116 -13.128463 16.410579
Xe 3.282116 -11.487405 -18.051637
Xe 3.282116 -11.487405 -14.769521
Xe 3.282116 -11.487405 -11.487405
Xe 3.282116 -11.487405 -8.205290
Xe 3.282116 -11.487405 -4.923174
Xe 3.282116 -11.487405 -1.641058
Xe 3.282116 -11.487405 1.641058
Xe 3.282116 -11.487405 4.923174
Xe 3.282116 -11.487405 8.205290
Xe 3.282116 -11.487405 11.487405
Xe 3.282116 -11.487405 14.769521
Xe 3.282116 -11.487405 18.051637
Xe 3.282116 -9.846347 -16.410579
Xe 3.282116 -9.846347 -13.128463
Xe 3.282116 -9.846347 -9.846347
Xe 3.282116 -9.846347 -6.564232
Xe 3.282116 -9.846347 -3.282116
Xe 3.282116 -9.846347 0.000000
Xe 3.282116 -9.846347 3.282116
Xe 3.282116 -9.846347 6.564232
Xe 3.282116 -9.846347 9.846347
Xe 3.282116 -9.846347 13.128463
Xe 3.282116 -9.846347 16.410579
Xe 3.282116 -8.205290 -18.051637
Xe 3.282116 -8.205290 -14.769521
Xe 3.282116 -8.205290 -11.487405
Xe 3.282116 -8.205290 -8.205290
Xe 3.282116 -8.205290 -4.923174
Xe 3.282116 -8.205290 -1.641058
Xe 3.282116 -8.205290 1.641058
Xe 3.282116 -8.205290 4.923174
Xe 3.282116 -8.205290 8.205290
Xe 3.282116 -8.205290 11.487405
Xe 3.282116 -8.205290 14.769521
Xe 3.282116 -8.205290 18.051637
Xe 3.282116 -6.564232 -16.410579
Xe 3.282116 -6.564232 -13.128463
Xe 3.282116 -6.564232 -9.846347
Xe 3.282116 -6.564232 -6.564232
Xe 3.282116 -6.564232 -3.282116
Xe 3.282116 -6.564232 0.000000
Xe 3.282116 -6.564232 3.282116
Xe 3.282116 -6.564232 6.564232
Xe 3.282116 -6.564232 9.846347
Xe 3.282116 -6.564232 13.128463
Xe 3.282116 -6.564232 16.410579
Xe 3.282116 -4.923174 -18.051637
Xe 3.282116 -4.923174 -14.769521
Xe 3.282116 -4.923174 -11.487405
Xe 3.282116 -4.923174 -8.205290
Xe 3.282116 -4.923174 -4.923174
Xe 3.282116 -4.923174 -1.641058
Xe 3.282116 -4.923174 1.641058
Xe 3.282116 -4.923174 4.923174
Xe 3.282116 -4.923174 8.205290
Xe 3.282116 -4.923174 11.487405
Xe 3.282116 -4.923174 14.769521
Xe 3.282116 -4.923174 18.051637
Xe 3.282116 -3.282116 -16.410579
Xe 3.282116 -3.282116 -13.128463
Xe 3.282116 -3.282116 -9.846347
Xe 3.282116 -3.282116 -6.564232
Xe 3.282116 -3.282116 -3.282116
Xe 3.282116 -3.282116 0.000000
Xe 3.282116 -3.282116 3.282116
Xe 3.282116 -3.282116 6.564232
Xe 3.282116 -3.282116 9.846347
Xe 3.282116 -3.282116 13.128463
Xe 3.282116 -3.282116 16.410579
Xe 3.282116 -1.641058 -18.051637
Xe 3.282116 -1.641058 -14.769521
Xe 3.282116 -1.641058 -11.487405
Xe 3.282116 -1.641058 -8.205290
Xe 3.282116 -1.641058 -4.923174
Xe 3.282116 -1.641058 -1.641058
Xe 3.282116 -1.641058 1.641058
Xe 3.282116 -1.641058 4.923174
Xe 3.282116 -1.641058 8.205290
Xe 3.282116 -1.641058 11.487405
Xe 3.282116 -1.641058 14.769521
Xe 3.282116 -1.641058 18.051637
Xe 3.282116 0.000000 -16.410579
Xe 3.282116 0.000000 -13.128463
Xe 3.282116 0.000000 -9.846347
Xe 3.282116 0.000000 -6.564232
Xe 3.282116 0.000000 -3.282116
Xe 3.282116 0.000000 0.000000
Xe 3.282116 0.000000 3.282116
Xe 3.282116 0.000000 6.564232
Xe 3.282116 0.000000 9.846347
Xe 3.282116 0.000000 13.128463
Xe 3.282116 0.000000 16.410579
Xe 3.282116 1.641058 -18.051637
Xe 3.282116 1.641058 -14.769521
Xe 3.282116 1.641058 -11.487405
Xe 3.282116 1.641058 -8.205290
Xe 3.282116 1.641058 -4.923174
Xe 3.282116 1.641058 -1.641058
Xe 3.282116 1.641058 1.641058
Xe 3.282116 1.641058 4.923174
Xe 3.282116 1.641058 8.205290
Xe 3.282116 1.641058 11.487405
Xe 3.282116 1.641058 14.769521
Xe 3.282116 1.641058 18.051637
Xe 3.282116 3.282116 -16.410579
Xe 3.282116 3.282116 -13.128463
Xe 3.282116 3.282116 -9.846347
Xe 3.282116 3.282116 -6.564232
Xe 3.282116 3.282116 -3.282116
Xe 3.282116 3.282116 0.000000
Xe 3.282116 3.282116 3.282116
Xe 3.282116 3.282116 6.564232
Xe 3.282116 3.282116 9.846347
Xe 3.282116 3.282116 13.128463
Xe 3.282116 3.282116 16.410579
Xe 3.282116 4.923174 -18.051637
Xe 3.282116 4.923174 -14.769521
Xe 3.282116 4.923174 -11.487405
Xe 3.282116 4.923174 -8.205290
Xe 3.282116 4.923174 -4.923174
Xe 3.282116 4.923174 -1.641058
Xe 3.282116 4.923174 1.641058
Xe 3.282116 4.923174 4.923174
Xe 3.282116 4.923174 8.205290
Xe 3.282116 4.923174 11.487405
Xe 3.282116 4.923174 14.769521
Xe 3.282116 4.923174 18.051637
Xe 3.282116 6.564232 -16.410579
Xe 3.282116 6.564232 -13.128463
Xe 3.282116 6.564232 -9.846347
Xe 3.282116 6.564232 -6.564232
Xe 3.282116 6.564232 -3.282116
Xe 3.282116 6.564232 0.000000
Xe 3.282116 6.564232 3.282116
Xe 3.282116 6.564232 6.564232
Xe 3.282116 6.564232 9.846347
Xe 3.282116 6.564232 13.128463
Xe 3.282116 6.564232 16.410579
Xe 3.282116 8.205290 -18.051637
Xe 3.282116 8.205290 -14.769521
Xe 3.282116 8.205290 -11.487405
Xe 3.282116 8.205290 -8.205290
Xe 3.282116 8.205290 -4.923174
Xe 3.282116 8.205290 -1.641058
Xe 3.282116 8.205290 1.641058
Xe 3.282116 8.205290 4.923174
Xe 3.282116 8.205290 8.205290
Xe 3.282116 8.205290 11.487405
Xe 3.282116 8.205290 14.769521
Xe 3.282116 8.205290 18.051637
Xe 3.282116 9.846347 -16.410579
Xe 3.282116 9.846347 -13.128463
Xe 3.282116 9.846347 -9.846347
Xe 3.282116 9.846347 -6.564232
Xe 3.282116 9.846347 -3.282116
Xe 3.282116 9.846347 0.000000
Xe 3.282116 9.846347 3.282116
Xe 3.282116 9.846347 6.564232
Xe 3.282116 9.846347 9.846347
Xe 3.282116 9.846347 13.128463
Xe 3.282116 9.846347 16.410579
Xe 3.282116 11.487405 -18.051637
Xe 3.282116 11.487405 -14.769521
Xe 3.282116 11.487405 -11.487405
Xe 3.282116 11.487405 -8.205290
Xe 3.282116 11.487405 -4.923174
Xe 3.282116 11.487405 -1.641058
Xe 3.282116 11.487405 1.641058
Xe 3.282116 11.487405 4.923174
Xe 3.282116 11.487405 8.205290
Xe 3.282116 11.487405 11.487405
Xe 3.282116 11.487405 14.769521
Xe 3.282116 11.487405 18.051637
Xe 3.282116 13.128463 -16.410579
Xe 3.282116 13.128463 -13.128463
Xe 3.282116 13.128463 -9.846347
Xe 3.282116 13.128463 -6.564232
Xe 3.282116 13.128463 -3.282116
Xe 3.282116 13.128463 0.000000
Xe 3.282116 13.128463 3.282116
Xe 3.282116 13.128463 6.564232
Xe 3.282116 13.128463 9.846347
Xe 3.282116 13.128463 13.128463
Xe 3.282116 13.128463 16.410579
Xe 3.282116 14.769521 -18.051637
Xe 3.282116 14.769521 -14.769521
Xe 3.282116 14.769521 -11.487405
Xe 3.282116 14.769521 -8.205290
Xe 3.282116 14.769521 -4.923174
Xe 3.282116 14.769521 -1.641058
Xe 3.282116 14.769521 1.641058
Xe 3.282116 14.769521 4.923174
Xe 3.282116 14.769521 8.205290
Xe 3.282116 14.769521 11.487405
Xe 3.282116 14.769521 14.769521
Xe 3.282116 14.769521 18.051637
Xe 3.282116 16.410579 -16.410579
Xe 3.282116 16.410579 -13.128463
Xe 3.282116 16.410579 -9.846347
Xe 3.282116 16.410579 -6.564232
Xe 3.282116 16.410579 -3.282116
Xe 3.282116 16.410579 0.000000
Xe 3.282116 16.410579 3.282116
Xe 3.282116 16.410579 6.564232
Xe 3.282116 16.410579 9.846347
Xe 3.282116 16.410579 13.128463
Xe 3.282116 16.410579 16.410579
Xe 3.282116 18.051637 -18.051637
Xe 3.282116 18.051637 -14.769521
Xe 3.282116 18.051637 -11.487405
Xe 3.282116 18.051637 -8.205290
Xe 3.282116 18.051637 -4.923174
Xe 3.282116 18.051637 -1.641058
Xe 3.282116 18.051637 1.641058
Xe 3.282116 18.051637 4.923174
Xe 3.282116 18.051637 8.205290
Xe 3.282116 18.051637 11.487405
Xe 3.282116 18.051637 14.769521
Xe 3.282116 18.051637 18.051637
Xe 4.923174 -18.051637 -16.410579
Xe 4.923174 -18.051637 -13.128463
Xe 4.923174 -18.051637 -9.846347
Xe 4.923174 -18.051637 -6.564232
Xe 4.923174 -18.051637 -3.282116
Xe 4.923174 -18.051637 0.000000
Xe 4.923174 -18.051637 3.282116
Xe 4.923174 -18.051637 6.564232
Xe 4.923174 -18.051637 9.846347
Xe 4.923174 -18.051637 13.128463
Xe 4.923174 -18.051637 16.410579
Xe 4.923174 -16.410579 -18.051637
Xe 4.923174 -16.410579 -14.769521
Xe 4.923174 -16.410579 -11.487405
Xe 4.923174 -16.410579 -8.205290
Xe 4.923174 -16.410579 -4.923174
Xe 4.923174 -16.410579 -1.641058
Xe 4.923174 -16.410579 1.641058
Xe 4.923174 -16.410579 4.923174
Xe 4.923174 -16.410579 8.205290
Xe 4.923174 -16.410579 11.487405
Xe 4.923174 -16.410579 14.769521
Xe 4.923174 -16.410579 18.051637
Xe 4.923174 -14.769521 -16.410579
Xe 4.923174 -14.769521 -13.128463
Xe 4.923174 -14.769521 -9.846347
Xe 4.923174 -14.769521 -6.564232
Xe 4.923174 -14.769521 -3.282116
Xe 4.923174 -14.769521 0.000000
Xe 4.923174 -14.769521 3.282116
Xe 4.923174 -14.769521 6.564232
Xe 4.923174 -14.769521 9.846347
Xe 4.923174 -14.769521 13.128463
Xe 4.923174 -14.769521 16.410579
Xe 4.923174 -13.128463 -18.051637
Xe 4.923174 -13.128463 -14.769521
Xe 4.923174 -13.128463 -11.487405
Xe 4.923174 -13.128463 -8.205290
Xe 4.923174 -13.128463 -4.923174
Xe 4.923174 -13.128463 -1.641058
Xe 4.923174 -13.128463 1.641058
Xe 4.923174 -13.128463 4.923174
Xe 4.923174 -13.128463 8.205290
Xe 4.923174 -13.128463 11.487405
Xe 4.923174 -13.128463 14.769521
Xe 4.923174 -13.128463 18.051637
Xe 4.923174 -11.487405 -16.410579
Xe 4.923174 -11.487405 -13.128463
Xe 4.923174 -11.487405 -9.846347
Xe 4.923174 -11.487405 -6.564232
Xe 4.923174 -11.487405 -3.282116
Xe 4.923174 -11.487405 0.000000
Xe 4.923174 -11.487405 3.282116
Xe 4.923174 -11.487405 6.564232
Xe 4.923174 -11.487405 9.846347
Xe 4.923174 -11.487405 13.128463
Xe 4.923174 -11.487405 16.410579
Xe 4.923174 -9.846347 -18.051637
Xe 4.923174 -9.846347 -14.769521
Xe 4.923174 -9.846347 -11.487405
Xe 4.923174 -9.846347 -8.205290
Xe 4.923174 -9.846347 -4.923174
Xe 4.923174 -9.846347 -1.641058
Xe 4.923174 -9.846347 1.641058
Xe 4.923174 -9.846347 4.923174
Xe 4.923174 -9.846347 8.205290
Xe 4.923174 -9.846347 11.487405
Xe 4.923174 -9.846347 14.769521
Xe 4.923174 -9.846347 18.051637
Xe 4.923174 -8.205290 -16.410579
Xe 4.923174 -8.205290 -13.128463
Xe 4.923174 -8.205290 -9.846347
Xe 4.923174 -8.205290 -6.564232
Xe 4.923174 -8.205290 -3.282116
Xe 4.923174 -8.205290 0.000000
Xe 4.923174 -8.205290 3.282116
Xe 4.923174 -8.205290 6.564232
Xe 4.923174 -8.205290 9.846347
Xe 4.923174 -8.205290 13.128463
Xe 4.923174 -8.205290 16.410579
Xe 4.923174 -6.564232 -18.051637
Xe 4.923174 -6.564232 -14.769521
Xe 4.923174 -6.564232 -11.487405
Xe 4.923174 -6.564232 -8.205290
Xe 4.923174 -6.564232 -4.923174
Xe 4.923174 -6.564232 -1.641058
Xe 4.923174 -6.564232 1.641058
Xe 4.923174 -6.564232 4.923174
Xe 4.923174 -6.564232 8.205290
Xe 4.923174 -6.564232 11.487405
Xe 4.923174 -6.564232 14.769521
Xe 4.923174 -6.564232 18.051637
Xe 4.923174 -4.923174 -16.410579
Xe 4.923174 -4.923174 -13.128463
Xe 4.923174 -4.923174 -9.846347
Xe 4.923174 -4.923174 -6.564232
Xe 4.923174 -4.923174 -3.282116
Xe 4.923174 -4.923174 0.000000
Xe 4.923174 -4.923174 3.282116
Xe 4.923174 -4.923174 6.564232
Xe 4.923174 -4.923174 9.846347
Xe 4.923174 -4.923174 13.128463
Xe 4.923174 -4.923174 16.410579
Xe 4.923174 -3.282116 -18.051637
Xe 4.923174 -3.282116 -14.769521
Xe 4.923174 -3.282116 -11.487405
Xe 4.923174 -3.282116 -8.205290
Xe 4.923174 -3.282116 -4.923174
Xe 4.923174 -3.282116 -1.641058
Xe 4.923174 -3.282116 1.641058
Xe 4.923174 -3.282116 4.923174
Xe 4.923174 -3.282116 8.205290
Xe 4.923174 -3.282116 11.487405
Xe 4.923174 -3.282116 14.769521
Xe 4.923174 -3.282116 18.051637
Xe 4.923174 -1.641058 -16.410579
Xe 4.923174 -1.641058 -13.128463
Xe 4.923174 -1.641058 -9.846347
Xe 4.923174 -1.641058 -6.564232
Xe 4.923174 -1.641058 -3.282116
Xe 4.923174 -1.641058 0.000000
Xe 4.923174 -1.641058 3.282116
Xe 4.923174 -1.641058 6.564232
Xe 4.923174 -1.641058 9.846347
Xe 4.923174 -1.641058 13.128463
Xe 4.923174 -1.641058 16.410579
Xe 4.923174 0.000000 -18.051637
Xe 4.923174 0.000000 -14.769521
Xe 4.923174 0.000000 -11.487405
Xe 4.923174 0.000000 -8.205290
Xe 4.923174 0.000000 -4.923174
Xe 4.923174 0.000000 -1.641058
Xe 4.923174 0.000000 1.641058
Xe 4.923174 0.000000 4.923174
Xe 4.923174 0.000000 8.205290
Xe 4.923174 0.000000 11.487405
Xe 4.923174 0.000000 14.769521
Xe 4.923174 0.000000 18.051637
Xe 4.923174 1.641058 -16.410579
Xe 4.923174 1.641058 -13.128463
Xe 4.923174 1.641058 -9.846347
Xe 4.923174 1.641058 -6.564232
Xe 4.923174 1.641058 -3.282116
Xe 4.923174 1.641058 0.000000
Xe 4.923174 1.641058 3.282116
Xe 4.923174 1.641058 6.564232
Xe 4.923174 1.641058 9.846347
Xe 4.923174 1.641058 13.128463
Xe 4.923174 1.641058 16.410579
Xe 4.923174 3.282116 -18.051637
Xe 4.923174 3.282116 -14.769521
Xe 4.923174 3.282116 -11.487405
Xe 4.923174 3.282116 -8.205290
Xe 4.923174 3.282116 -4.923174
Xe 4.923174 3.282116 -1.641058
Xe 4.923174 3.282116 1.641058
Xe 4.923174 3.282116 4.923174
Xe 4.923174 3.282116 8.205290
Xe 4.923174 3.282116 11.487405
Xe 4.923174 3.282116 14.769521
Xe 4.923174 3.282116 18.051637
Xe 4.923174 4.923174 -16.410579
Xe 4.923174 4.923174 -13.128463
Xe 4.923174 4.923174 -9.846347
Xe 4.923174 4.923174 -6.564232
Xe 4.923174 4.923174 -3.282116
Xe 4.923174 4.923174 0.000000
Xe 4.923174 4.923174 3.282116
Xe 4.923174 4.923174 6.564232
Xe 4.923174 4.923174 9.846347
Xe 4.923174 4.923174 13.128463
Xe 4.923174 4.923174 16.410579
Xe 4.923174 6.564232 -18.051637
Xe 4.923174 6.564232 -14.769521
Xe 4.923174 6.564232 -11.487405
Xe 4.923174 6.564232 -8.205290
Xe 4.923174 6.564232 -4.923174
Xe 4.923174 6.564232 -1.641058
Xe 4.923174 6.564232 1.641058
Xe 4.923174 6.564232 4.923174
Xe 4.923174 6.564232 8.205290
Xe 4.923174 6.564232 11.487405
Xe 4.923174 6.564232 14.769521
Xe 4.923174 6.564232 18.051637
Xe 4.923174 8.205290 -16.410579
Xe 4.923174 8.205290 -13.128463
Xe 4.923174 8.205290 -9.846347
Xe 4.923174 8.205290 -6.564232
Xe 4.923174 8.205290 -3.282116
Xe 4.923174 8.205290 0.000000
Xe 4.923174 8.205290 3.282116
Xe 4.923174 8.205290 6.564232
Xe 4.923174 8.205290 9.846347
Xe 4.923174 8.205290 13.128463
Xe 4.923174 8.205290 16.410579
Xe 4.923174 9.846347 -18.051637
Xe 4.923174 9.846347 -14.769521
Xe 4.923174 9.846347 -11.487405
Xe 4.923174 9.846347 -8.205290
Xe 4.923174 9.846347 -4.923174
Xe 4.923174 9.846347 -1.641058
Xe 4.923174 9.846347 1.641058
Xe 4.923174 9.846347 4.923174
Xe 4.923174 9.846347 8.205290
Xe 4.923174 9.846347 11.487405
Xe 4.923174 9.846347 14.769521
Xe 4.923174 9.846347 18.051637
Xe 4.923174 11.487405 -16.410579
Xe 4.923174 11.487405 -13.128463
Xe 4.923174 11.487405 -9.846347
Xe 4.923174 11.487405 -6.564232
Xe 4.923174 11.487405 -3.282116
Xe 4.923174 11.487405 0.000000
Xe 4.923174 11.487405 3.282116
Xe 4.923174 11.487405 6.564232
Xe 4.923174 11.487405 9.846347
Xe 4.923174 11.487405 13.128463
Xe 4.923174 11.487405 16.410579
Xe 4.923174 13.128463 -18.051637
Xe 4.923174 13.128463 -14.769521
Xe 4.923174 13.128463 -11.487405
Xe 4.923174 13.128463 -8.205290
Xe 4.923174 13.128463 -4.923174
Xe 4.923174 13.128463 -1.641058
Xe 4.923174 13.128463 1.641058
Xe 4.923174 13.128463 4.923174
Xe 4.923174 13.128463 8.205290
Xe 4.923174 13.128463 11.487405
Xe 4.923174 13.128463 14.769521
Xe 4.923174 13.128463 18.051637
Xe 4.923174 14.769521 -16.410579
Xe 4.923174 14.769521 -13.128463
Xe 4.923174 14.769521 -9.846347
Xe 4.923174 14.769521 -6.564232
Xe 4.923174 14.769521 -3.282116
Xe 4.923174 14.769521 0.000000
Xe 4.923174 14.769521 3.282116
Xe 4.923174 14.769521 6.564232
Xe 4.923174 14.769521 9.846347
Xe 4.923174 14.769521 13.128463
Xe 4.923174 14.769521 16.410579
Xe 4.923174 16.410579 -18.051637
Xe 4.923174 16.410579 -14.769521
Xe 4.923174 16.410579 -11.487405
Xe 4.923174 16.410579 -8.205290
Xe 4.923174 16.410579 -4.923174
Xe 4.923174 16.410579 -1.641058
Xe 4.923174 16.410579 1.641058
Xe 4.923174 16.410579 4.923174
Xe 4.923174 16.410579 8.205290
Xe 4.923174 16.410579 11.487405
Xe 4.923174 16.410579 14.769521
Xe 4.923174 16.410579 18.051637
Xe 4.923174 18.051637 -16.410579
Xe 4.923174 18.051637 -13.128463
Xe 4.923174 18.051637 -9.846347
Xe 4.923174 18.051637 -6.564232
Xe 4.923174 18.051637 -3.282116
Xe 4.923174 18.051637 0.000000
Xe 4.923174 18.051637 3.282116
Xe 4.923174 18.051637 6.564232
Xe 4.923174 18.051637 9.846347
Xe 4.923174 18.051637 13.128463
Xe 4.923174 18.051637 16.410579
Xe 6.564232 -18.051637 -18.051637
Xe 6.564232 -18.051637 -14.769521
Xe 6.564232 -18.051637 -11.487405
Xe 6.564232 -18.051637 -8.205290
Xe 6.564232 -18.051637 -4.923174
Xe 6.564232 -18.051637 -1.641058
Xe 6.564232 -18.051637 1.641058
Xe 6.564232 -18.051637 4.923174
Xe 6.564232 -18.051637 8.205290
Xe 6.564232 -18.051637 11.487405
Xe 6.564232 -18.051637 14.769521
Xe 6.564232 -18.051637 18.051637
Xe 6.564232 -16.410579 -16.410579
Xe 6.564232 -16.410579 -13.128463
Xe 6.564232 -16.410579 -9.846347
Xe 6.564232 -16.410579 -6.564232
Xe 6.564232 -16.410579 -3.282116
Xe 6.564232 -16.410579 0.000000
Xe 6.564232 -16.410579 3.282116
Xe 6.564232 -16.410579 6.564232
Xe 6.564232 -16.410579 9.846347
Xe 6.564232 -16.410579 13.128463
Xe 6.564232 -16.410579 16.410579
Xe 6.564232 -14.769521 -18.051637
Xe 6.564232 -14.769521 -14.769521
Xe 6.564232 -14.769521 -11.487405
Xe 6.564232 -14.769521 -8.205290
Xe 6.564232 -14.769521 -4.923174
Xe 6.564232 -14.769521 -1.641058
Xe 6.564232 -14.769521 1.641058
Xe 6.564232 -14.769521 4.923174
Xe 6.564232 -14.769521 8.205290
Xe 6.564232 -14.769521 11.487405
Xe 6.564232 -14.769521 14.769521
Xe 6.564232 -14.769521 18.051637
Xe 6.564232 -13.128463 -16.410579
Xe 6.564232 -13.128463 -13.128463
Xe 6.564232 -13.128463 -9.846347
Xe 6.564232 -13.128463 -6.564232
Xe 6.564232 -13.128463 -3.282116
Xe 6.564232 -13.128463 0.000000
Xe 6.564232 -13.128463 3.282116
Xe 6.564232 -13.128463 6.564232
Xe 6.564232 -13.128463 9.846347
Xe 6.564232 -13.128463 13.128463
Xe 6.564232 -13.128463 16.410579
Xe 6.564232 -11.487405 -18.051637
Xe 6.564232 -11.487405 -14.769521
Xe 6.564232 -11.487405 -11.487405
Xe 6.564232 -11.487405 -8.205290
Xe 6.564232 -11.487405 -4.923174
Xe 6.564232 -11.487405 -1.641058
Xe 6.564232 -11.487405 1.641058
Xe 6.564232 -11.487405 4.923174
Xe 6.564232 -11.487405 8.205290
Xe 6.564232 -11.487405 11.487405
Xe 6.564232 -11.487405 14.769521
Xe 6.564232 -11.487405 18.051637
Xe 6.564232 -9.846347 -16.410579
Xe 6.564232 -9.846347 -13.128463
Xe 6.564232 -9.846347 -9.846347
Xe 6.564232 -9.846347 -6.564232
Xe 6.564232 -9.846347 -3.282116
Xe 6.564232 -9.846347 0.000000
Xe 6.564232 -9.846347 3.282116
Xe 6.564232 -9.846347 6.564232
Xe 6.564232 -9.846347 9.846347
Xe 6.564232 -9.846347 13.128463
Xe 6.564232 -9.846347 16.410579
Xe 6.564232 -8.205290 -18.051637
Xe 6.564232 -8.205290 -14.769521
Xe 6.564232 -8.205290 -11.487405
Xe 6.564232 -8.205290 -8.205290
Xe 6.564232 -8.205290 -4.923174
Xe 6.564232 -8.205290 -1.641058
Xe 6.564232 -8.205290 1.641058
Xe 6.564232 -8.205290 4.923174
Xe 6.564232 -8.205290 8.205290
Xe 6.564232 -8.205290 11.487405
Xe 6.564232 -8.205290 14.769521
Xe 6.564232 -8.205290 18.051637
Xe 6.564232 -6.564232 -16.410579
Xe 6.564232 -6.564232 -13.128463
Xe 6.564232 -6.564232 -9.846347
Xe 6.564232 -6.564232 -6.564232
Xe 6.564232 -6.564232 -3.282116
Xe 6.564232 -6.564232 0.000000
Xe 6.564232 -6.564232 3.282116
Xe 6.564232 -6.564232 6.564232
Xe 6.564232 -6.564232 9.846347
Xe 6.564232 -6.564232 13.128463
Xe 6.564232 -6.564232 16.410579
Xe 6.564232 -4.923174 -18.051637
Xe 6.564232 -4.923174 -14.769521
Xe 6.564232 -4.923174 -11.487405
Xe 6.564232 -4.923174 -8.205290
Xe 6.564232 -4.923174 -4.923174
Xe 6.564232 -4.923174 -1.641058
Xe 6.564232 -4.923174 1.641058
Xe 6.564232 -4.923174 4.923174
Xe 6.564232 -4.923174 8.205290
Xe 6.564232 -4.923174 11.487405
Xe 6.564232 -4.923174 14.769521
Xe 6.564232 -4.923174 18.051637
Xe 6.564232 -3.282116 -16.410579
Xe 6.564232 -3.282116 -13.128463
Xe 6.564232 -3.282116 -9.846347
Xe 6.564232 -3.282116 -6.564232
Xe 6.564232 -3.282116 -3.282116
Xe 6.564232 -3.282116 0.000000
Xe 6.564232 -3.282116 3.282116
Xe 6.564232 -3.282116 6.564232
Xe 6.564232 -3.282116 9.846347
Xe 6.564232 -3.282116 13.128463
Xe 6.564232 -3.282116 16.410579
Xe 6.564232 -1.641058 -18.051637
Xe 6.564232 -1.641058 -14.769521
Xe 6.564232 -1.641058 -11.487405
Xe 6.564232 -1.641058 -8.205290
Xe 6.564232 -1.641058 -4.923174
Xe 6.564232 -1.641058 -1.641058
Xe 6.564232 -1.641058 1.641058
Xe 6.564232 -1.641058 4.923174
Xe 6.564232 -1.641058 8.205290
Xe 6.564232 -1.641058 11.487405
Xe 6.564232 -1.641058 14.769521
Xe 6.564232 -1.641058 18.051637
Xe 6.564232 0.000000 -16.410579
Xe 6.564232 0.000000 -13.128463
Xe 6.564232 0.000000 -9.846347
Xe 6.564232 0.000000 -6.564232
Xe 6.564232 0.000000 -3.282116
Xe 6.564232 0.000000 0.000000
Xe 6.564232 0.000000 3.282116
Xe 6.564232 0.000000 6.564232
Xe 6.564232 0.000000 9.846347
Xe 6.564232 0.000000 13.128463
Xe 6.564232 0.000000 16.410579
Xe 6.564232 1.641058 -18.051637
Xe 6.564232 1.641058 -14.769521
Xe 6.564232 1.641058 -11.487405
Xe 6.564232 1.641058 -8.205290
Xe 6.564232 1.641058 -4.923174
Xe 6.564232 1.641058 -1.641058
Xe 6.564232 1.641058 1.641058
Xe 6.564232 1.641058 4.923174
Xe 6.564232 1.641058 8.205290
Xe 6.564232 1.641058 11.487405
Xe 6.564232 1.641058 14.769521
Xe 6.564232 1.641058 18.051637
Xe 6.564232 3.282116 -16.410579
Xe 6.564232 3.282116 -13.128463
Xe 6.564232 3.282116 -9.846347
Xe 6.564232 3.282116 -6.564232
Xe 6.564232 3.282116 -3.282116
Xe 6.564232 3.282116 0.000000
Xe 6.564232 3.282116 3.282116
Xe 6.564232 3.282116 6.564232
Xe 6.564232 3.282116 9.846347
Xe 6.564232 3.282116 13.128463
Xe 6.564232 3.282116 16.410579
Xe 6.564232 4.923174 -18.051637
Xe 6.564232 4.923174 -14.769521
Xe 6.564232 4.923174 -11.487405
Xe 6.564232 4.923174 -8.205290
Xe 6.564232 4.923174 -4.923174
Xe 6.564232 4.923174 -1.641058
Xe 6.564232 4.923174 1.641058
Xe 6.564232 4.923174 4.923174
Xe 6.564232 4.923174 8.205290
Xe 6.564232 4.923174 11.487405
Xe 6.564232 4.923174 14.769521
Xe 6.564232 4.923174 18.051637
Xe 6.564232 6.564232 -16.410579
Xe 6.564232 6.564232 -13.128463
Xe 6.564232 6.564232 -9.846347
Xe 6.564232 6.564232 -6.564232
Xe 6.564232 6.564232 -3.282116
Xe 6.564232 6.564232 0.000000
Xe 6.564232 6.564232 3.282116
Xe 6.564232 6.564232 6.564232
Xe 6.564232 6.564232 9.846347
Xe 6.564232 6.564232 13.128463
Xe 6.564232 6.564232 16.410579
Xe 6.564232 8.205290 -18.051637
Xe 6.564232 8.205290 -14.769521
Xe 6.564232 8.205290 -11.487405
Xe 6.564232 8.205290 -8.205290
Xe 6.564232 8.205290 -4.923174
Xe 6.564232 8.205290 -1.641058
Xe 6.564232 8.205290 1.641058
Xe 6.564232 8.205290 4.923174
Xe 6.564232 8.205290 8.205290
Xe 6.564232 8.205290 11.487405
Xe 6.564232 8.205290 14.769521
Xe 6.564232 8.205290 18.051637
Xe 6.564232 9.846347 -16.410579
Xe 6.564232 9.846347 -13.128463
Xe 6.564232 9.846347 -9.846347
Xe 6.564232 9.846347 -6.564232
Xe 6.564232 9.846347 -3.282116
Xe 6.564232 9.846347 0.000000
Xe 6.564232 9.846347 3.282116
Xe 6.564232 9.846347 6.564232
Xe 6.564232 9.846347 9.846347
Xe 6.564232 9.846347 13.128463
Xe 6.564232 9.846347 16.410579
Xe 6.564232 11.487405 -18.051637
Xe 6.564232 11.487405 -14.769521
Xe 6.564232 11.487405 -11.487405
Xe 6.564232 11.487405 -8.205290
Xe 6.564232 11.487405 -4.923174
Xe 6.564232 11.487405 -1.641058
Xe 6.564232 11.487405 1.641058
Xe 6.564232 11.487405 4.923174
Xe 6.564232 11.487405 8.205290
Xe 6.564232 11.487405 11.487405
Xe 6.564232 11.487405 14.769521
Xe 6.564232 11.487405 18.051637
Xe 6.564232 13.128463 -16.410579
Xe 6.564232 13.128463 -13.128463
Xe 6.564232 13.128463 -9.846347
Xe 6.564232 13.128463 -6.564232
Xe 6.564232 13.128463 -3.282116
Xe 6.564232 13.128463 0.000000
Xe 6.564232 13.128463 3.282116
Xe 6.564232 13.128463 6.564232
Xe 6.564232 13.128463 9.846347
Xe 6.564232 13.128463 13.128463
Xe 6.564232 13.128463 16.410579
Xe 6.564232 14.769521 -18.051637
Xe 6.564232 14.769521 -14.769521
Xe 6.564232 14.769521 -11.487405
Xe 6.564232 14.769521 -8.205290
Xe 6.564232 14.769521 -4.923174
Xe 6.564232 14.769521 -1.641058
Xe 6.564232 14.769521 1.641058
Xe 6.564232 14.769521 4.923174
Xe 6.564232 14.769521 8.205290
Xe 6.564232 14.769521 11.487405
Xe 6.564232 14.769521 14.769521
Xe 6.564232 14.769521 18.051637
Xe 6.564232 16.410579 -16.410579
Xe 6.564232 16.410579 -13.128463
Xe 6.564232 16.410579 -9.846347
Xe 6.564232 16.410579 -6.564232
Xe 6.564232 16.410579 -3.282116
Xe 6.564232 16.410579 0.000000
Xe 6.564232 16.410579 3.282116
Xe 6.564232 16.410579 6.564232
Xe 6.564232 16.410579 9.846347
Xe 6.564232 16.410579 13.128463
Xe 6.564232 16.410579 16.410579
Xe 6.564232 18.051637 -18.051637
Xe 6.564232 18.051637 -14.769521
Xe 6.564232 18.051637 -11.487405
Xe 6.564232 18.051637 -8.205290
Xe 6.564232 18.051637 -4.923174
Xe 6.564232 18.051637 -1.641058
Xe 6.564232 18.051637 1.641058
Xe 6.564232 18.051637 4.923174
Xe 6.564232 18.051637 8.205290
Xe 6.564232 18.051637 11.487405
Xe 6.564232 18.051637 14.769521
Xe 6.564232 18.051637 18.051637
Xe 8.205290 -18.051637 -16.410579
Xe 8.205290 -18.051637 -13.128463
Xe 8.205290 -18.051637 -9.846347
Xe 8.205290 -18.051637 -6.564232
Xe 8.205290 -18.051637 -3.282116
Xe 8.205290 -18.051637 0.000000
Xe 8.205290 -18.051637 3.282116
Xe 8.205290 -18.051637 6.564232
Xe 8.205290 -18.051637 9.846347
Xe 8.205290 -18.051637 13.128463
Xe 8.205290 -18.051637 16.410579
Xe 8.205290 -16.410579 -18.051637
Xe 8.205290 -16.410579 -14.769521
Xe 8.205290 -16.410579 -11.487405
Xe 8.205290 -16.410579 -8.205290
Xe 8.205290 -16.410579 -4.923174
Xe 8.205290 -16.410579 -1.641058
Xe 8.205290 -16.410579 1.641058
Xe 8.205290 -16.410579 4.923174
Xe 8.205290 -16.410579 8.205290
Xe 8.205290 -16.410579 11.487405
Xe 8.205290 -16.410579 14.769521
Xe 8.205290 -16.410579 18.051637
Xe 8.205290 -14.769521 -16.410579
Xe 8.205290 -14.769521 -13.128463
Xe 8.205290 -14.769521 -9.846347
Xe 8.205290 -14.769521 -6.564232
Xe 8.205290 -14.769521 -3.282116
Xe 8.205290 -14.769521 0.000000
Xe 8.205290 -14.769521 3.282116
Xe 8.205290 -14.769521 6.564232
Xe 8.205290 -14.769521 9.846347
Xe 8.205290 -14.769521 13.128463
Xe 8.205290 -14.769521 16.410579
Xe 8.205290 -13.128463 -18.051637
Xe 8.205290 -13.128463 -14.769521
Xe 8.205290 -13.128463 -11.487405
Xe 8.205290 -13.128463 -8.205290
Xe 8.205290 -13.128463 -4.923174
Xe 8.205290 -13.128463 -1.641058
Xe 8.205290 -13.128463 1.641058
Xe 8.205290 -13.128463 4.923174
Xe 8.205290 -13.128463 8.205290
Xe 8.205290 -13.128463 11.487405
Xe 8.205290 -13.128463 14.769521
Xe 8.205290 -13.128463 18.051637
Xe 8.205290 -11.487405 -16.410579
Xe 8.205290 -11.487405 -13.128463
Xe 8.205290 -11.487405 -9.846347
Xe 8.205290 -11.487405 -6.564232
Xe 8.205290 -11.487405 -3.282116
Xe 8.205290 -11.487405 0.000000
Xe 8.205290 -11.487405 3.282116
Xe 8.205290 -11.487405 6.564232
Xe 8.205290 -11.487405 9.846347
Xe 8.205290 -11.487405 13.128463
Xe 8.205290 -11.487405 16.410579
Xe 8.205290 -9.846347 -18.051637
Xe 8.205290 -9.846347 -14.769521
Xe 8.205290 -9.846347 -11.487405
Xe 8.205290 -9.846347 -8.205290
Xe 8.205290 -9.846347 -4.923174
Xe 8.205290 -9.846347 -1.641058
Xe 8.205290 -9.846347 1.641058
Xe 8.205290 -9.846347 4.923174
Xe 8.205290 -9.846347 8.205290
Xe 8.205290 -9.846347 11.487405
Xe 8.205290 -9.846347 14.769521
Xe 8.205290 -9.846347 18.051637
Xe 8.205290 -8.205290 -16.410579
Xe 8.205290 -8.205290 -13.128463
Xe 8.205290 -8.205290 -9.846347
Xe 8.205290 -8.205290 -6.564232
Xe 8.205290 -8.205290 -3.282116
Xe 8.205290 -8.205290 0.000000
Xe 8.205290 -8.205290 3.282116
Xe 8.205290 -8.205290 6.564232
Xe 8.205290 -8.205290 9.846347
Xe 8.205290 -8.205290 13.128463
Xe 8.205290 -8.205290 16.410579
Xe 8.205290 -6.564232 -18.051637
Xe 8.205290 -6.564232 -14.769521
Xe 8.205290 -6.564232 -11.487405
Xe 8.205290 -6.564232 -8.205290
Xe 8.205290 -6.564232 -4.923174
Xe 8.205290 -6.564232 -1.641058
Xe 8.205290 -6.564232 1.641058
Xe 8.205290 -6.564232 4.923174
Xe 8.205290 -6.564232 8.205290
Xe 8.205290 -6.564232 11.487405
Xe 8.205290 -6.564232 14.769521
Xe 8.205290 -6.564232 18.051637
Xe 8.205290 -4.923174 -16.410579
Xe 8.205290 -4.923174 -13.128463
Xe 8.205290 -4.923174 -9.846347
Xe 8.205290 -4.923174 -6.564232
Xe 8.205290 -4.923174 -3.282116
Xe 8.205290 -4.923174 0.000000
Xe 8.205290 -4.923174 3.282116
Xe 8.205290 -4.923174 6.564232
Xe 8.205290 -4.923174 9.846347
Xe 8.205290 -4.923174 13.128463
Xe 8.205290 -4.923174 16.410579
Xe 8.205290 -3.282116 -18.051637
Xe 8.205290 -3.282116 -14.769521
Xe 8.205290 -3.282116 -11.487405
Xe 8.205290 -3.282116 -8.205290
Xe 8.205290 -3.282116 -4.923174
Xe 8.205290 -3.282116 -1.641058
Xe 8.205290 -3.282116 1.641058
Xe 8.205290 -3.282116 4.923174
Xe 8.205290 -3.282116 8.205290
Xe 8.205290 -3.282116 11.487405
Xe 8.205290 -3.282116 14.769521
Xe 8.205290 -3.282116 18.051637
Xe 8.205290 -1.641058 -16.410579
Xe 8.205290 -1.641058 -13.128463
Xe 8.205290 -1.641058 -9.846347
Xe 8.205290 -1.641058 -6.564232
Xe 8.205290 -1.641058 -3.282116
Xe 8.205290 -1.641058 0.000000
Xe 8.205290 -1.641058 3.282116
Xe 8.205290 -1.641058 6.564232
Xe 8.205290 -1.641058 9.846347
Xe 8.205290 -1.641058 13.128463
Xe 8.205290 -1.641058 16.410579
Xe 8.205290 0.000000 -18.051637
Xe 8.205290 0.000000 -14.769521
Xe 8.205290 0.000000 -11.487405
Xe 8.205290 0.000000 -8.205290
Xe 8.205290 0.000000 -4.923174
Xe 8.205290 0.000000 -1.641058
Xe 8.205290 0.000000 1.641058
Xe 8.205290 0.000000 4.923174
Xe 8.205290 0.000000 8.205290
Xe 8.205290 0.000000 11.487405
Xe 8.205290 0.000000 14.769521
Xe 8.205290 0.000000 18.051637
Xe 8.205290 1.641058 -16.410579
Xe 8.205290 1.641058 -13.128463
Xe 8.205290 1.641058 -9.846347
Xe 8.205290 1.641058 -6.564232
Xe 8.205290 1.641058 -3.282116
Xe 8.205290 1.641058 0.000000
Xe 8.205290 1.641058 3.282116
Xe 8.205290 1.641058 6.564232
Xe 8.205290 1.641058 9.846347
Xe 8.205290 1.641058 13.128463
Xe 8.205290 1.641058 16.410579
Xe 8.205290 3.282116 -18.051637
Xe 8.205290 3.282116 -14.769521
Xe 8.205290 3.282116 -11.487405
Xe 8.205290 3.282116 -8.205290
Xe 8.205290 3.282116 -4.923174
Xe 8.205290 3.282116 -1.641058
Xe 8.205290 3.282116 1.641058
Xe 8.205290 3.282116 4.923174
Xe 8.205290 3.282116 8.205290
Xe 8.205290 3.282116 11.487405
Xe 8.205290 3.282116 14.769521
Xe 8.205290 3.282116 18.051637
Xe 8.205290 4.923174 -16.410579
Xe 8.205290 4.923174 -13.128463
Xe 8.205290 4.923174 -9.846347
Xe 8.205290 4.923174 -6.564232
Xe 8.205290 4.923174 -3.282116
Xe 8.205290 4.923174 0.000000
Xe 8.205290 4.923174 3.282116
Xe 8.205290 4.923174 6.564232
Xe 8.205290 4.923174 9.846347
Xe 8.205290 4.923174 13.128463
Xe 8.205290 4.923174 16.410579
Xe 8.205290 6.564232 -18.051637
Xe 8.205290 6.564232 -14.769521
Xe 8.205290 6.564232 -11.487405
Xe 8.205290 6.564232 -8.205290
Xe 8.205290 6.564232 -4.923174
Xe 8.205290 6.564232 -1.641058
Xe 8.205290 6.564232 1.641058
Xe 8.205290 6.564232 4.923174
Xe 8.205290 6.564232 8.205290
Xe 8.205290 6.564232 11.487405
Xe 8.205290 6.564232 14.769521
Xe 8.205290 6.564232 18.051637
Xe 8.205290 8.205290 -16.410579
Xe 8.205290 8.205290 -13.128463
Xe 8.205290 8.205290 -9.846347
Xe 8.205290 8.205290 -6.564232
Xe 8.205290 8.205290 -3.282116
Xe 8.205290 8.205290 0.000000
Xe 8.205290 8.205290 3.282116
Xe 8.205290 8.205290 6.564232
Xe 8.205290 8.205290 9.846347
Xe 8.205290 8.205290 13.128463
Xe 8.205290 8.205290 16.410579
Xe 8.205290 9.846347 -18.051637
Xe 8.205290 9.846347 -14.769521
Xe 8.205290 9.846347 -11.487405
Xe 8.205290 9.846347 -8.205290
Xe 8.205290 9.846347 -4.923174
Xe 8.205290 9.846347 -1.641058
Xe 8.205290 9.846347 1.641058
Xe 8.205290 9.846347 4.923174
Xe 8.205290 9.846347 8.205290
Xe 8.205290 9.846347 11.487405
Xe 8.205290 9.846347 14.769521
Xe 8.205290 9.846347 18.051637
Xe 8.205290 11.487405 -16.410579
Xe 8.205290 11.487405 -13.128463
Xe 8.205290 11.487405 -9.846347
Xe 8.205290 11.487405 -6.564232
Xe 8.205290 11.487405 -3.282116
Xe 8.205290 11.487405 0.000000
Xe 8.205290 11.487405 3.282116
Xe 8.205290 11.487405 6.564232
Xe 8.205290 11.487405 9.846347
Xe 8.205290 11.487405 13.128463
Xe 8.205290 11.487405 16.410579
Xe 8.205290 13.128463 -18.051637
Xe 8.205290 13.128463 -14.769521
Xe 8.205290 13.128463 -11.487405
Xe 8.205290 13.128463 -8.205290
Xe 8.205290 13.128463 -4.923174
Xe 8.205290 13.128463 -1.641058
Xe 8.205290 13.128463 1.641058
Xe 8.205290 13.128463 4.923174
Xe 8.205290 13.128463 8.205290
Xe 8.205290 13.128463 11.487405
Xe 8.205290 13.128463 14.769521
Xe 8.205290 13.128463 18.051637
Xe 8.205290 14.769521 -16.410579
Xe 8.205290 14.769521 -13.128463
Xe 8.205290 14.769521 -9.846347
Xe 8.205290 14.769521 -6.564232
Xe 8.205290 14.769521 -3.282116
Xe 8.205290 14.769521 0.000000
Xe 8.205290 14.769521 3.282116
Xe 8.205290 14.769521 6.564232
Xe 8.205290 14.769521 9.846347
Xe 8.205290 14.769521 13.128463
Xe 8.205290 14.769521 16.410579
Xe 8.205290 16.410579 -18.051637
Xe 8.205290 16.410579 -14.769521
Xe 8.205290 16.410579 -11.487405
Xe 8.205290 16.410579 -8.205290
Xe 8.205290 16.410579 -4.923174
Xe 8.205290 16.410579 -1.641058
Xe 8.205290 16.410579 1.641058
Xe 8.205290 16.410579 4.923174
Xe 8.205290 16.410579 8.205290
Xe 8.205290 16.410579 11.487405
Xe 8.205290 16.410579 14.769521
Xe 8.205290 16.410579 18.051637
Xe 8.205290 18.051637 -16.410579
Xe 8.205290 18.051637 -13.128463
Xe 8.205290 18.051637 -9.846347
Xe 8.205290 18.051637 -6.564232
Xe 8.205290 18.051637 -3.282116
Xe 8.205290 18.051637 0.000000
Xe 8.205290 18.051637 3.282116
Xe 8.205290 18.051637 6.564232
Xe 8.205290 18.051637 9.846347
Xe 8.205290 18.051637 13.128463
Xe 8.205290 18.051637 16.410579
Xe 9.846347 -18.051637 -18.051637
Xe 9.846347 -18.051637 -14.769521
Xe 9.846347 -18.051637 -11.487405
Xe 9.846347 -18.051637 -8.205290
Xe 9.846347 -18.051637 -4.923174
Xe 9.846347 -18.051637 -1.641058
Xe 9.846347 -18.051637 1.641058
Xe 9.846347 -18.051637 4.923174
Xe 9.846347 -18.051637 8.205290
Xe 9.846347 -18.051637 11.487405
Xe 9.846347 -18.051637 14.769521
Xe 9.846347 -18.051637 18.051637
Xe 9.846347 -16.410579 -16.410579
Xe 9.846347 -16.410579 -13.128463
Xe 9.846347 -16.410579 -9.846347
Xe 9.846347 -16.410579 -6.564232
Xe 9.846347 -16.410579 -3.282116
Xe 9.846347 -16.410579 0.000000
Xe 9.846347 -16.410579 3.282116
Xe 9.846347 -16.410579 6.564232
Xe 9.846347 -16.410579 9.846347
Xe 9.846347 -16.410579 13.128463
Xe 9.846347 -16.410579 16.410579
Xe 9.846347 -14.769521 -18.051637
Xe 9.846347 -14.769521 -14.769521
Xe 9.846347 -14.769521 -11.487405
Xe 9.846347 -14.769521 -8.205290
Xe 9.846347 -14.769521 -4.923174
Xe 9.846347 -14.769521 -1.641058
Xe 9.846347 -14.769521 1.641058
Xe 9.846347 -14.769521 4.923174
Xe 9.846347 -14.769521 8.205290
Xe 9.846347 -14.769521 11.487405
Xe 9.846347 -14.769521 14.769521
Xe 9.846347 -14.769521 18.051637
Xe 9.846347 -13.128463 -16.410579
Xe 9.846347 -13.128463 -13.128463
Xe 9.846347 -13.128463 -9.846347
Xe 9.846347 -13.128463 -6.564232
Xe 9.846347 -13.128463 -3.282116
Xe 9.846347 -13.128463 0.000000
Xe 9.846347 -13.128463 3.282116
Xe 9.846347 -13.128463 6.564232
Xe 9.846347 -13.128463 9.846347
Xe 9.846347 -13.128463 13.128463
Xe 9.846347 -13.128463 16.410579
Xe 9.846347 -11.487405 -18.051637
Xe 9.846347 -11.487405 -14.769521
Xe 9.846347 -11.487405 -11.487405
Xe 9.846347 -11.487405 -8.205290
Xe 9.846347 -11.487405 -4.923174
Xe 9.846347 -11.487405 -1.641058
Xe 9.846347 -11.487405 1.641058
Xe 9.846347 -11.487405 4.923174
Xe 9.846347 -11.487405 8.205290
Xe 9.846347 -11.487405 11.487405
Xe 9.846347 -11.487405 14.769521
Xe 9.846347 -11.487405 18.051637
Xe 9.846347 -9.846347 -16.410579
Xe 9.846347 -9.846347 -13.128463
Xe 9.846347 -9.846347 -9.846347
Xe 9.846347 -9.846347 -6.564232
Xe 9.846347 -9.846347 -3.282116
Xe 9.846347 -9.846347 0.000000
Xe 9.846347 -9.846347 3.282116
Xe 9.846347 -9.846347 6.564232
Xe 9.846347 -9.846347 9.846347
Xe 9.846347 -9.846347 13.128463
Xe 9.846347 -9.846347 16.410579
Xe 9.846347 -8.205290 -18.051637
Xe 9.846347 -8.205290 -14.769521
Xe 9.846347 -8.205290 -11.487405
Xe 9.846347 -8.205290 -8.205290
Xe 9.846347 -8.205290 -4.923174
Xe 9.846347 -8.205290 -1.641058
Xe 9.846347 -8.205290 1.641058
Xe 9.846347 -8.205290 4.923174
Xe 9.846347 -8.205290 8.205290
Xe 9.846347 -8.205290 11.487405
Xe 9.846347 -8.205290 14.769521
Xe 9.846347 -8.205290 18.051637
Xe 9.846347 -6.564232 -16.410579
Xe 9.846347 -6.564232 -13.128463
Xe 9.846347 -6.564232 -9.846347
Xe 9.846347 -6.564232 -6.564232
Xe 9.846347 -6.564232 -3.282116
Xe 9.846347 -6.564232 0.000000
Xe 9.846347 -6.564232 3.282116
Xe 9.846347 -6.564232 6.564232
Xe 9.846347 -6.564232 9.846347
Xe 9.846347 -6.564232 13.128463
Xe 9.846347 -6.564232 16.410579
Xe 9.846347 -4.923174 -18.051637
Xe 9.846347 -4.923174 -14.769521
Xe 9.846347 -4.923174 -11.487405
Xe 9.846347 -4.923174 -8.205290
Xe 9.846347 -4.923174 -4.923174
Xe 9.846347 -4.923174 -1.641058
Xe 9.846347 -4.923174 1.641058
Xe 9.846347 -4.923174 4.923174
Xe 9.846347 -4.923174 8.205290
Xe 9.846347 -4.923174 11.487405
Xe 9.846347 -4.923174 14.769521
Xe 9.846347 -4.923174 18.051637
Xe 9.846347 -3.282116 -16.410579
Xe 9.846347 -3.282116 -13.128463
Xe 9.846347 -3.282116 -9.846347
Xe 9.846347 -3.282116 -6.564232
Xe 9.846347 -3.282116 -3.282116
Xe 9.846347 -3.282116 0.000000
Xe 9.846347 -3.282116 3.282116
Xe 9.846347 -3.282116 6.564232
Xe 9.846347 -3.282116 9.846347
Xe 9.846347 -3.282116 13.128463
Xe 9.846347 -3.282116 16.410579
Xe 9.846347 -1.641058 -18.051637
Xe 9.846347 -1.641058 -14.769521
Xe 9.846347 -1.641058 -11.487405
Xe 9.846347 -1.641058 -8.205290
Xe 9.846347 -1.641058 -4.923174
Xe 9.846347 -1.641058 -1.641058
Xe 9.846347 -1.641058 1.641058
Xe 9.846347 -1.641058 4.923174
Xe 9.846347 -1.641058 8.205290
Xe 9.846347 -1.641058 11.487405
Xe 9.846347 -1.641058 14.769521
Xe 9.846347 -1.641058 18.051637
Xe 9.846347 0.000000 -16.410579
Xe 9.846347 0.000000 -13.128463
Xe 9.846347 0.000000 -9.846347
Xe 9.846347 0.000000 -6.564232
Xe 9.846347 0.000000 -3.282116
Xe 9.846347 0.000000 0.000000
Xe 9.846347 0.000000 3.282116
Xe 9.846347 0.000000 6.564232
Xe 9.846347 0.000000 9.846347
Xe 9.846347 0.000000 13.128463
Xe 9.846347 0.000000 16.410579
Xe 9.846347 1.641058 -18.051637
Xe 9.846347 1.641058 -14.769521
Xe 9.846347 1.641058 -11.487405
Xe 9.846347 1.641058 -8.205290
Xe 9.846347 1.641058 -4.923174
Xe 9.846347 1.641058 -1.641058
Xe 9.846347 1.641058 1.641058
Xe 9.846347 1.641058 4.923174
Xe 9.846347 1.641058 8.205290
Xe 9.846347 1.641058 11.487405
Xe 9.846347 1.641058 14.769521
Xe 9.846347 1.641058 18.051637
Xe 9.846347 3.282116 -16.410579
Xe 9.846347 3.282116 -13.128463
Xe 9.846347 3.282116 -9.846347
Xe 9.846347 3.282116 -6.564232
Xe 9.846347 3.282116 -3.282116
Xe 9.846347 3.282116 0.000000
Xe 9.846347 3.282116 3.282116
Xe 9.846347 3.282116 6.564232
Xe 9.846347 3.282116 9.846347
Xe 9.846347 3.282116 13.128463
Xe 9.846347 3.282116 16.410579
Xe 9.846347 4.923174 -18.051637
Xe 9.846347 4.923174 -14.769521
Xe 9.846347 4.923174 -11.487405
Xe 9.846347 4.923174 -8.205290
Xe 9.846347 4.923174 -4.923174
Xe 9.846347 4.923174 -1.641058
Xe 9.846347 4.923174 1.641058
Xe 9.846347 4.923174 4.923174
Xe 9.846347 4.923174 8.205290
Xe 9.846347 4.923174 11.487405
Xe 9.846347 4.923174 14.769521
Xe 9.846347 4.923174 18.051637
Xe 9.846347 6.564232 -16.410579
Xe 9.846347 6.564232 -13.128463
Xe 9.846347 6.564232 -9.846347
Xe 9.846347 6.564232 -6.564232
Xe 9.846347 6.564232 -3.282116
Xe 9.846347 6.564232 0.000000
Xe 9.846347 6.564232 3.282116
Xe 9.846347 6.564232 6.564232
Xe 9.846347 6.564232 9.846347
Xe 9.846347 6.564232 13.128463
Xe 9.846347 6.564232 16.410579
Xe 9.846347 8.205290 -18.051637
Xe 9.846347 8.205290 -14.769521
Xe 9.846347 8.205290 -11.487405
Xe 9.846347 8.205290 -8.205290
Xe 9.846347 8.205290 -4.923174
Xe 9.846347 8.205290 -1.641058
Xe 9.846347 8.205290 1.641058
Xe 9.846347 8.205290 4.923174
Xe 9.846347 8.205290 8.205290
Xe 9.846347 8.205290 11.487405
Xe 9.846347 8.205290 14.769521
Xe 9.846347 8.205290 18.051637
Xe 9.846347 9.846347 -16.410579
Xe 9.846347 9.846347 -13.128463
Xe 9.846347 9.846347 -9.846347
Xe 9.846347 9.846347 -6.564232
Xe 9.846347 9.846347 -3.282116
Xe 9.846347 9.846347 0.000000
Xe 9.846347 9.846347 3.282116
Xe 9.846347 9.846347 6.564232
Xe 9.846347 9.846347 9.846347
Xe 9.846347 9.846347 13.128463
Xe 9.846347 9.846347 16.410579
Xe 9.846347 11.487405 -18.051637
Xe 9.846347 11.487405 -14.769521
Xe 9.846347 11.487405 -11.487405
Xe 9.846347 11.487405 -8.205290
Xe 9.846347 11.487405 -4.923174
Xe 9.846347 11.487405 -1.641058
Xe 9.846347 11.487405 1.641058
Xe 9.846347 11.487405 4.923174
Xe 9.846347 11.487405 8.205290
Xe 9.846347 11.487405 11.487405
Xe 9.846347 11.487405 14.769521
Xe 9.846347 11.487405 18.051637
Xe 9.846347 13.128463 -16.410579
Xe 9.846347 13.128463 -13.128463
Xe 9.846347 13.128463 -9.846347
Xe 9.846347 13.128463 -6.564232
Xe 9.846347 13.128463 -3.282116
Xe 9.846347 13.128463 0.000000
Xe 9.846347 13.128463 3.282116
Xe 9.846347 13.128463 6.564232
Xe 9.846347 13.128463 9.846347
Xe 9.846347 13.128463 13.128463
Xe 9.846347 13.128463 16.410579
Xe 9.846347 14.769521 -18.051637
Xe 9.846347 14.769521 -14.769521
Xe 9.846347 14.769521 -11.487405
Xe 9.846347 14.769521 -8.205290
Xe 9.846347 14.769521 -4.923174
Xe 9.846347 14.769521 -1.641058
Xe 9.846347 14.769521 1.641058
Xe 9.846347 14.769521 4.923174
Xe 9.846347 14.769521 8.205290
Xe 9.846347 14.769521 11.487405
Xe 9.846347 14.769521 14.769521
Xe 9.846347 14.769521 18.051637
Xe 9.846347 16.410579 -16.410579
Xe 9.846347 16.410579 -13.128463
Xe 9.846347 16.410579 -9.846347
Xe 9.846347 16.410579 -6.564232
Xe 9.846347 16.410579 -3.282116
Xe 9.846347 16.410579 0.000000
Xe 9.846347 16.410579 3.282116
Xe 9.846347 16.410579 6.564232
Xe 9.846347 16.410579 9.846347
Xe 9.846347 16.410579 13.128463
Xe 9.846347 16.410579 16.410579
Xe 9.846347 18.051637 -18.051637
Xe 9.846347 18.051637 -14.769521
Xe 9.846347 18.051637 -11.487405
Xe 9.846347 18.051637 -8.205290
Xe 9.846347 18.051637 -4.923174
Xe 9.846347 18.051637 -1.641058
Xe 9.846347 18.051637 1.641058
Xe 9.846347 18.051637 4.923174
Xe 9.846347 18.051637 8.205290
Xe 9.846347 18.051637 11.487405
Xe 9.846347 18.051637 14.769521
Xe 9.846347 18.051637 18.051637
Xe 11.487405 -18.051637 -16.410579
Xe 11.487405 -18.051637 -13.128463
Xe 11.487405 -18.051637 -9.846347
Xe 11.487405 -18.051637 -6.564232
Xe 11.487405 -18.051637 -3.282116
Xe 11.487405 -18.051637 0.000000
Xe 11.487405 -18.051637 3.282116
Xe 11.487405 -18.051637 6.564232
Xe 11.487405 -18.051637 9.846347
Xe 11.487405 -18.051637 13.128463
Xe 11.487405 -18.051637 16.410579
Xe 11.487405 -16.410579 -18.051637
Xe 11.487405 -16.410579 -14.769521
Xe 11.487405 -16.410579 -11.487405
Xe 11.487405 -16.410579 -8.205290
Xe 11.487405 -16.410579 -4.923174
Xe 11.487405 -16.410579 -1.641058
Xe 11.487405 -16.410579 1.641058
Xe 11.487405 -16.410579 4.923174
Xe 11.487405 -16.410579 8.205290
Xe 11.487405 -16.410579 11.487405
Xe 11.487405 -16.410579 14.769521
Xe 11.487405 -16.410579 18.051637
Xe 11.487405 -14.769521 -16.410579
Xe 11.487405 -14.769521 -13.128463
Xe 11.487405 -14.769521 -9.846347
Xe 11.487405 -14.769521 -6.564232
Xe 11.487405 -14.769521 -3.282116
Xe 11.487405 -14.769521 0.000000
Xe 11.487405 -14.769521 3.282116
Xe 11.487405 -14.769521 6.564232
Xe 11.487405 -14.769521 9.846347
Xe 11.487405 -14.769521 13.128463
Xe 11.487405 -14.769521 16.410579
Xe 11.487405 -13.128463 -18.051637
Xe 11.487405 -13.128463 -14.769521
Xe 11.487405 -13.128463 -11.487405
Xe 11.487405 -13.128463 -8.205290
Xe 11.487405 -13.128463 -4.923174
Xe 11.487405 -13.128463 -1.641058
Xe 11.487405 -13.128463 1.641058
Xe 11.487405 -13.128463 4.923174
Xe 11.487405 -13.128463 8.205290
Xe 11.487405 -13.128463 11.487405
Xe 11.487405 -13.128463 14.769521
Xe 11.487405 -13.128463 18.051637
Xe 11.487405 -11.487405 -16.410579
Xe 11.487405 -11.487405 -13.128463
Xe 11.487405 -11.487405 -9.846347
Xe 11.487405 -11.487405 -6.564232
Xe 11.487405 -11.487405 -3.282116
Xe 11.487405 -11.487405 0.000000
Xe 11.487405 -11.487405 3.282116
Xe 11.487405 -11.487405 6.564232
Xe 11.487405 -11.487405 9.846347
Xe 11.487405 -11.487405 13.128463
Xe 11.487405 -11.487405 16.410579
Xe 11.487405 -9.846347 -18.051637
Xe 11.487405 -9.846347 -14.769521
Xe 11.487405 -9.846347 -11.487405
Xe 11.487405 -9.846347 -8.205290
Xe 11.487405 -9.846347 -4.923174
Xe 11.487405 -9.846347 -1.641058
Xe 11.487405 -9.846347 1.641058
Xe 11.487405 -9.846347 4.923174
Xe 11.487405 -9.846347 8.205290
Xe 11.487405 -9.846347 11.487405
Xe 11.487405 -9.846347 14.769521
Xe 11.487405 -9.846347 18.051637
Xe 11.487405 -8.205290 -16.410579
Xe 11.487405 -8.205290 -13.128463
Xe 11.487405 -8.205290 -9.846347
Xe 11.487405 -8.205290 -6.564232
Xe 11.487405 -8.205290 -3.282116
Xe 11.487405 -8.205290 0.000000
Xe 11.487405 -8.205290 3.282116
Xe 11.487405 -8.205290 6.564232
Xe 11.487405 -8.205290 9.846347
Xe 11.487405 -8.205290 13.128463
Xe 11.487405 -8.205290 16.410579
Xe 11.487405 -6.564232 -18.051637
Xe 11.487405 -6.564232 -14.769521
Xe 11.487405 -6.564232 -11.487405
Xe 11.487405 -6.564232 -8.205290
Xe 11.487405 -6.564232 -4.923174
Xe 11.487405 -6.564232 -1.641058
Xe 11.487405 -6.564232 1.641058
Xe 11.487405 -6.564232 4.923174
Xe 11.487405 -6.564232 8.205290
Xe 11.487405 -6.564232 11.487405
Xe 11.487405 -6.564232 14.769521
Xe 11.487405 -6.564232 18.051637
Xe 11.487405 -4.923174 -16.410579
Xe 11.487405 -4.923174 -13.128463
Xe 11.487405 -4.923174 -9.846347
Xe 11.487405 -4.923174 -6.564232
Xe 11.487405 -4.923174 -3.282116
Xe 11.487405 -4.923174 0.000000
Xe 11.487405 -4.923174 3.282116
Xe 11.487405 -4.923174 6.564232
Xe 11.487405 -4.923174 9.846347
Xe 11.487405 -4.923174 13.128463
Xe 11.487405 -4.923174 16.410579
Xe 11.487405 -3.282116 -18.051637
Xe 11.487405 -3.282116 -14.769521
Xe 11.487405 -3.282116 -11.487405
Xe 11.487405 -3.282116 -8.205290
Xe 11.487405 -3.282116 -4.923174
Xe 11.487405 -3.282116 -1.641058
Xe 11.487405 -3.282116 1.641058
Xe 11.487405 -3.282116 4.923174
Xe 11.487405 -3.282116 8.205290
Xe 11.487405 -3.282116 11.487405
Xe 11.487405 -3.282116 14.769521
Xe 11.487405 -3.282116 18.051637
Xe 11.487405 -1.641058 -16.410579
Xe 11.487405 -1.641058 -13.128463
Xe 11.487405 -1.641058 -9.846347
Xe 11.487405 -1.641058 -6.564232
Xe 11.487405 -1.641058 -3.282116
Xe 11.487405 -1.641058 0.000000
Xe 11.487405 -1.641058 3.282116
Xe 11.487405 -1.641058 6.564232
Xe 11.487405 -1.641058 9.846347
Xe 11.487405 -1.641058 13.128463
Xe 11.487405 -1.641058 16.410579
Xe 11.487405 0.000000 -18.051637
Xe 11.487405 0.000000 -14.769521
Xe 11.487405 0.000000 -11.487405
Xe 11.487405 0.000000 -8.205290
Xe 11.487405 0.000000 -4.923174
Xe 11.487405 0.000000 -1.641058
Xe 11.487405 0.000000 1.641058
Xe 11.487405 0.000000 4.923174
Xe 11.487405 0.000000 8.205290
Xe 11.487405 0.000000 11.487405
Xe 11.487405 0.000000 14.769521
Xe 11.487405 0.000000 18.051637
Xe 11.487405 1.641058 -16.410579
Xe 11.487405 1.641058 -13.128463
Xe 11.487405 1.641058 -9.846347
Xe 11.487405 1.641058 -6.564232
Xe 11.487405 1.641058 -3.282116
Xe 11.487405 1.641058 0.000000
Xe 11.487405 1.641058 3.282116
Xe 11.487405 1.641058 6.564232
Xe 11.487405 1.641058 9.846347
Xe 11.487405 1.641058 13.128463
Xe 11.487405 1.641058 16.410579
Xe 11.487405 3.282116 -18.051637
Xe 11.487405 3.282116 -14.769521
Xe 11.487405 3.282116 -11.487405
Xe 11.487405 3.282116 -8.205290
Xe 11.487405 3.282116 -4.923174
Xe 11.487405 3.282116 -1.641058
Xe 11.487405 3.282116 1.641058
Xe 11.487405 3.282116 4.923174
Xe 11.487405 3.282116 8.205290
Xe 11.487405 3.282116 11.487405
Xe 11.487405 3.282116 14.769521
Xe 11.487405 3.282116 18.051637
Xe 11.487405 4.923174 -16.410579
Xe 11.487405 4.923174 -13.128463
Xe 11.487405 4.923174 -9.846347
Xe 11.487405 4.923174 -6.564232
Xe 11.487405 4.923174 -3.282116
Xe 11.487405 4.923174 0.000000
Xe 11.487405 4.923174 3.282116
Xe 11.487405 4.923174 6.564232
Xe 11.487405 4.923174 9.846347
Xe 11.487405 4.923174 13.128463
Xe 11.487405 4.923174 16.410579
Xe 11.487405 6.564232 -18.051637
Xe 11.487405 6.564232 -14.769521
Xe 11.487405 6.564232 -11.487405
Xe 11.487405 6.564232 -8.205290
Xe 11.487405 6.564232 -4.923174
Xe 11.487405 6.564232 -1.641058
Xe 11.487405 6.564232 1.641058
Xe 11.487405 6.564232 4.923174
Xe 11.487405 6.564232 8.205290
Xe 11.487405 6.564232 11.487405
Xe 11.487405 6.564232 14.769521
Xe 11.487405 6.564232 18.051637
Xe 11.487405 8.205290 -16.410579
Xe 11.487405 8.205290 -13.128463
Xe 11.487405 8.205290 -9.846347
Xe 11.487405 8.205290 -6.564232
Xe 11.487405 8.205290 -3.282116
Xe 11.487405 8.205290 0.000000
Xe 11.487405 8.205290 3.282116
Xe 11.487405 8.205290 6.564232
Xe 11.487405 8.205290 9.846347
Xe 11.487405 8.205290 13.128463
Xe 11.487405 8.205290 16.410579
Xe 11.487405 9.846347 -18.051637
Xe 11.487405 9.846347 -14.769521
Xe 11.487405 9.846347 -11.487405
Xe 11.487405 9.846347 -8.205290
Xe 11.487405 9.846347 -4.923174
Xe 11.487405 9.846347 -1.641058
Xe 11.487405 9.846347 1.641058
Xe 11.487405 9.846347 4.923174
Xe 11.487405 9.846347 8.205290
Xe 11.487405 9.846347 11.487405
Xe 11.487405 9.846347 14.769521
Xe 11.487405 9.846347 18.051637
Xe 11.487405 11.487405 -16.410579
Xe 11.487405 11.487405 -13.128463
Xe 11.487405 11.487405 -9.846347
Xe 11.487405 11.487405 -6.564232
Xe 11.487405 11.487405 -3.282116
Xe 11.487405 11.487405 0.000000
Xe 11.487405 11.487405 3.282116
Xe 11.487405 11.487405 6.564232
Xe 11.487405 11.487405 9.846347
Xe 11.487405 11.487405 13.128463
Xe 11.487405 11.487405 16.410579
Xe 11.487405 13.128463 -18.051637
Xe 11.487405 13.128463 -14.769521
Xe 11.487405 13.128463 -11.487405
Xe 11.487405 13.128463 -8.205290
Xe 11.487405 13.128463 -4.923174
Xe 11.487405 13.128463 -1.641058
Xe 11.487405 13.128463 1.641058
Xe 11.487405 13.128463 4.923174
Xe 11.487405 13.128463 8.205290
Xe 11.487405 13.128463 11.487405
Xe 11.487405 13.128463 14.769521
Xe 11.487405 13.128463 18.051637
Xe 11.487405 14.769521 -16.410579
Xe 11.487405 14.769521 -13.128463
Xe 11.487405 14.769521 -9.846347
Xe 11.487405 14.769521 -6.564232
Xe 11.487405 14.769521 -3.282116
Xe 11.487405 14.769521 0.000000
Xe 11.487405 14.769521 3.282116
Xe 11.487405 14.769521 6.564232
Xe 11.487405 14.769521 9.846347
Xe 11.487405 14.769521 13.128463
Xe 11.487405 14.769521 16.410579
Xe 11.487405 16.410579 -18.051637
Xe 11.487405 16.410579 -14.769521
Xe 11.487405 16.410579 -11.487405
Xe 11.487405 16.410579 -8.205290
Xe 11.487405 16.410579 -4.923174
Xe 11.487405 16.410579 -1.641058
Xe 11.487405 16.410579 1.641058
Xe 11.487405 16.410579 4.923174
Xe 11.487405 16.410579 8.205290
Xe 11.487405 16.410579 11.487405
Xe 11.487405 16.410579 14.769521
Xe 11.487405 16.410579 18.051637
Xe 11.487405 18.051637 -16.410579
Xe 11.487405 18.051637 -13.128463
Xe 11.487405 18.051637 -9.846347
Xe 11.487405 18.051637 -6.564232
Xe 11.487405 18.051637 -3.282116
Xe 11.487405 18.051637 0.000000
Xe 11.487405 18.051637 3.282116
Xe 11.487405 18.051637 6.564232
Xe 11.487405 18.051637 9.846347
Xe 11.487405 18.051637 13.128463
Xe 11.487405 18.051637 16.410579
Xe 13.128463 -18.051637 -18.051637
Xe 13.128463 -18.051637 -14.769521
Xe 13.128463 -18.051637 -11.487405
Xe 13.128463 -18.051637 -8.205290
Xe 13.128463 -18.051637 -4.923174
Xe 13.128463 -18.051637 -1.641058
Xe 13.128463 -18.051637 1.641058
Xe 13.128463 -18.051637 4.923174
Xe 13.128463 -18.051637 8.205290
Xe 13.128463 -18.051637 11.487405
Xe 13.128463 -18.051637 14.769521
Xe 13.128463 -18.051637 18.051637
Xe 13.128463 -16.410579 -16.410579
Xe 13.128463 -16.410579 -13.128463
Xe 13.128463 -16.410579 -9.846347
Xe 13.128463 -16.410579 -6.564232
Xe 13.128463 -16.410579 -3.282116
Xe 13.128463 -16.410579 0.000000
Xe 13.128463 -16.410579 3.282116
Xe 13.128463 -16.410579 6.564232
Xe 13.128463 -16.410579 9.846347
Xe 13.128463 -16.410579 13.128463
Xe 13.128463 -16.410579 16.410579
Xe 13.128463 -14.769521 -18.051637
Xe 13.128463 -14.769521 -14.769521
Xe 13.128463 -14.769521 -11.487405
Xe 13.128463 -14.769521 -8.205290
Xe 13.128463 -14.769521 -4.923174
Xe 13.128463 -14.769521 -1.641058
Xe 13.128463 -14.769521 1.641058
Xe 13.128463 -14.769521 4.923174
Xe 13.128463 -14.769521 8.205290
Xe 13.128463 -14.769521 11.487405
Xe 13.128463 -14.769521 14.769521
Xe 13.128463 -14.769521 18.051637
Xe 13.128463 -13.128463 -16.410579
Xe 13.128463 -13.128463 -13.128463
Xe 13.128463 -13.128463 -9.846347
Xe 13.128463 -13.128463 -6.564232
Xe 13.128463 -13.128463 -3.282116
Xe 13.128463 -13.128463 0.000000
Xe 13.128463 -13.128463 3.282116
Xe 13.128463 -13.128463 6.564232
Xe 13.128463 -13.128463 9.846347
Xe 13.128463 -13.128463 13.128463
Xe 13.128463 -13.128463 16.410579
Xe 13.128463 -11.487405 -18.051637
Xe 13.128463 -11.487405 -14.769521
Xe 13.128463 -11.487405 -11.487405
Xe 13.128463 -11.487405 -8.205290
Xe 13.128463 -11.487405 -4.923174
Xe 13.128463 -11.487405 -1.641058
Xe 13.128463 -11.487405 1.641058
Xe 13.128463 -11.487405 4.923174
Xe 13.128463 -11.487405 8.205290
Xe 13.128463 -11.487405 11.487405
Xe 13.128463 -11.487405 14.769521
Xe 13.128463 -11.487405 18.051637
Xe 13.128463 -9.846347 -16.410579
Xe 13.128463 -9.846347 -13.128463
Xe 13.128463 -9.846347 -9.846347
Xe 13.128463 -9.846347 -6.564232
Xe 13.128463 -9.846347 -3.282116
Xe 13.128463 -9.846347 0.000000
Xe 13.128463 -9.846347 3.282116
Xe 13.128463 -9.846347 6.564232
Xe 13.128463 -9.846347 9.846347
Xe 13.128463 -9.846347 13.128463
Xe 13.128463 -9.846347 16.410579
Xe 13.128463 -8.205290 -18.051637
Xe 13.128463 -8.205290 -14.769521
Xe 13.128463 -8.205290 -11.487405
Xe 13.128463 -8.205290 -8.205290
Xe 13.128463 -8.205290 -4.923174
Xe 13.128463 -8.205290 -1.641058
Xe 13.128463 -8.205290 1.641058
Xe 13.128463 -8.205290 4.923174
Xe 13.128463 -8.205290 8.205290
Xe 13.128463 -8.205290 11.487405
Xe 13.128463 -8.205290 14.769521
Xe 13.128463 -8.205290 18.051637
Xe 13.128463 -6.564232 -16.410579
Xe 13.128463 -6.564232 -13.128463
Xe 13.128463 -6.564232 -9.846347
Xe 13.128463 -6.564232 -6.564232
Xe 13.128463 -6.564232 -3.282116
Xe 13.128463 -6.564232 0.000000
Xe 13.128463 -6.564232 3.282116
Xe 13.128463 -6.564232 6.564232
Xe 13.128463 -6.564232 9.846347
Xe 13.128463 -6.564232 13.128463
Xe 13.128463 -6.564232 16.410579
Xe 13.128463 -4.923174 -18.051637
Xe 13.128463 -4.923174 -14.769521
Xe 13.128463 -4.923174 -11.487405
Xe 13.128463 -4.923174 -8.205290
Xe 13.128463 -4.923174 -4.923174
Xe 13.128463 -4.923174 -1.641058
Xe 13.128463 -4.923174 1.641058
Xe 13.128463 -4.923174 4.923174
Xe 13.128463 -4.923174 8.205290
Xe 13.128463 -4.923174 11.487405
Xe 13.128463 -4.923174 14.769521
Xe 13.128463 -4.923174 18.051637
Xe 13.128463 -3.282116 -16.410579
Xe 13.128463 -3.282116 -13.128463
Xe 13.128463 -3.282116 -9.846347
Xe 13.128463 -3.282116 -6.564232
Xe 13.128463 -3.282116 -3.282116
Xe 13.128463 -3.282116 0.000000
Xe 13.128463 -3.282116 3.282116
Xe 13.128463 -3.282116 6.564232
Xe 13.128463 -3.282116 9.846347
Xe 13.128463 -3.282116 13.128463
Xe 13.128463 -3.282116 16.410579
Xe 13.128463 -1.641058 -18.051637
Xe 13.128463 -1.641058 -14.769521
Xe 13.128463 -1.641058 -11.487405
Xe 13.128463 -1.641058 -8.205290
Xe 13.128463 -1.641058 -4.923174
Xe 13.128463 -1.641058 -1.641058
Xe 13.128463 -1.641058 1.641058
Xe 13.128463 -1.641058 4.923174
Xe 13.128463 -1.641058 8.205290
Xe 13.128463 -1.641058 11.487405
Xe 13.128463 -1.641058 14.769521
Xe 13.128463 -1.641058 18.051637
Xe 13.128463 0.000000 -16.410579
Xe 13.128463 0.000000 -13.128463
Xe 13.128463 0.000000 -9.846347
Xe 13.128463 0.000000 -6.564232
Xe 13.128463 0.000000 -3.282116
Xe 13.128463 0.000000 0.000000
Xe 13.128463 0.000000 3.282116
Xe 13.128463 0.000000 6.564232
Xe 13.128463 0.000000 9.846347
Xe 13.128463 0.000000 13.128463
Xe 13.128463 0.000000 16.410579
Xe 13.128463 1.641058 -18.051637
Xe 13.128463 1.641058 -14.769521
Xe 13.128463 1.641058 -11.487405
Xe 13.128463 1.641058 -8.205290
Xe 13.128463 1.641058 -4.923174
Xe 13.128463 1.641058 -1.641058
Xe 13.128463 1.641058 1.641058
Xe 13.128463 1.641058 4.923174
Xe 13.128463 1.641058 8.205290
Xe 13.128463 1.641058 11.487405
Xe 13.128463 1.641058 14.769521
Xe 13.128463 1.641058 18.051637
Xe 13.128463 3.282116 -16.410579
Xe 13.128463 3.282116 -13.128463
Xe 13.128463 3.282116 -9.846347
Xe 13.128463 3.282116 -6.564232
Xe 13.128463 3.282116 -3.282116
Xe 13.128463 3.282116 0.000000
Xe 13.128463 3.282116 3.282116
Xe 13.128463 3.282116 6.564232
Xe 13.128463 3.282116 9.846347
Xe 13.128463 3.282116 13.128463
Xe 13.128463 3.282116 16.410579
Xe 13.128463 4.923174 -18.051637
Xe 13.128463 4.923174 -14.769521
Xe 13.128463 4.923174 -11.487405
Xe 13.128463 4.923174 -8.205290
Xe 13.128463 4.923174 -4.923174
Xe 13.128463 4.923174 -1.641058
Xe 13.128463 4.923174 1.641058
Xe 13.128463 4.923174 4.923174
Xe 13.128463 4.923174 8.205290
Xe 13.128463 4.923174 11.487405
Xe 13.128463 4.923174 14.769521
Xe 13.128463 4.923174 18.051637
Xe 13.128463 6.564232 -16.410579
Xe 13.128463 6.564232 -13.128463
Xe 13.128463 6.564232 -9.846347
Xe 13.128463 6.564232 -6.564232
Xe 13.128463 6.564232 -3.282116
Xe 13.128463 6.564232 0.000000
Xe 13.128463 6.564232 3.282116
Xe 13.128463 6.564232 6.564232
Xe 13.128463 6.564232 9.846347
Xe 13.128463 6.564232 13.128463
Xe 13.128463 6.564232 16.410579
Xe 13.128463 8.205290 -18.051637
Xe 13.128463 8.205290 -14.769521
Xe 13.128463 8.205290 -11.487405
Xe 13.128463 8.205290 -8.205290
Xe 13.128463 8.205290 -4.923174
Xe 13.128463 8.205290 -1.641058
Xe 13.128463 8.205290 1.641058
Xe 13.128463 8.205290 4.923174
Xe 13.128463 8.205290 8.205290
Xe 13.128463 8.205290 11.487405
Xe 13.128463 8.205290 14.769521
Xe 13.128463 8.205290 18.051637
Xe 13.128463 9.846347 -16.410579
Xe 13.128463 9.846347 -13.128463
Xe 13.128463 9.846347 -9.846347
Xe 13.128463 9.846347 -6.564232
Xe 13.128463 9.846347 -3.282116
Xe 13.128463 9.846347 0.000000
Xe 13.128463 9.846347 3.282116
Xe 13.128463 9.846347 6.564232
Xe 13.128463 9.846347 9.846347
Xe 13.128463 9.846347 13.128463
Xe 13.128463 9.846347 16.410579
Xe 13.128463 11.487405 -18.051637
Xe 13.128463 11.487405 -14.769521
Xe 13.128463 11.487405 -11.487405
Xe 13.128463 11.487405 -8.205290
Xe 13.128463 11.487405 -4.923174
Xe 13.128463 11.487405 -1.641058
Xe 13.128463 11.487405 1.641058
Xe 13.128463 11.487405 4.923174
Xe 13.128463 11.487405 8.205290
Xe 13.128463 11.487405 11.487405
Xe 13.128463 11.487405 14.769521
Xe 13.128463 11.487405 18.051637
Xe 13.128463 13.128463 -16.410579
Xe 13.128463 13.128463 -13.128463
Xe 13.128463 13.128463 -9.846347
Xe 13.128463 13.128463 -6.564232
Xe 13.128463 13.128463 -3.282116
Xe 13.128463 13.128463 0.000000
Xe 13.128463 13.128463 3.282116
Xe 13.128463 13.128463 6.564232
Xe 13.128463 13.128463 9.846347
Xe 13.128463 13.128463 13.128463
Xe 13.128463 13.128463 16.410579
Xe 13.128463 14.769521 -18.051637
Xe 13.128463 14.769521 -14.769521
Xe 13.128463 14.769521 -11.487405
Xe 13.128463 14.769521 -8.205290
Xe 13.128463 14.769521 -4.923174
Xe 13.128463 14.769521 -1.641058
Xe 13.128463 14.769521 1.641058
Xe 13.128463 14.769521 4.923174
Xe 13.128463 14.769521 8.205290
Xe 13.128463 14.769521 11.487405
Xe 13.128463 14.769521 14.769521
Xe 13.128463 14.769521 18.051637
Xe 13.128463 16.410579 -16.410579
Xe 13.128463 16.410579 -13.128463
Xe 13.128463 16.410579 -9.846347
Xe 13.128463 16.410579 -6.564232
Xe 13.128463 16.410579 -3.282116
Xe 13.128463 16.410579 0.000000
Xe 13.128463 16.410579 3.282116
Xe 13.128463 16.410579 6.564232
Xe 13.128463 16.410579 9.846347
Xe 13.128463 16.410579 13.128463
Xe 13.128463 16.410579 16.410579
Xe 13.128463 18.051637 -18.051637
Xe 13.128463 18.051637 -14.769521
Xe 13.128463 18.051637 -11.487405
Xe 13.128463 18.051637 -8.205290
Xe 13.128463 18.051637 -4.923174
Xe 13.128463 18.051637 -1.641058
Xe 13.128463 18.051637 1.641058
Xe 13.128463 18.051637 4.923174
Xe 13.128463 18.051637 8.205290
Xe 13.128463 18.051637 11.487405
Xe 13.128463 18.051637 14.769521
Xe 13.128463 18.051637 18.051637
Xe 14.769521 -18.051637 -16.410579
Xe 14.769521 -18.051637 -13.128463
Xe 14.769521 -18.051637 -9.846347
Xe 14.769521 -18.051637 -6.564232
Xe 14.769521 -18.051637 -3.282116
Xe 14.769521 -18.051637 0.000000
Xe 14.769521 -18.051637 3.282116
Xe 14.769521 -18.051637 6.564232
Xe 14.769521 -18.051637 9.846347
Xe 14.769521 -18.051637 13.128463
Xe 14.769521 -18.051637 16.410579
Xe 14.769521 -16.410579 -18.051637
Xe 14.769521 -16.410579 -14.769521
Xe 14.769521 -16.410579 -11.487405
Xe 14.769521 -16.410579 -8.205290
Xe 14.769521 -16.410579 -4.923174
Xe 14.769521 -16.410579 -1.641058
Xe 14.769521 -16.410579 1.641058
Xe 14.769521 -16.410579 4.923174
Xe 14.769521 -16.410579 8.205290
Xe 14.769521 -16.410579 11.487405
Xe 14.769521 -16.410579 14.769521
Xe 14.769521 -16.410579 18.051637
Xe 14.769521 -14.769521 -16.410579
Xe 14.769521 -14.769521 -13.128463
Xe 14.769521 -14.769521 -9.846347
Xe 14.769521 -14.769521 -6.564232
Xe 14.769521 -14.769521 -3.282116
Xe 14.769521 -14.769521 0.000000
Xe 14.769521 -14.769521 3.282116
Xe 14.769521 -14.769521 6.564232
Xe 14.769521 -14.769521 9.846347
Xe 14.769521 -14.769521 13.128463
Xe 14.769521 -14.769521 16.410579
Xe 14.769521 -13.128463 -18.051637
Xe 14.769521 -13.128463 -14.769521
Xe 14.769521 -13.128463 -11.487405
Xe 14.769521 -13.128463 -8.205290
Xe 14.769521 -13.128463 -4.923174
Xe 14.769521 -13.128463 -1.641058
Xe 14.769521 -13.128463 1.641058
Xe 14.769521 -13.128463 4.923174
Xe 14.769521 -13.128463 8.205290
Xe 14.769521 -13.128463 11.487405
Xe 14.769521 -13.128463 14.769521
Xe 14.769521 -13.128463 18.051637
Xe 14.769521 -11.487405 -16.410579
Xe 14.769521 -11.487405 -13.128463
Xe 14.769521 -11.487405 -9.846347
Xe 14.769521 -11.487405 -6.564232
Xe 14.769521 -11.487405 -3.282116
Xe 14.769521 -11.487405 0.000000
Xe 14.769521 -11.487405 3.282116
Xe 14.769521 -11.487405 6.564232
Xe 14.769521 -11.487405 9.846347
Xe 14.769521 -11.487405 13.128463
Xe 14.769521 -11.487405 16.410579
Xe 14.769521 -9.846347 -18.051637
Xe 14.769521 -9.846347 -14.769521
Xe 14.769521 -9.846347 -11.487405
Xe 14.769521 -9.846347 -8.205290
Xe 14.769521 -9.846347 -4.923174
Xe 14.769521 -9.846347 -1.641058
Xe 14.769521 -9.846347 1.641058
Xe 14.769521 -9.846347 4.923174
Xe 14.769521 -9.846347 8.205290
Xe 14.769521 -9.846347 11.487405
Xe 14.769521 -9.846347 14.769521
Xe 14.769521 -9.846347 18.051637
Xe 14.769521 -8.205290 -16.410579
Xe 14.769521 -8.205290 -13.128463
Xe 14.769521 -8.205290 -9.846347
Xe 14.769521 -8.205290 -6.564232
Xe 14.769521 -8.205290 -3.282116
Xe 14.769521 -8.205290 0.000000
Xe 14.769521 -8.205290 3.282116
Xe 14.769521 -8.205290 6.564232
Xe 14.769521 -8.205290 9.846347
Xe 14.769521 -8.205290 13.128463
Xe 14.769521 -8.205290 16.410579
Xe 14.769521 -6.564232 -18.051637
Xe 14.769521 -6.564232 -14.769521
Xe 14.769521 -6.564232 -11.487405
Xe 14.769521 -6.564232 -8.205290
Xe 14.769521 -6.564232 -4.923174
Xe 14.769521 -6.564232 -1.641058
Xe 14.769521 -6.564232 1.641058
Xe 14.769521 -6.564232 4.923174
Xe 14.769521 -6.564232 8.205290
Xe 14.769521 -6.564232 11.487405
Xe 14.769521 -6.564232 14.769521
Xe 14.769521 -6.564232 18.051637
Xe 14.769521 -4.923174 -16.410579
Xe 14.769521 -4.923174 -13.128463
Xe 14.769521 -4.923174 -9.846347
Xe 14.769521 -4.923174 -6.564232
Xe 14.769521 -4.923174 -3.282116
Xe 14.769521 -4.923174 0.000000
Xe 14.769521 -4.923174 3.282116
Xe 14.769521 -4.923174 6.564232
Xe 14.769521 -4.923174 9.846347
Xe 14.769521 -4.923174 13.128463
Xe 14.769521 -4.923174 16.410579
Xe 14.769521 -3.282116 -18.051637
Xe 14.769521 -3.282116 -14.769521
Xe 14.769521 -3.282116 -11.487405
Xe 14.769521 -3.282116 -8.205290
Xe 14.769521 -3.282116 -4.923174
Xe 14.769521 -3.282116 -1.641058
Xe 14.769521 -3.282116 1.641058
Xe 14.769521 -3.282116 4.923174
Xe 14.769521 -3.282116 8.205290
Xe 14.769521 -3.282116 11.487405
Xe 14.769521 -3.282116 14.769521
Xe 14.769521 -3.282116 18.051637
Xe 14.769521 -1.641058 -16.410579
Xe 14.769521 -1.641058 -13.128463
Xe 14.769521 -1.641058 -9.846347
Xe 14.769521 -1.641058 -6.564232
Xe 14.769521 -1.641058 -3.282116
Xe 14.769521 -1.641058 0.000000
Xe 14.769521 -1.641058 3.282116
Xe 14.769521 -1.641058 6.564232
Xe 14.769521 -1.641058 9.846347
Xe 14.769521 -1.641058 13.128463
Xe 14.769521 -1.641058 16.410579
Xe 14.769521 0.000000 -18.051637
Xe 14.769521 0.000000 -14.769521
Xe 14.769521 0.000000 -11.487405
Xe 14.769521 0.000000 -8.205290
Xe 14.769521 0.000000 -4.923174
Xe 14.769521 0.000000 -1.641058
Xe 14.769521 0.000000 1.641058
Xe 14.769521 0.000000 4.923174
Xe 14.769521 0.000000 8.205290
Xe 14.769521 0.000000 11.487405
Xe 14.769521 0.000000 14.769521
Xe 14.769521 0.000000 18.051637
Xe 14.769521 1.641058 -16.410579
Xe 14.769521 1.641058 -13.128463
Xe 14.769521 1.641058 -9.846347
Xe 14.769521 1.641058 -6.564232
Xe 14.769521 1.641058 -3.282116
Xe 14.769521 1.641058 0.000000
Xe 14.769521 1.641058 3.282116
Xe 14.769521 1.641058 6.564232
Xe 14.769521 1.641058 9.846347
Xe 14.769521 1.641058 13.128463
Xe 14.769521 1.641058 16.410579
Xe 14.769521 3.282116 -18.051637
Xe 14.769521 3.282116 -14.769521
Xe 14.769521 3.282116 -11.487405
Xe 14.769521 3.282116 -8.205290
Xe 14.769521 3.282116 -4.923174
Xe 14.769521 3.282116 -1.641058
Xe 14.769521 3.282116 1.641058
Xe 14.769521 3.282116 4.923174
Xe 14.769521 3.282116 8.205290
Xe 14.769521 3.282116 11.487405
Xe 14.769521 3.282116 14.769521
Xe 14.769521 3.282116 18.051637
Xe 14.769521 4.923174 -16.410579
Xe 14.769521 4.923174 -13.128463
Xe 14.769521 4.923174 -9.846347
Xe 14.769521 4.923174 -6.564232
Xe 14.769521 4.923174 -3.282116
Xe 14.769521 4.923174 0.000000
Xe 14.769521 4.923174 3.282116
Xe 14.769521 4.923174 6.564232
Xe 14.769521 4.923174 9.846347
Xe 14.769521 4.923174 13.128463
Xe 14.769521 4.923174 16.410579
Xe 14.769521 6.564232 -18.051637
Xe 14.769521 6.564232 -14.769521
Xe 14.769521 6.564232 -11.487405
Xe 14.769521 6.564232 -8.205290
Xe 14.769521 6.564232 -4.923174
Xe 14.769521 6.564232 -1.641058
Xe 14.769521 6.564232 1.641058
Xe 14.769521 6.564232 4.923174
Xe 14.769521 6.564232 8.205290
Xe 14.769521 6.564232 11.487405
Xe 14.769521 6.564232 14.769521
Xe 14.769521 6.564232 18.051637
Xe 14.769521 8.205290 -16.410579
Xe 14.769521 8.205290 -13.128463
Xe 14.769521 8.205290 -9.846347
Xe 14.769521 8.205290 -6.564232
Xe 14.769521 8.205290 -3.282116
Xe 14.769521 8.205290 0.000000
Xe 14.769521 8.205290 3.282116
Xe 14.769521 8.205290 6.564232
Xe 14.769521 8.205290 9.846347
Xe 14.769521 8.205290 13.128463
Xe 14.769521 8.205290 16.410579
Xe 14.769521 9.846347 -18.051637
Xe 14.769521 9.846347 -14.769521
Xe 14.769521 9.846347 -11.487405
Xe 14.769521 9.846347 -8.205290
Xe 14.769521 9.846347 -4.923174
Xe 14.769521 9.846347 -1.641058
Xe 14.769521 9.846347 1.641058
Xe 14.769521 9.846347 4.923174
Xe 14.769521 9.846347 8.205290
Xe 14.769521 9.846347 11.487405
Xe 14.769521 9.846347 14.769521
Xe 14.769521 9.846347 18.051637
Xe 14.769521 11.487405 -16.410579
Xe 14.769521 11.487405 -13.128463
Xe 14.769521 11.487405 -9.846347
Xe 14.769521 11.487405 -6.564232
Xe 14.769521 11.487405 -3.282116
Xe 14.769521 11.487405 0.000000
Xe 14.769521 11.487405 3.282116
Xe 14.769521 11.487405 6.564232
Xe 14.769521 11.487405 9.846347
Xe 14.769521 11.487405 13.128463
Xe 14.769521 11.487405 16.410579
Xe 14.769521 13.128463 -18.051637
Xe 14.769521 13.128463 -14.769521
Xe 14.769521 13.128463 -11.487405
Xe 14.769521 13.128463 -8.205290
Xe 14.769521 13.128463 -4.923174
Xe 14.769521 13.128463 -1.641058
Xe 14.769521 13.128463 1.641058
Xe 14.769521 13.128463 4.923174
Xe 14.769521 13.128463 8.205290
Xe 14.769521 13.128463 11.487405
Xe 14.769521 13.128463 14.769521
Xe 14.769521 13.128463 18.051637
Xe 14.769521 14.769521 -16.410579
Xe 14.769521 14.769521 -13.128463
Xe 14.769521 14.769521 -9.846347
Xe 14.769521 14.769521 -6.564232
Xe 14.769521 14.769521 -3.282116
Xe 14.769521 14.769521 0.000000
Xe 14.769521 14.769521 3.282116
Xe 14.769521 14.769521 6.564232
Xe 14.769521 14.769521 9.846347
Xe 14.769521 14.769521 13.128463
Xe 14.769521 14.769521 16.410579
Xe 14.769521 16.410579 -18.051637
Xe 14.769521 16.410579 -14.769521
Xe 14.769521 16.410579 -11.487405
Xe 14.769521 16.410579 -8.205290
Xe 14.769521 16.410579 -4.923174
Xe 14.769521 16.410579 -1.641058
Xe 14.769521 16.410579 1.641058
Xe 14.769521 16.410579 4.923174
Xe 14.769521 16.410579 8.205290
Xe 14.769521 16.410579 11.487405
Xe 14.769521 16.410579 14.769521
Xe 14.769521 16.410579 18.051637
Xe 14.769521 18.051637 -16.410579
Xe 14.769521 18.051637 -13.128463
Xe 14.769521 18.051637 -9.846347
Xe 14.769521 18.051637 -6.564232
Xe 14.769521 18.051637 -3.282116
Xe 14.769521 18.051637 0.000000
Xe 14.769521 18.051637 3.282116
Xe 14.769521 18.051637 6.564232
Xe 14.769521 18.051637 9.846347
Xe 14.769521 18.051637 13.128463
Xe 14.769521 18.051637 16.410579
Xe 16.410579 -18.051637 -18.051637
Xe 16.410579 -18.051637 -14.769521
Xe 16.410579 -18.051637 -11.487405
Xe 16.410579 -18.051637 -8.205290
Xe 16.410579 -18.051637 -4.923174
Xe 16.410579 -18.051637 -1.641058
Xe 16.410579 -18.051637 1.641058
Xe 16.410579 -18.051637 4.923174
Xe 16.410579 -18.051637 8.205290
Xe 16.410579 -18.051637 11.487405
Xe 16.410579 -18.051637 14.769521
Xe 16.410579 -18.051637 18.051637
Xe 16.410579 -16.410579 -16.410579
Xe 16.410579 -16.410579 -13.128463
Xe 16.410579 -16.410579 -9.846347
Xe 16.410579 -16.410579 -6.564232
Xe 16.410579 -16.410579 -3.282116
Xe 16.410579 -16.410579 0.000000
Xe 16.410579 -16.410579 3.282116
Xe 16.410579 -16.410579 6.564232
Xe 16.410579 -16.410579 9.846347
Xe 16.410579 -16.410579 13.128463
Xe 16.410579 -16.410579 16.410579
Xe 16.410579 -14.769521 -18.051637
Xe 16.410579 -14.769521 -14.769521
Xe 16.410579 -14.769521 -11.487405
Xe 16.410579 -14.769521 -8.205290
Xe 16.410579 -14.769521 -4.923174
Xe 16.410579 -14.769521 -1.641058
Xe 16.410579 -14.769521 1.641058
Xe 16.410579 -14.769521 4.923174
Xe 16.410579 -14.769521 8.205290
Xe 16.410579 -14.769521 11.487405
Xe 16.410579 -14.769521 14.769521
Xe 16.410579 -14.769521 18.051637
Xe 16.410579 -13.128463 -16.410579
Xe 16.410579 -13.128463 -13.128463
Xe 16.410579 -13.128463 -9.846347
Xe 16.410579 -13.128463 -6.564232
Xe 16.410579 -13.128463 -3.282116
Xe 16.410579 -13.128463 0.000000
Xe 16.410579 -13.128463 3.282116
Xe 16.410579 -13.128463 6.564232
Xe 16.410579 -13.128463 9.846347
Xe 16.410579 -13.128463 13.128463
Xe 16.410579 -13.128463 16.410579
Xe 16.410579 -11.487405 -18.051637
Xe 16.410579 -11.487405 -14.769521
Xe 16.410579 -11.487405 -11.487405
Xe 16.410579 -11.487405 -8.205290
Xe 16.410579 -11.487405 -4.923174
Xe 16.410579 -11.487405 -1.641058
Xe 16.410579 -11.487405 1.641058
Xe 16.410579 -11.487405 4.923174
Xe 16.410579 -11.487405 8.205290
Xe 16.410579 -11.487405 11.487405
Xe 16.410579 -11.487405 14.769521
Xe 16.410579 -11.487405 18.051637
Xe 16.410579 -9.846347 -16.410579
Xe 16.410579 -9.846347 -13.128463
Xe 16.410579 -9.846347 -9.846347
Xe 16.410579 -9.846347 -6.564232
Xe 16.410579 -9.846347 -3.282116
Xe 16.410579 -9.846347 0.000000
Xe 16.410579 -9.846347 3.282116
Xe 16.410579 -9.846347 6.564232
Xe 16.410579 -9.846347 9.846347
Xe 16.410579 -9.846347 13.128463
Xe 16.410579 -9.846347 16.410579
Xe 16.410579 -8.205290 -18.051637
Xe 16.410579 -8.205290 -14.769521
Xe 16.410579 -8.205290 -11.487405
Xe 16.410579 -8.205290 -8.205290
Xe 16.410579 -8.205290 -4.923174
Xe 16.410579 -8.205290 -1.641058
Xe 16.410579 -8.205290 1.641058
Xe 16.410579 -8.205290 4.923174
Xe 16.410579 -8.205290 8.205290
Xe 16.410579 -8.205290 11.487405
Xe 16.410579 -8.205290 14.769521
Xe 16.410579 -8.205290 18.051637
Xe 16.410579 -6.564232 -16.410579
Xe 16.410579 -6.564232 -13.128463
Xe 16.410579 -6.564232 -9.846347
Xe 16.410579 -6.564232 -6.564232
Xe 16.410579 -6.564232 -3.282116
Xe 16.410579 -6.564232 0.000000
Xe 16.410579 -6.564232 3.282116
Xe 16.410579 -6.564232 6.564232
Xe 16.410579 -6.564232 9.846347
Xe 16.410579 -6.564232 13.128463
Xe 16.410579 -6.564232 16.410579
Xe 16.410579 -4.923174 -18.051637
Xe 16.410579 -4.923174 -14.769521
Xe 16.410579 -4.923174 -11.487405
Xe 16.410579 -4.923174 -8.205290
Xe 16.410579 -4.923174 -4.923174
Xe 16.410579 -4.923174 -1.641058
Xe 16.410579 -4.923174 1.641058
Xe 16.410579 -4.923174 4.923174
Xe 16.410579 -4.923174 8.205290
Xe 16.410579 -4.923174 11.487405
Xe 16.410579 -4.923174 14.769521
Xe 16.410579 -4.923174 18.051637
Xe 16.410579 -3.282116 -16.410579
Xe 16.410579 -3.282116 -13.128463
Xe 16.410579 -3.282116 -9.846347
Xe 16.410579 -3.282116 -6.564232
Xe 16.410579 -3.282116 -3.282116
Xe 16.410579 -3.282116 0.000000
Xe 16.410579 -3.282116 3.282116
Xe 16.410579 -3.282116 6.564232
Xe 16.410579 -3.282116 9.846347
Xe 16.410579 -3.282116 13.128463
Xe 16.410579 -3.282116 16.410579
Xe 16.410579 -1.641058 -18.051637
Xe 16.410579 -1.641058 -14.769521
Xe 16.410579 -1.641058 -11.487405
Xe 16.410579 -1.641058 -8.205290
Xe 16.410579 -1.641058 -4.923174
Xe 16.410579 -1.641058 -1.641058
Xe 16.410579 -1.641058 1.641058
Xe 16.410579 -1.641058 4.923174
Xe 16.410579 -1.641058 8.205290
Xe 16.410579 -1.641058 11.487405
Xe 16.410579 -1.641058 14.769521
Xe 16.410579 -1.641058 18.051637
Xe 16.410579 0.000000 -16.410579
Xe 16.410579 0.000000 -13.128463
Xe 16.410579 0.000000 -9.846347
Xe 16.410579 0.000000 -6.564232
Xe 16.410579 0.000000 -3.282116
Xe 16.410579 0.000000 0.000000
Xe 16.410579 0.000000 3.282116
Xe 16.410579 0.000000 6.564232
Xe 16.410579 0.000000 9.846347
Xe 16.410579 0.000000 13.128463
Xe 16.410579 0.000000 16.410579
Xe 16.410579 1.641058 -18.051637
Xe 16.410579 1.641058 -14.769521
Xe 16.410579 1.641058 -11.487405
Xe 16.410579 1.641058 -8.205290
Xe 16.410579 1.641058 -4.923174
Xe 16.410579 1.641058 -1.641058
Xe 16.410579 1.641058 1.641058
Xe 16.410579 1.641058 4.923174
Xe 16.410579 1.641058 8.205290
Xe 16.410579 1.641058 11.487405
Xe 16.410579 1.641058 14.769521
Xe 16.410579 1.641058 18.051637
Xe 16.410579 3.282116 -16.410579
Xe 16.410579 3.282116 -13.128463
Xe 16.410579 3.282116 -9.846347
Xe 16.410579 3.282116 -6.564232
Xe 16.410579 3.282116 -3.282116
Xe 16.410579 3.282116 0.000000
Xe 16.410579 3.282116 3.282116
Xe 16.410579 3.282116 6.564232
Xe 16.410579 3.282116 9.846347
Xe 16.410579 3.282116 13.128463
Xe 16.410579 3.282116 16.410579
Xe 16.410579 4.923174 -18.051637
Xe 16.410579 4.923174 -14.769521
Xe 16.410579 4.923174 -11.487405
Xe 16.410579 4.923174 -8.205290
Xe 16.410579 4.923174 -4.923174
Xe 16.410579 4.923174 -1.641058
Xe 16.410579 4.923174 1.641058
Xe 16.410579 4.923174 4.923174
Xe 16.410579 4.923174 8.205290
Xe 16.410579 4.923174 11.487405
Xe 16.410579 4.923174 14.769521
Xe 16.410579 4.923174 18.051637
Xe 16.410579 6.564232 -16.410579
Xe 16.410579 6.564232 -13.128463
Xe 16.410579 6.564232 -9.846347
Xe 16.410579 6.564232 -6.564232
Xe 16.410579 6.564232 -3.282116
Xe 16.410579 6.564232 0.000000
Xe 16.410579 6.564232 3.282116
Xe 16.410579 6.564232 6.564232
Xe 16.410579 6.564232 9.846347
Xe 16.410579 6.564232 13.128463
Xe 16.410579 6.564232 16.410579
Xe 16.410579 8.205290 -18.051637
Xe 16.410579 8.205290 -14.769521
Xe 16.410579 8.205290 -11.487405
Xe 16.410579 8.205290 -8.205290
Xe 16.410579 8.205290 -4.923174
Xe 16.410579 8.205290 -1.641058
Xe 16.410579 8.205290 1.641058
Xe 16.410579 8.205290 4.923174
Xe 16.410579 8.205290 8.205290
Xe 16.410579 8.205290 11.487405
Xe 16.410579 8.205290 14.769521
Xe 16.410579 8.205290 18.051637
Xe 16.410579 9.846347 -16.410579
Xe 16.410579 9.846347 -13.128463
Xe 16.410579 9.846347 -9.846347
Xe 16.410579 9.846347 -6.564232
Xe 16.410579 9.846347 -3.282116
Xe 16.410579 9.846347 0.000000
Xe 16.410579 9.846347 3.282116
Xe 16.410579 9.846347 6.564232
Xe 16.410579 9.846347 9.846347
Xe 16.410579 9.846347 13.128463
Xe 16.410579 9.846347 16.410579
Xe 16.410579 11.487405 -18.051637
Xe 16.410579 11.487405 -14.769521
Xe 16.410579 11.487405 -11.487405
Xe 16.410579 11.487405 -8.205290
Xe 16.410579 11.487405 -4.923174
Xe 16.410579 11.487405 -1.641058
Xe 16.410579 11.487405 1.641058
Xe 16.410579 11.487405 4.923174
Xe 16.410579 11.487405 8.205290
Xe 16.410579 11.487405 11.487405
Xe 16.410579 11.487405 14.769521
Xe 16.410579 11.487405 18.051637
Xe 16.410579 13.128463 -16.410579
Xe 16.410579 13.128463 -13.128463
Xe 16.410579 13.128463 -9.846347
Xe 16.410579 13.128463 -6.564232
Xe 16.410579 13.128463 -3.282116
Xe 16.410579 13.128463 0.000000
Xe 16.410579 13.128463 3.282116
Xe 16.410579 13.128463 6.564232
Xe 16.410579 13.128463 9.846347
Xe 16.410579 13.128463 13.128463
Xe 16.410579 13.128463 16.410579
Xe 16.410579 14.769521 -18.051637
Xe 16.410579 14.769521 -14.769521
Xe 16.410579 14.769521 -11.487405
Xe 16.410579 14.769521 -8.205290
Xe 16.410579 14.769521 -4.923174
Xe 16.410579 14.769521 -1.641058
Xe 16.410579 14.769521 1.641058
Xe 16.410579 14.769521 4.923174
Xe 16.410579 14.769521 8.205290
Xe 16.410579 14.769521 11.487405
Xe 16.410579 14.769521 14.769521
Xe 16.410579 14.769521 18.051637
Xe 16.410579 16.410579 -16.410579
Xe 16.410579 16.410579 -13.128463
Xe 16.410579 16.410579 -9.846347
Xe 16.410579 16.410579 -6.564232
Xe 16.410579 16.410579 -3.282116
Xe 16.410579 16.410579 0.000000
Xe 16.410579 16.410579 3.282116
Xe 16.410579 16.410579 6.564232
Xe 16.410579 16.410579 9.846347
Xe 16.410579 16.410579 13.128463
Xe 16.410579 16.410579 16.410579
Xe 16.410579 18.051637 -18.051637
Xe 16.410579 18.051637 -14.769521
Xe 16.410579 18.051637 -11.487405
Xe 16.410579 18.051637 -8.205290
Xe 16.410579 18.051637 -4.923174
Xe 16.410579 18.051637 -1.641058
Xe 16.410579 18.051637 1.641058
Xe 16.410579 18.051637 4.923174
Xe 16.410579 18.051637 8.205290
Xe 16.410579 18.051637 11.487405
Xe 16.410579 18.051637 14.769521
Xe 16.410579 18.051637 18.051637
Xe 18.051637 -18.051637 -16.410579
Xe 18.051637 -18.051637 -13.128463
Xe 18.051637 -18.051637 -9.846347
Xe 18.051637 -18.051637 -6.564232
Xe 18.051637 -18.051637 -3.282116
Xe 18.051637 -18.051637 0.000000
Xe 18.051637 -18.051637 3.282116
Xe 18.051637 -18.051637 6.564232
Xe 18.051637 -18.051637 9.846347
Xe 18.051637 -18.051637 13.128463
Xe 18.051637 -18.051637 16.410579
Xe 18.051637 -16.410579 -18.051637
Xe 18.051637 -16.410579 -14.769521
Xe 18.051637 -16.410579 -11.487405
Xe 18.051637 -16.410579 -8.205290
Xe 18.051637 -16.410579 -4.923174
Xe 18.051637 -16.410579 -1.641058
Xe 18.051637 -16.410579 1.641058
Xe 18.051637 -16.410579 4.923174
Xe 18.051637 -16.410579 8.205290
Xe 18.051637 -16.410579 11.487405
Xe 18.051637 -16.410579 14.769521
Xe 18.051637 -16.410579 18.051637
Xe 18.051637 -14.769521 -16.410579
Xe 18.051637 -14.769521 -13.128463
Xe 18.051637 -14.769521 -9.846347
Xe 18.051637 -14.769521 -6.564232
Xe 18.051637 -14.769521 -3.282116
Xe 18.051637 -14.769521 0.000000
Xe 18.051637 -14.769521 3.282116
Xe 18.051637 -14.769521 6.564232
Xe 18.051637 -14.769521 9.846347
Xe 18.051637 -14.769521 13.128463
Xe 18.051637 -14.769521 16.410579
Xe 18.051637 -13.128463 -18.051637
Xe 18.051637 -13.128463 -14.769521
Xe 18.051637 -13.128463 -11.487405
Xe 18.051637 -13.128463 -8.205290
Xe 18.051637 -13.128463 -4.923174
Xe 18.051637 -13.128463 -1.641058
Xe 18.051637 -13.128463 1.641058
Xe 18.051637 -13.128463 4.923174
Xe 18.051637 -13.128463 8.205290
Xe 18.051637 -13.128463 11.487405
Xe 18.051637 -13.128463 14.769521
Xe 18.051637 -13.128463 18.051637
Xe 18.051637 -11.487405 -16.410579
Xe 18.051637 -11.487405 -13.128463
Xe 18.051637 -11.487405 -9.846347
Xe 18.051637 -11.487405 -6.564232
Xe 18.051637 -11.487405 -3.282116
Xe 18.051637 -11.487405 0.000000
Xe 18.051637 -11.487405 3.282116
Xe 18.051637 -11.487405 6.564232
Xe 18.051637 -11.487405 9.846347
Xe 18.051637 -11.487405 13.128463
Xe 18.051637 -11.487405 16.410579
Xe 18.051637 -9.846347 -18.051637
Xe 18.051637 -9.846347 -14.769521
Xe 18.051637 -9.846347 -11.487405
Xe 18.051637 -9.846347 -8.205290
Xe 18.051637 -9.846347 -4.923174
Xe 18.051637 -9.846347 -1.641058
Xe 18.051637 -9.846347 1.641058
Xe 18.051637 -9.846347 4.923174
Xe 18.051637 -9.846347 8.205290
Xe 18.051637 -9.846347 11.487405
Xe 18.051637 -9.846347 14.769521
Xe 18.051637 -9.846347 18.051637
Xe 18.051637 -8.205290 -16.410579
Xe 18.051637 -8.205290 -13.128463
Xe 18.051637 -8.205290 -9.846347
Xe 18.051637 -8.205290 -6.564232
Xe 18.051637 -8.205290 -3.282116
Xe 18.051637 -8.205290 0.000000
Xe 18.051637 -8.205290 3.282116
Xe 18.051637 -8.205290 6.564232
Xe 18.051637 -8.205290 9.846347
Xe 18.051637 -8.205290 13.128463
Xe 18.051637 -8.205290 16.410579
Xe 18.051637 -6.564232 -18.051637
Xe 18.051637 -6.564232 -14.769521
Xe 18.051637 -6.564232 -11.487405
Xe 18.051637 -6.564232 -8.205290
Xe 18.051637 -6.564232 -4.923174
Xe 18.051637 -6.564232 -1.641058
Xe 18.051637 -6.564232 1.641058
Xe 18.051637 -6.564232 4.923174
Xe 18.051637 -6.564232 8.205290
Xe 18.051637 -6.564232 11.487405
Xe 18.051637 -6.564232 14.769521
Xe 18.051637 -6.564232 18.051637
Xe 18.051637 -4.923174 -16.410579
Xe 18.051637 -4.923174 -13.128463
Xe 18.051637 -4.923174 -9.846347
Xe 18.051637 -4.923174 -6.564232
Xe 18.051637 -4.923174 -3.282116
Xe 18.051637 -4.923174 0.000000
Xe 18.051637 -4.923174 3.282116
Xe 18.051637 -4.923174 6.564232
Xe 18.051637 -4.923174 9.846347
Xe 18.051637 -4.923174 13.128463
Xe 18.051637 -4.923174 16.410579
Xe 18.051637 -3.282116 -18.051637
Xe 18.051637 -3.282116 -14.769521
Xe 18.051637 -3.282116 -11.487405
Xe 18.051637 -3.282116 -8.205290
Xe 18.051637 -3.282116 -4.923174
Xe 18.051637 -3.282116 -1.641058
Xe 18.051637 -3.282116 1.641058
Xe 18.051637 -3.282116 4.923174
Xe 18.051637 -3.282116 8.205290
Xe 18.051637 -3.282116 11.487405
Xe 18.051637 -3.282116 14.769521
Xe 18.051637 -3.282116 18.051637
Xe 18.051637 -1.641058 -16.410579
Xe 18.051637 -1.641058 -13.128463
Xe 18.051637 -1.641058 -9.846347
Xe 18.051637 -1.641058 -6.564232
Xe 18.051637 -1.641058 -3.282116
Xe 18.051637 -1.641058 0.000000
Xe 18.051637 -1.641058 3.282116
Xe 18.051637 -1.641058 6.564232
Xe 18.051637 -1.641058 9.846347
Xe 18.051637 -1.641058 13.128463
Xe 18.051637 -1.641058 16.410579
Xe 18.051637 0.000000 -18.051637
Xe 18.051637 0.000000 -14.769521
Xe 18.051637 0.000000 -11.487405
Xe 18.051637 0.000000 -8.205290
Xe 18.051637 0.000000 -4.923174
Xe 18.051637 0.000000 -1.641058
Xe 18.051637 0.000000 1.641058
Xe 18.051637 0.000000 4.923174
Xe 18.051637 0.000000 8.205290
Xe 18.051637 0.000000 11.487405
Xe 18.051637 0.000000 14.769521
Xe 18.051637 0.000000 18.051637
Xe 18.051637 1.641058 -16.410579
Xe 18.051637 1.641058 -13.128463
Xe 18.051637 1.641058 -9.846347
Xe 18.051637 1.641058 -6.564232
Xe 18.051637 1.641058 -3.282116
Xe 18.051637 1.641058 0.000000
Xe 18.051637 1.641058 3.282116
Xe 18.051637 1.641058 6.564232
Xe 18.051637 1.641058 9.846347
Xe 18.051637 1.641058 13.128463
Xe 18.051637 1.641058 16.410579
Xe 18.051637 3.282116 -18.051637
Xe 18.051637 3.282116 -14.769521
Xe 18.051637 3.282116 -11.487405
Xe 18.051637 3.282116 -8.205290
Xe 18.051637 3.282116 -4.923174
Xe 18.051637 3.282116 -1.641058
Xe 18.051637 3.282116 1.641058
Xe 18.051637 3.282116 4.923174
Xe 18.051637 3.282116 8.205290
Xe 18.051637 3.282116 11.487405
Xe 18.051637 3.282116 14.769521
Xe 18.051637 3.282116 18.051637
Xe 18.051637 4.923174 -16.410579
Xe 18.051637 4.923174 -13.128463
Xe 18.051637 4.923174 -9.846347
Xe 18.051637 4.923174 -6.564232
Xe 18.051637 4.923174 -3.282116
Xe 18.051637 4.923174 0.000000
Xe 18.051637 4.923174 3.282116
Xe 18.051637 4.923174 6.564232
Xe 18.051637 4.923174 9.846347
Xe 18.051637 4.923174 13.128463
Xe 18.051637 4.923174 16.410579
Xe 18.051637 6.564232 -18.051637
Xe 18.051637 6.564232 -14.769521
Xe 18.051637 6.564232 -11.487405
Xe 18.051637 6.564232 -8.205290
Xe 18.051637 6.564232 -4.923174
Xe 18.051637 6.564232 -1.641058
Xe 18.051637 6.564232 1.641058
Xe 18.051637 6.564232 4.923174
Xe 18.051637 6.564232 8.205290
Xe 18.051637 6.564232 11.487405
Xe 18.051637 6.564232 14.769521
Xe 18.051637 6.564232 18.051637
Xe 18.051637 8.205290 -16.410579
Xe 18.051637 8.205290 -13.128463
Xe 18.051637 8.205290 -9.846347
Xe 18.051637 8.205290 -6.564232
Xe 18.051637 8.205290 -3.282116
Xe 18.051637 8.205290 0.000000
Xe 18.051637 8.205290 3.282116
Xe 18.051637 8.205290 6.564232
Xe 18.051637 8.205290 9.846347
Xe 18.051637 8.205290 13.128463
Xe 18.051637 8.205290 16.410579
Xe 18.051637 9.846347 -18.051637
Xe 18.051637 9.846347 -14.769521
Xe 18.051637 9.846347 -11.487405
Xe 18.051637 9.846347 -8.205290
Xe 18.051637 9.846347 -4.923174
Xe 18.051637 9.846347 -1.641058
Xe 18.051637 9.846347 1.641058
Xe 18.051637 9.846347 4.923174
Xe 18.051637 9.846347 8.205290
Xe 18.051637 9.846347 11.487405
Xe 18.051637 9.846347 14.769521
Xe 18.051637 9.846347 18.051637
Xe 18.051637 11.487405 -16.410579
Xe 18.051637 11.487405 -13.128463
Xe 18.051637 11.487405 -9.846347
Xe 18.051637 11.487405 -6.564232
Xe 18.051637 11.487405 -3.282116
Xe 18.051637 11.487405 0.000000
Xe 18.051637 11.487405 3.282116
Xe 18.051637 11.487405 6.564232
Xe 18.051637 11.487405 9.846347
Xe 18.051637 11.487405 13.128463
Xe 18.051637 11.487405 16.410579
Xe 18.051637 13.128463 -18.051637
Xe 18.051637 13.128463 -14.769521
Xe 18.051637 13.128463 -11.487405
Xe 18.051637 13.128463 -8.205290
Xe 18.051637 13.128463 -4.923174
Xe 18.051637 13.128463 -1.641058
Xe 18.051637 13.128463 1.641058
Xe 18.051637 13.128463 4.923174
Xe 18.051637 13.128463 8.205290
Xe 18.051637 13.128463 11.487405
Xe 18.051637 13.128463 14.769521
Xe 18.051637 13.128463 18.051637
Xe 18.051637 14.769521 -16.410579
Xe 18.051637 14.769521 -13.128463
Xe 18.051637 14.769521 -9.846347
Xe 18.051637 14.769521 -6.564232
Xe 18.051637 14.769521 -3.282116
Xe 18.051637 14.769521 0.000000
Xe 18.051637 14.769521 3.282116
Xe 18.051637 14.769521 6.564232
Xe 18.051637 14.769521 9.846347
Xe 18.051637 14.769521 13.128463
Xe 18.051637 14.769521 16.410579
Xe 18.051637 16.410579 -18.051637
Xe 18.051637 16.410579 -14.769521
Xe 18.051637 16.410579 -11.487405
Xe 18.051637 16.410579 -8.205290
Xe 18.051637 16.410579 -4.923174
Xe 18.051637 16.410579 -1.641058
Xe 18.051637 16.410579 1.641058
Xe 18.051637 16.410579 4.923174
Xe 18.051637 16.410579 8.205290
Xe 18.051637 16.410579 11.487405
Xe 18.051637 16.410579 14.769521
Xe 18.051637 16.410579 18.051637
Xe 18.051637 18.051637 -16.410579
Xe 18.051637 18.051637 -13.128463
Xe 18.051637 18.051637 -9.846347
Xe 18.051637 18.051637 -6.564232
Xe 18.051637 18.051637 -3.282116
Xe 18.051637 18.051637 0.000000
Xe 18.051637 18.051637 3.282116
Xe 18.051637 18.051637 6.564232
Xe 18.051637 18.051637 9.846347
Xe 18.051637 18.051637 13.128463
Xe 18.051637 18.051637 16.410579
Xe 0.000000 0.000000 0.000000
