# Supplementary material for: SAP-X2C: Optimally-Simple Two-Component Relativistic Hamiltonian with Size-Intensive Picture Change
Source: J Chem Theory Comput. 2026 Mar 26;22(7):3443–52. doi: 10.1021/acs.jctc.6c00032 (PMC13085237; doi:10.1021/acs.jctc.6c00032)
Supplement: Supplementary file 1 [file ct6c00032_si_001.zip › supporting-information/xyz_files/xe_lattice_fragments/xe_6.xyz]

1099

Xe -9.846347 -9.846347 -9.846347
Xe -9.846347 -9.846347 -6.564232
Xe -9.846347 -9.846347 -3.282116
Xe -9.846347 -9.846347 0.000000
Xe -9.846347 -9.846347 3.282116
Xe -9.846347 -9.846347 6.564232
Xe -9.846347 -9.846347 9.846347
Xe -9.846347 -8.205290 -8.205290
Xe -9.846347 -8.205290 -4.923174
Xe -9.846347 -8.205290 -1.641058
Xe -9.846347 -8.205290 1.641058
Xe -9.846347 -8.205290 4.923174
Xe -9.846347 -8.205290 8.205290
Xe -9.846347 -6.564232 -9.846347
Xe -9.846347 -6.564232 -6.564232
Xe -9.846347 -6.564232 -3.282116
Xe -9.846347 -6.564232 0.000000
Xe -9.846347 -6.564232 3.282116
Xe -9.846347 -6.564232 6.564232
Xe -9.846347 -6.564232 9.846347
Xe -9.846347 -4.923174 -8.205290
Xe -9.846347 -4.923174 -4.923174
Xe -9.846347 -4.923174 -1.641058
Xe -9.846347 -4.923174 1.641058
Xe -9.846347 -4.923174 4.923174
Xe -9.846347 -4.923174 8.205290
Xe -9.846347 -3.282116 -9.846347
Xe -9.846347 -3.282116 -6.564232
Xe -9.846347 -3.282116 -3.282116
Xe -9.846347 -3.282116 0.000000
Xe -9.846347 -3.282116 3.282116
Xe -9.846347 -3.282116 6.564232
Xe -9.846347 -3.282116 9.846347
Xe -9.846347 -1.641058 -8.205290
Xe -9.846347 -1.641058 -4.923174
Xe -9.846347 -1.641058 -1.641058
Xe -9.846347 -1.641058 1.641058
Xe -9.846347 -1.641058 4.923174
Xe -9.846347 -1.641058 8.205290
Xe -9.846347 0.000000 -9.846347
Xe -9.846347 0.000000 -6.564232
Xe -9.846347 0.000000 -3.282116
Xe -9.846347 0.000000 0.000000
Xe -9.846347 0.000000 3.282116
Xe -9.846347 0.000000 6.564232
Xe -9.846347 0.000000 9.846347
Xe -9.846347 1.641058 -8.205290
Xe -9.846347 1.641058 -4.923174
Xe -9.846347 1.641058 -1.641058
Xe -9.846347 1.641058 1.641058
Xe -9.846347 1.641058 4.923174
Xe -9.846347 1.641058 8.205290
Xe -9.846347 3.282116 -9.846347
Xe -9.846347 3.282116 -6.564232
Xe -9.846347 3.282116 -3.282116
Xe -9.846347 3.282116 0.000000
Xe -9.846347 3.282116 3.282116
Xe -9.846347 3.282116 6.564232
Xe -9.846347 3.282116 9.846347
Xe -9.846347 4.923174 -8.205290
Xe -9.846347 4.923174 -4.923174
Xe -9.846347 4.923174 -1.641058
Xe -9.846347 4.923174 1.641058
Xe -9.846347 4.923174 4.923174
Xe -9.846347 4.923174 8.205290
Xe -9.846347 6.564232 -9.846347
Xe -9.846347 6.564232 -6.564232
Xe -9.846347 6.564232 -3.282116
Xe -9.846347 6.564232 0.000000
Xe -9.846347 6.564232 3.282116
Xe -9.846347 6.564232 6.564232
Xe -9.846347 6.564232 9.846347
Xe -9.846347 8.205290 -8.205290
Xe -9.846347 8.205290 -4.923174
Xe -9.846347 8.205290 -1.641058
Xe -9.846347 8.205290 1.641058
Xe -9.846347 8.205290 4.923174
Xe -9.846347 8.205290 8.205290
Xe -9.846347 9.846347 -9.846347
Xe -9.846347 9.846347 -6.564232
Xe -9.846347 9.846347 -3.282116
Xe -9.846347 9.846347 0.000000
Xe -9.846347 9.846347 3.282116
Xe -9.846347 9.846347 6.564232
Xe -9.846347 9.846347 9.846347
Xe -8.205290 -9.846347 -8.205290
Xe -8.205290 -9.846347 -4.923174
Xe -8.205290 -9.846347 -1.641058
Xe -8.205290 -9.846347 1.641058
Xe -8.205290 -9.846347 4.923174
Xe -8.205290 -9.846347 8.205290
Xe -8.205290 -8.205290 -9.846347
Xe -8.205290 -8.205290 -6.564232
Xe -8.205290 -8.205290 -3.282116
Xe -8.205290 -8.205290 0.000000
Xe -8.205290 -8.205290 3.282116
Xe -8.205290 -8.205290 6.564232
Xe -8.205290 -8.205290 9.846347
Xe -8.205290 -6.564232 -8.205290
Xe -8.205290 -6.564232 -4.923174
Xe -8.205290 -6.564232 -1.641058
Xe -8.205290 -6.564232 1.641058
Xe -8.205290 -6.564232 4.923174
Xe -8.205290 -6.564232 8.205290
Xe -8.205290 -4.923174 -9.846347
Xe -8.205290 -4.923174 -6.564232
Xe -8.205290 -4.923174 -3.282116
Xe -8.205290 -4.923174 0.000000
Xe -8.205290 -4.923174 3.282116
Xe -8.205290 -4.923174 6.564232
Xe -8.205290 -4.923174 9.846347
Xe -8.205290 -3.282116 -8.205290
Xe -8.205290 -3.282116 -4.923174
Xe -8.205290 -3.282116 -1.641058
Xe -8.205290 -3.282116 1.641058
Xe -8.205290 -3.282116 4.923174
Xe -8.205290 -3.282116 8.205290
Xe -8.205290 -1.641058 -9.846347
Xe -8.205290 -1.641058 -6.564232
Xe -8.205290 -1.641058 -3.282116
Xe -8.205290 -1.641058 0.000000
Xe -8.205290 -1.641058 3.282116
Xe -8.205290 -1.641058 6.564232
Xe -8.205290 -1.641058 9.846347
Xe -8.205290 0.000000 -8.205290
Xe -8.205290 0.000000 -4.923174
Xe -8.205290 0.000000 -1.641058
Xe -8.205290 0.000000 1.641058
Xe -8.205290 0.000000 4.923174
Xe -8.205290 0.000000 8.205290
Xe -8.205290 1.641058 -9.846347
Xe -8.205290 1.641058 -6.564232
Xe -8.205290 1.641058 -3.282116
Xe -8.205290 1.641058 0.000000
Xe -8.205290 1.641058 3.282116
Xe -8.205290 1.641058 6.564232
Xe -8.205290 1.641058 9.846347
Xe -8.205290 3.282116 -8.205290
Xe -8.205290 3.282116 -4.923174
Xe -8.205290 3.282116 -1.641058
Xe -8.205290 3.282116 1.641058
Xe -8.205290 3.282116 4.923174
Xe -8.205290 3.282116 8.205290
Xe -8.205290 4.923174 -9.846347
Xe -8.205290 4.923174 -6.564232
Xe -8.205290 4.923174 -3.282116
Xe -8.205290 4.923174 0.000000
Xe -8.205290 4.923174 3.282116
Xe -8.205290 4.923174 6.564232
Xe -8.205290 4.923174 9.846347
Xe -8.205290 6.564232 -8.205290
Xe -8.205290 6.564232 -4.923174
Xe -8.205290 6.564232 -1.641058
Xe -8.205290 6.564232 1.641058
Xe -8.205290 6.564232 4.923174
Xe -8.205290 6.564232 8.205290
Xe -8.205290 8.205290 -9.846347
Xe -8.205290 8.205290 -6.564232
Xe -8.205290 8.205290 -3.282116
Xe -8.205290 8.205290 0.000000
Xe -8.205290 8.205290 3.282116
Xe -8.205290 8.205290 6.564232
Xe -8.205290 8.205290 9.846347
Xe -8.205290 9.846347 -8.205290
Xe -8.205290 9.846347 -4.923174
Xe -8.205290 9.846347 -1.641058
Xe -8.205290 9.846347 1.641058
Xe -8.205290 9.846347 4.923174
Xe -8.205290 9.846347 8.205290
Xe -6.564232 -9.846347 -9.846347
Xe -6.564232 -9.846347 -6.564232
Xe -6.564232 -9.846347 -3.282116
Xe -6.564232 -9.846347 0.000000
Xe -6.564232 -9.846347 3.282116
Xe -6.564232 -9.846347 6.564232
Xe -6.564232 -9.846347 9.846347
Xe -6.564232 -8.205290 -8.205290
Xe -6.564232 -8.205290 -4.923174
Xe -6.564232 -8.205290 -1.641058
Xe -6.564232 -8.205290 1.641058
Xe -6.564232 -8.205290 4.923174
Xe -6.564232 -8.205290 8.205290
Xe -6.564232 -6.564232 -9.846347
Xe -6.564232 -6.564232 -6.564232
Xe -6.564232 -6.564232 -3.282116
Xe -6.564232 -6.564232 0.000000
Xe -6.564232 -6.564232 3.282116
Xe -6.564232 -6.564232 6.564232
Xe -6.564232 -6.564232 9.846347
Xe -6.564232 -4.923174 -8.205290
Xe -6.564232 -4.923174 -4.923174
Xe -6.564232 -4.923174 -1.641058
Xe -6.564232 -4.923174 1.641058
Xe -6.564232 -4.923174 4.923174
Xe -6.564232 -4.923174 8.205290
Xe -6.564232 -3.282116 -9.846347
Xe -6.564232 -3.282116 -6.564232
Xe -6.564232 -3.282116 -3.282116
Xe -6.564232 -3.282116 0.000000
Xe -6.564232 -3.282116 3.282116
Xe -6.564232 -3.282116 6.564232
Xe -6.564232 -3.282116 9.846347
Xe -6.564232 -1.641058 -8.205290
Xe -6.564232 -1.641058 -4.923174
Xe -6.564232 -1.641058 -1.641058
Xe -6.564232 -1.641058 1.641058
Xe -6.564232 -1.641058 4.923174
Xe -6.564232 -1.641058 8.205290
Xe -6.564232 0.000000 -9.846347
Xe -6.564232 0.000000 -6.564232
Xe -6.564232 0.000000 -3.282116
Xe -6.564232 0.000000 0.000000
Xe -6.564232 0.000000 3.282116
Xe -6.564232 0.000000 6.564232
Xe -6.564232 0.000000 9.846347
Xe -6.564232 1.641058 -8.205290
Xe -6.564232 1.641058 -4.923174
Xe -6.564232 1.641058 -1.641058
Xe -6.564232 1.641058 1.641058
Xe -6.564232 1.641058 4.923174
Xe -6.564232 1.641058 8.205290
Xe -6.564232 3.282116 -9.846347
Xe -6.564232 3.282116 -6.564232
Xe -6.564232 3.282116 -3.282116
Xe -6.564232 3.282116 0.000000
Xe -6.564232 3.282116 3.282116
Xe -6.564232 3.282116 6.564232
Xe -6.564232 3.282116 9.846347
Xe -6.564232 4.923174 -8.205290
Xe -6.564232 4.923174 -4.923174
Xe -6.564232 4.923174 -1.641058
Xe -6.564232 4.923174 1.641058
Xe -6.564232 4.923174 4.923174
Xe -6.564232 4.923174 8.205290
Xe -6.564232 6.564232 -9.846347
Xe -6.564232 6.564232 -6.564232
Xe -6.564232 6.564232 -3.282116
Xe -6.564232 6.564232 0.000000
Xe -6.564232 6.564232 3.282116
Xe -6.564232 6.564232 6.564232
Xe -6.564232 6.564232 9.846347
Xe -6.564232 8.205290 -8.205290
Xe -6.564232 8.205290 -4.923174
Xe -6.564232 8.205290 -1.641058
Xe -6.564232 8.205290 1.641058
Xe -6.564232 8.205290 4.923174
Xe -6.564232 8.205290 8.205290
Xe -6.564232 9.846347 -9.846347
Xe -6.564232 9.846347 -6.564232
Xe -6.564232 9.846347 -3.282116
Xe -6.564232 9.846347 0.000000
Xe -6.564232 9.846347 3.282116
Xe -6.564232 9.846347 6.564232
Xe -6.564232 9.846347 9.846347
Xe -4.923174 -9.846347 -8.205290
Xe -4.923174 -9.846347 -4.923174
Xe -4.923174 -9.846347 -1.641058
Xe -4.923174 -9.846347 1.641058
Xe -4.923174 -9.846347 4.923174
Xe -4.923174 -9.846347 8.205290
Xe -4.923174 -8.205290 -9.846347
Xe -4.923174 -8.205290 -6.564232
Xe -4.923174 -8.205290 -3.282116
Xe -4.923174 -8.205290 0.000000
Xe -4.923174 -8.205290 3.282116
Xe -4.923174 -8.205290 6.564232
Xe -4.923174 -8.205290 9.846347
Xe -4.923174 -6.564232 -8.205290
Xe -4.923174 -6.564232 -4.923174
Xe -4.923174 -6.564232 -1.641058
Xe -4.923174 -6.564232 1.641058
Xe -4.923174 -6.564232 4.923174
Xe -4.923174 -6.564232 8.205290
Xe -4.923174 -4.923174 -9.846347
Xe -4.923174 -4.923174 -6.564232
Xe -4.923174 -4.923174 -3.282116
Xe -4.923174 -4.923174 0.000000
Xe -4.923174 -4.923174 3.282116
Xe -4.923174 -4.923174 6.564232
Xe -4.923174 -4.923174 9.846347
Xe -4.923174 -3.282116 -8.205290
Xe -4.923174 -3.282116 -4.923174
Xe -4.923174 -3.282116 -1.641058
Xe -4.923174 -3.282116 1.641058
Xe -4.923174 -3.282116 4.923174
Xe -4.923174 -3.282116 8.205290
Xe -4.923174 -1.641058 -9.846347
Xe -4.923174 -1.641058 -6.564232
Xe -4.923174 -1.641058 -3.282116
Xe -4.923174 -1.641058 0.000000
Xe -4.923174 -1.641058 3.282116
Xe -4.923174 -1.641058 6.564232
Xe -4.923174 -1.641058 9.846347
Xe -4.923174 0.000000 -8.205290
Xe -4.923174 0.000000 -4.923174
Xe -4.923174 0.000000 -1.641058
Xe -4.923174 0.000000 1.641058
Xe -4.923174 0.000000 4.923174
Xe -4.923174 0.000000 8.205290
Xe -4.923174 1.641058 -9.846347
Xe -4.923174 1.641058 -6.564232
Xe -4.923174 1.641058 -3.282116
Xe -4.923174 1.641058 0.000000
Xe -4.923174 1.641058 3.282116
Xe -4.923174 1.641058 6.564232
Xe -4.923174 1.641058 9.846347
Xe -4.923174 3.282116 -8.205290
Xe -4.923174 3.282116 -4.923174
Xe -4.923174 3.282116 -1.641058
Xe -4.923174 3.282116 1.641058
Xe -4.923174 3.282116 4.923174
Xe -4.923174 3.282116 8.205290
Xe -4.923174 4.923174 -9.846347
Xe -4.923174 4.923174 -6.564232
Xe -4.923174 4.923174 -3.282116
Xe -4.923174 4.923174 0.000000
Xe -4.923174 4.923174 3.282116
Xe -4.923174 4.923174 6.564232
Xe -4.923174 4.923174 9.846347
Xe -4.923174 6.564232 -8.205290
Xe -4.923174 6.564232 -4.923174
Xe -4.923174 6.564232 -1.641058
Xe -4.923174 6.564232 1.641058
Xe -4.923174 6.564232 4.923174
Xe -4.923174 6.564232 8.205290
Xe -4.923174 8.205290 -9.846347
Xe -4.923174 8.205290 -6.564232
Xe -4.923174 8.205290 -3.282116
Xe -4.923174 8.205290 0.000000
Xe -4.923174 8.205290 3.282116
Xe -4.923174 8.205290 6.564232
Xe -4.923174 8.205290 9.846347
Xe -4.923174 9.846347 -8.205290
Xe -4.923174 9.846347 -4.923174
Xe -4.923174 9.846347 -1.641058
Xe -4.923174 9.846347 1.641058
Xe -4.923174 9.846347 4.923174
Xe -4.923174 9.846347 8.205290
Xe -3.282116 -9.846347 -9.846347
Xe -3.282116 -9.846347 -6.564232
Xe -3.282116 -9.846347 -3.282116
Xe -3.282116 -9.846347 0.000000
Xe -3.282116 -9.846347 3.282116
Xe -3.282116 -9.846347 6.564232
Xe -3.282116 -9.846347 9.846347
Xe -3.282116 -8.205290 -8.205290
Xe -3.282116 -8.205290 -4.923174
Xe -3.282116 -8.205290 -1.641058
Xe -3.282116 -8.205290 1.641058
Xe -3.282116 -8.205290 4.923174
Xe -3.282116 -8.205290 8.205290
Xe -3.282116 -6.564232 -9.846347
Xe -3.282116 -6.564232 -6.564232
Xe -3.282116 -6.564232 -3.282116
Xe -3.282116 -6.564232 0.000000
Xe -3.282116 -6.564232 3.282116
Xe -3.282116 -6.564232 6.564232
Xe -3.282116 -6.564232 9.846347
Xe -3.282116 -4.923174 -8.205290
Xe -3.282116 -4.923174 -4.923174
Xe -3.282116 -4.923174 -1.641058
Xe -3.282116 -4.923174 1.641058
Xe -3.282116 -4.923174 4.923174
Xe -3.282116 -4.923174 8.205290
Xe -3.282116 -3.282116 -9.846347
Xe -3.282116 -3.282116 -6.564232
Xe -3.282116 -3.282116 -3.282116
Xe -3.282116 -3.282116 0.000000
Xe -3.282116 -3.282116 3.282116
Xe -3.282116 -3.282116 6.564232
Xe -3.282116 -3.282116 9.846347
Xe -3.282116 -1.641058 -8.205290
Xe -3.282116 -1.641058 -4.923174
Xe -3.282116 -1.641058 -1.641058
Xe -3.282116 -1.641058 1.641058
Xe -3.282116 -1.641058 4.923174
Xe -3.282116 -1.641058 8.205290
Xe -3.282116 0.000000 -9.846347
Xe -3.282116 0.000000 -6.564232
Xe -3.282116 0.000000 -3.282116
Xe -3.282116 0.000000 0.000000
Xe -3.282116 0.000000 3.282116
Xe -3.282116 0.000000 6.564232
Xe -3.282116 0.000000 9.846347
Xe -3.282116 1.641058 -8.205290
Xe -3.282116 1.641058 -4.923174
Xe -3.282116 1.641058 -1.641058
Xe -3.282116 1.641058 1.641058
Xe -3.282116 1.641058 4.923174
Xe -3.282116 1.641058 8.205290
Xe -3.282116 3.282116 -9.846347
Xe -3.282116 3.282116 -6.564232
Xe -3.282116 3.282116 -3.282116
Xe -3.282116 3.282116 0.000000
Xe -3.282116 3.282116 3.282116
Xe -3.282116 3.282116 6.564232
Xe -3.282116 3.282116 9.846347
Xe -3.282116 4.923174 -8.205290
Xe -3.282116 4.923174 -4.923174
Xe -3.282116 4.923174 -1.641058
Xe -3.282116 4.923174 1.641058
Xe -3.282116 4.923174 4.923174
Xe -3.282116 4.923174 8.205290
Xe -3.282116 6.564232 -9.846347
Xe -3.282116 6.564232 -6.564232
Xe -3.282116 6.564232 -3.282116
Xe -3.282116 6.564232 0.000000
Xe -3.282116 6.564232 3.282116
Xe -3.282116 6.564232 6.564232
Xe -3.282116 6.564232 9.846347
Xe -3.282116 8.205290 -8.205290
Xe -3.282116 8.205290 -4.923174
Xe -3.282116 8.205290 -1.641058
Xe -3.282116 8.205290 1.641058
Xe -3.282116 8.205290 4.923174
Xe -3.282116 8.205290 8.205290
Xe -3.282116 9.846347 -9.846347
Xe -3.282116 9.846347 -6.564232
Xe -3.282116 9.846347 -3.282116
Xe -3.282116 9.846347 0.000000
Xe -3.282116 9.846347 3.282116
Xe -3.282116 9.846347 6.564232
Xe -3.282116 9.846347 9.846347
Xe -1.641058 -9.846347 -8.205290
Xe -1.641058 -9.846347 -4.923174
Xe -1.641058 -9.846347 -1.641058
Xe -1.641058 -9.846347 1.641058
Xe -1.641058 -9.846347 4.923174
Xe -1.641058 -9.846347 8.205290
Xe -1.641058 -8.205290 -9.846347
Xe -1.641058 -8.205290 -6.564232
Xe -1.641058 -8.205290 -3.282116
Xe -1.641058 -8.205290 0.000000
Xe -1.641058 -8.205290 3.282116
Xe -1.641058 -8.205290 6.564232
Xe -1.641058 -8.205290 9.846347
Xe -1.641058 -6.564232 -8.205290
Xe -1.641058 -6.564232 -4.923174
Xe -1.641058 -6.564232 -1.641058
Xe -1.641058 -6.564232 1.641058
Xe -1.641058 -6.564232 4.923174
Xe -1.641058 -6.564232 8.205290
Xe -1.641058 -4.923174 -9.846347
Xe -1.641058 -4.923174 -6.564232
Xe -1.641058 -4.923174 -3.282116
Xe -1.641058 -4.923174 0.000000
Xe -1.641058 -4.923174 3.282116
Xe -1.641058 -4.923174 6.564232
Xe -1.641058 -4.923174 9.846347
Xe -1.641058 -3.282116 -8.205290
Xe -1.641058 -3.282116 -4.923174
Xe -1.641058 -3.282116 -1.641058
Xe -1.641058 -3.282116 1.641058
Xe -1.641058 -3.282116 4.923174
Xe -1.641058 -3.282116 8.205290
Xe -1.641058 -1.641058 -9.846347
Xe -1.641058 -1.641058 -6.564232
Xe -1.641058 -1.641058 -3.282116
Xe -1.641058 -1.641058 0.000000
Xe -1.641058 -1.641058 3.282116
Xe -1.641058 -1.641058 6.564232
Xe -1.641058 -1.641058 9.846347
Xe -1.641058 0.000000 -8.205290
Xe -1.641058 0.000000 -4.923174
Xe -1.641058 0.000000 -1.641058
Xe -1.641058 0.000000 1.641058
Xe -1.641058 0.000000 4.923174
Xe -1.641058 0.000000 8.205290
Xe -1.641058 1.641058 -9.846347
Xe -1.641058 1.641058 -6.564232
Xe -1.641058 1.641058 -3.282116
Xe -1.641058 1.641058 0.000000
Xe -1.641058 1.641058 3.282116
Xe -1.641058 1.641058 6.564232
Xe -1.641058 1.641058 9.846347
Xe -1.641058 3.282116 -8.205290
Xe -1.641058 3.282116 -4.923174
Xe -1.641058 3.282116 -1.641058
Xe -1.641058 3.282116 1.641058
Xe -1.641058 3.282116 4.923174
Xe -1.641058 3.282116 8.205290
Xe -1.641058 4.923174 -9.846347
Xe -1.641058 4.923174 -6.564232
Xe -1.641058 4.923174 -3.282116
Xe -1.641058 4.923174 0.000000
Xe -1.641058 4.923174 3.282116
Xe -1.641058 4.923174 6.564232
Xe -1.641058 4.923174 9.846347
Xe -1.641058 6.564232 -8.205290
Xe -1.641058 6.564232 -4.923174
Xe -1.641058 6.564232 -1.641058
Xe -1.641058 6.564232 1.641058
Xe -1.641058 6.564232 4.923174
Xe -1.641058 6.564232 8.205290
Xe -1.641058 8.205290 -9.846347
Xe -1.641058 8.205290 -6.564232
Xe -1.641058 8.205290 -3.282116
Xe -1.641058 8.205290 0.000000
Xe -1.641058 8.205290 3.282116
Xe -1.641058 8.205290 6.564232
Xe -1.641058 8.205290 9.846347
Xe -1.641058 9.846347 -8.205290
Xe -1.641058 9.846347 -4.923174
Xe -1.641058 9.846347 -1.641058
Xe -1.641058 9.846347 1.641058
Xe -1.641058 9.846347 4.923174
Xe -1.641058 9.846347 8.205290
Xe 0.000000 -9.846347 -9.846347
Xe 0.000000 -9.846347 -6.564232
Xe 0.000000 -9.846347 -3.282116
Xe 0.000000 -9.846347 0.000000
Xe 0.000000 -9.846347 3.282116
Xe 0.000000 -9.846347 6.564232
Xe 0.000000 -9.846347 9.846347
Xe 0.000000 -8.205290 -8.205290
Xe 0.000000 -8.205290 -4.923174
Xe 0.000000 -8.205290 -1.641058
Xe 0.000000 -8.205290 1.641058
Xe 0.000000 -8.205290 4.923174
Xe 0.000000 -8.205290 8.205290
Xe 0.000000 -6.564232 -9.846347
Xe 0.000000 -6.564232 -6.564232
Xe 0.000000 -6.564232 -3.282116
Xe 0.000000 -6.564232 0.000000
Xe 0.000000 -6.564232 3.282116
Xe 0.000000 -6.564232 6.564232
Xe 0.000000 -6.564232 9.846347
Xe 0.000000 -4.923174 -8.205290
Xe 0.000000 -4.923174 -4.923174
Xe 0.000000 -4.923174 -1.641058
Xe 0.000000 -4.923174 1.641058
Xe 0.000000 -4.923174 4.923174
Xe 0.000000 -4.923174 8.205290
Xe 0.000000 -3.282116 -9.846347
Xe 0.000000 -3.282116 -6.564232
Xe 0.000000 -3.282116 -3.282116
Xe 0.000000 -3.282116 0.000000
Xe 0.000000 -3.282116 3.282116
Xe 0.000000 -3.282116 6.564232
Xe 0.000000 -3.282116 9.846347
Xe 0.000000 -1.641058 -8.205290
Xe 0.000000 -1.641058 -4.923174
Xe 0.000000 -1.641058 -1.641058
Xe 0.000000 -1.641058 1.641058
Xe 0.000000 -1.641058 4.923174
Xe 0.000000 -1.641058 8.205290
Xe 0.000000 0.000000 -9.846347
Xe 0.000000 0.000000 -6.564232
Xe 0.000000 0.000000 -3.282116
Xe 0.000000 0.000000 3.282116
Xe 0.000000 0.000000 6.564232
Xe 0.000000 0.000000 9.846347
Xe 0.000000 1.641058 -8.205290
Xe 0.000000 1.641058 -4.923174
Xe 0.000000 1.641058 -1.641058
Xe 0.000000 1.641058 1.641058
Xe 0.000000 1.641058 4.923174
Xe 0.000000 1.641058 8.205290
Xe 0.000000 3.282116 -9.846347
Xe 0.000000 3.282116 -6.564232
Xe 0.000000 3.282116 -3.282116
Xe 0.000000 3.282116 0.000000
Xe 0.000000 3.282116 3.282116
Xe 0.000000 3.282116 6.564232
Xe 0.000000 3.282116 9.846347
Xe 0.000000 4.923174 -8.205290
Xe 0.000000 4.923174 -4.923174
Xe 0.000000 4.923174 -1.641058
Xe 0.000000 4.923174 1.641058
Xe 0.000000 4.923174 4.923174
Xe 0.000000 4.923174 8.205290
Xe 0.000000 6.564232 -9.846347
Xe 0.000000 6.564232 -6.564232
Xe 0.000000 6.564232 -3.282116
Xe 0.000000 6.564232 0.000000
Xe 0.000000 6.564232 3.282116
Xe 0.000000 6.564232 6.564232
Xe 0.000000 6.564232 9.846347
Xe 0.000000 8.205290 -8.205290
Xe 0.000000 8.205290 -4.923174
Xe 0.000000 8.205290 -1.641058
Xe 0.000000 8.205290 1.641058
Xe 0.000000 8.205290 4.923174
Xe 0.000000 8.205290 8.205290
Xe 0.000000 9.846347 -9.846347
Xe 0.000000 9.846347 -6.564232
Xe 0.000000 9.846347 -3.282116
Xe 0.000000 9.846347 0.000000
Xe 0.000000 9.846347 3.282116
Xe 0.000000 9.846347 6.564232
Xe 0.000000 9.846347 9.846347
Xe 1.641058 -9.846347 -8.205290
Xe 1.641058 -9.846347 -4.923174
Xe 1.641058 -9.846347 -1.641058
Xe 1.641058 -9.846347 1.641058
Xe 1.641058 -9.846347 4.923174
Xe 1.641058 -9.846347 8.205290
Xe 1.641058 -8.205290 -9.846347
Xe 1.641058 -8.205290 -6.564232
Xe 1.641058 -8.205290 -3.282116
Xe 1.641058 -8.205290 0.000000
Xe 1.641058 -8.205290 3.282116
Xe 1.641058 -8.205290 6.564232
Xe 1.641058 -8.205290 9.846347
Xe 1.641058 -6.564232 -8.205290
Xe 1.641058 -6.564232 -4.923174
Xe 1.641058 -6.564232 -1.641058
Xe 1.641058 -6.564232 1.641058
Xe 1.641058 -6.564232 4.923174
Xe 1.641058 -6.564232 8.205290
Xe 1.641058 -4.923174 -9.846347
Xe 1.641058 -4.923174 -6.564232
Xe 1.641058 -4.923174 -3.282116
Xe 1.641058 -4.923174 0.000000
Xe 1.641058 -4.923174 3.282116
Xe 1.641058 -4.923174 6.564232
Xe 1.641058 -4.923174 9.846347
Xe 1.641058 -3.282116 -8.205290
Xe 1.641058 -3.282116 -4.923174
Xe 1.641058 -3.282116 -1.641058
Xe 1.641058 -3.282116 1.641058
Xe 1.641058 -3.282116 4.923174
Xe 1.641058 -3.282116 8.205290
Xe 1.641058 -1.641058 -9.846347
Xe 1.641058 -1.641058 -6.564232
Xe 1.641058 -1.641058 -3.282116
Xe 1.641058 -1.641058 0.000000
Xe 1.641058 -1.641058 3.282116
Xe 1.641058 -1.641058 6.564232
Xe 1.641058 -1.641058 9.846347
Xe 1.641058 0.000000 -8.205290
Xe 1.641058 0.000000 -4.923174
Xe 1.641058 0.000000 -1.641058
Xe 1.641058 0.000000 1.641058
Xe 1.641058 0.000000 4.923174
Xe 1.641058 0.000000 8.205290
Xe 1.641058 1.641058 -9.846347
Xe 1.641058 1.641058 -6.564232
Xe 1.641058 1.641058 -3.282116
Xe 1.641058 1.641058 0.000000
Xe 1.641058 1.641058 3.282116
Xe 1.641058 1.641058 6.564232
Xe 1.641058 1.641058 9.846347
Xe 1.641058 3.282116 -8.205290
Xe 1.641058 3.282116 -4.923174
Xe 1.641058 3.282116 -1.641058
Xe 1.641058 3.282116 1.641058
Xe 1.641058 3.282116 4.923174
Xe 1.641058 3.282116 8.205290
Xe 1.641058 4.923174 -9.846347
Xe 1.641058 4.923174 -6.564232
Xe 1.641058 4.923174 -3.282116
Xe 1.641058 4.923174 0.000000
Xe 1.641058 4.923174 3.282116
Xe 1.641058 4.923174 6.564232
Xe 1.641058 4.923174 9.846347
Xe 1.641058 6.564232 -8.205290
Xe 1.641058 6.564232 -4.923174
Xe 1.641058 6.564232 -1.641058
Xe 1.641058 6.564232 1.641058
Xe 1.641058 6.564232 4.923174
Xe 1.641058 6.564232 8.205290
Xe 1.641058 8.205290 -9.846347
Xe 1.641058 8.205290 -6.564232
Xe 1.641058 8.205290 -3.282116
Xe 1.641058 8.205290 0.000000
Xe 1.641058 8.205290 3.282116
Xe 1.641058 8.205290 6.564232
Xe 1.641058 8.205290 9.846347
Xe 1.641058 9.846347 -8.205290
Xe 1.641058 9.846347 -4.923174
Xe 1.641058 9.846347 -1.641058
Xe 1.641058 9.846347 1.641058
Xe 1.641058 9.846347 4.923174
Xe 1.641058 9.846347 8.205290
Xe 3.282116 -9.846347 -9.846347
Xe 3.282116 -9.846347 -6.564232
Xe 3.282116 -9.846347 -3.282116
Xe 3.282116 -9.846347 0.000000
Xe 3.282116 -9.846347 3.282116
Xe 3.282116 -9.846347 6.564232
Xe 3.282116 -9.846347 9.846347
Xe 3.282116 -8.205290 -8.205290
Xe 3.282116 -8.205290 -4.923174
Xe 3.282116 -8.205290 -1.641058
Xe 3.282116 -8.205290 1.641058
Xe 3.282116 -8.205290 4.923174
Xe 3.282116 -8.205290 8.205290
Xe 3.282116 -6.564232 -9.846347
Xe 3.282116 -6.564232 -6.564232
Xe 3.282116 -6.564232 -3.282116
Xe 3.282116 -6.564232 0.000000
Xe 3.282116 -6.564232 3.282116
Xe 3.282116 -6.564232 6.564232
Xe 3.282116 -6.564232 9.846347
Xe 3.282116 -4.923174 -8.205290
Xe 3.282116 -4.923174 -4.923174
Xe 3.282116 -4.923174 -1.641058
Xe 3.282116 -4.923174 1.641058
Xe 3.282116 -4.923174 4.923174
Xe 3.282116 -4.923174 8.205290
Xe 3.282116 -3.282116 -9.846347
Xe 3.282116 -3.282116 -6.564232
Xe 3.282116 -3.282116 -3.282116
Xe 3.282116 -3.282116 0.000000
Xe 3.282116 -3.282116 3.282116
Xe 3.282116 -3.282116 6.564232
Xe 3.282116 -3.282116 9.846347
Xe 3.282116 -1.641058 -8.205290
Xe 3.282116 -1.641058 -4.923174
Xe 3.282116 -1.641058 -1.641058
Xe 3.282116 -1.641058 1.641058
Xe 3.282116 -1.641058 4.923174
Xe 3.282116 -1.641058 8.205290
Xe 3.282116 0.000000 -9.846347
Xe 3.282116 0.000000 -6.564232
Xe 3.282116 0.000000 -3.282116
Xe 3.282116 0.000000 0.000000
Xe 3.282116 0.000000 3.282116
Xe 3.282116 0.000000 6.564232
Xe 3.282116 0.000000 9.846347
Xe 3.282116 1.641058 -8.205290
Xe 3.282116 1.641058 -4.923174
Xe 3.282116 1.641058 -1.641058
Xe 3.282116 1.641058 1.641058
Xe 3.282116 1.641058 4.923174
Xe 3.282116 1.641058 8.205290
Xe 3.282116 3.282116 -9.846347
Xe 3.282116 3.282116 -6.564232
Xe 3.282116 3.282116 -3.282116
Xe 3.282116 3.282116 0.000000
Xe 3.282116 3.282116 3.282116
Xe 3.282116 3.282116 6.564232
Xe 3.282116 3.282116 9.846347
Xe 3.282116 4.923174 -8.205290
Xe 3.282116 4.923174 -4.923174
Xe 3.282116 4.923174 -1.641058
Xe 3.282116 4.923174 1.641058
Xe 3.282116 4.923174 4.923174
Xe 3.282116 4.923174 8.205290
Xe 3.282116 6.564232 -9.846347
Xe 3.282116 6.564232 -6.564232
Xe 3.282116 6.564232 -3.282116
Xe 3.282116 6.564232 0.000000
Xe 3.282116 6.564232 3.282116
Xe 3.282116 6.564232 6.564232
Xe 3.282116 6.564232 9.846347
Xe 3.282116 8.205290 -8.205290
Xe 3.282116 8.205290 -4.923174
Xe 3.282116 8.205290 -1.641058
Xe 3.282116 8.205290 1.641058
Xe 3.282116 8.205290 4.923174
Xe 3.282116 8.205290 8.205290
Xe 3.282116 9.846347 -9.846347
Xe 3.282116 9.846347 -6.564232
Xe 3.282116 9.846347 -3.282116
Xe 3.282116 9.846347 0.000000
Xe 3.282116 9.846347 3.282116
Xe 3.282116 9.846347 6.564232
Xe 3.282116 9.846347 9.846347
Xe 4.923174 -9.846347 -8.205290
Xe 4.923174 -9.846347 -4.923174
Xe 4.923174 -9.846347 -1.641058
Xe 4.923174 -9.846347 1.641058
Xe 4.923174 -9.846347 4.923174
Xe 4.923174 -9.846347 8.205290
Xe 4.923174 -8.205290 -9.846347
Xe 4.923174 -8.205290 -6.564232
Xe 4.923174 -8.205290 -3.282116
Xe 4.923174 -8.205290 0.000000
Xe 4.923174 -8.205290 3.282116
Xe 4.923174 -8.205290 6.564232
Xe 4.923174 -8.205290 9.846347
Xe 4.923174 -6.564232 -8.205290
Xe 4.923174 -6.564232 -4.923174
Xe 4.923174 -6.564232 -1.641058
Xe 4.923174 -6.564232 1.641058
Xe 4.923174 -6.564232 4.923174
Xe 4.923174 -6.564232 8.205290
Xe 4.923174 -4.923174 -9.846347
Xe 4.923174 -4.923174 -6.564232
Xe 4.923174 -4.923174 -3.282116
Xe 4.923174 -4.923174 0.000000
Xe 4.923174 -4.923174 3.282116
Xe 4.923174 -4.923174 6.564232
Xe 4.923174 -4.923174 9.846347
Xe 4.923174 -3.282116 -8.205290
Xe 4.923174 -3.282116 -4.923174
Xe 4.923174 -3.282116 -1.641058
Xe 4.923174 -3.282116 1.641058
Xe 4.923174 -3.282116 4.923174
Xe 4.923174 -3.282116 8.205290
Xe 4.923174 -1.641058 -9.846347
Xe 4.923174 -1.641058 -6.564232
Xe 4.923174 -1.641058 -3.282116
Xe 4.923174 -1.641058 0.000000
Xe 4.923174 -1.641058 3.282116
Xe 4.923174 -1.641058 6.564232
Xe 4.923174 -1.641058 9.846347
Xe 4.923174 0.000000 -8.205290
Xe 4.923174 0.000000 -4.923174
Xe 4.923174 0.000000 -1.641058
Xe 4.923174 0.000000 1.641058
Xe 4.923174 0.000000 4.923174
Xe 4.923174 0.000000 8.205290
Xe 4.923174 1.641058 -9.846347
Xe 4.923174 1.641058 -6.564232
Xe 4.923174 1.641058 -3.282116
Xe 4.923174 1.641058 0.000000
Xe 4.923174 1.641058 3.282116
Xe 4.923174 1.641058 6.564232
Xe 4.923174 1.641058 9.846347
Xe 4.923174 3.282116 -8.205290
Xe 4.923174 3.282116 -4.923174
Xe 4.923174 3.282116 -1.641058
Xe 4.923174 3.282116 1.641058
Xe 4.923174 3.282116 4.923174
Xe 4.923174 3.282116 8.205290
Xe 4.923174 4.923174 -9.846347
Xe 4.923174 4.923174 -6.564232
Xe 4.923174 4.923174 -3.282116
Xe 4.923174 4.923174 0.000000
Xe 4.923174 4.923174 3.282116
Xe 4.923174 4.923174 6.564232
Xe 4.923174 4.923174 9.846347
Xe 4.923174 6.564232 -8.205290
Xe 4.923174 6.564232 -4.923174
Xe 4.923174 6.564232 -1.641058
Xe 4.923174 6.564232 1.641058
Xe 4.923174 6.564232 4.923174
Xe 4.923174 6.564232 8.205290
Xe 4.923174 8.205290 -9.846347
Xe 4.923174 8.205290 -6.564232
Xe 4.923174 8.205290 -3.282116
Xe 4.923174 8.205290 0.000000
Xe 4.923174 8.205290 3.282116
Xe 4.923174 8.205290 6.564232
Xe 4.923174 8.205290 9.846347
Xe 4.923174 9.846347 -8.205290
Xe 4.923174 9.846347 -4.923174
Xe 4.923174 9.846347 -1.641058
Xe 4.923174 9.846347 1.641058
Xe 4.923174 9.846347 4.923174
Xe 4.923174 9.846347 8.205290
Xe 6.564232 -9.846347 -9.846347
Xe 6.564232 -9.846347 -6.564232
Xe 6.564232 -9.846347 -3.282116
Xe 6.564232 -9.846347 0.000000
Xe 6.564232 -9.846347 3.282116
Xe 6.564232 -9.846347 6.564232
Xe 6.564232 -9.846347 9.846347
Xe 6.564232 -8.205290 -8.205290
Xe 6.564232 -8.205290 -4.923174
Xe 6.564232 -8.205290 -1.641058
Xe 6.564232 -8.205290 1.641058
Xe 6.564232 -8.205290 4.923174
Xe 6.564232 -8.205290 8.205290
Xe 6.564232 -6.564232 -9.846347
Xe 6.564232 -6.564232 -6.564232
Xe 6.564232 -6.564232 -3.282116
Xe 6.564232 -6.564232 0.000000
Xe 6.564232 -6.564232 3.282116
Xe 6.564232 -6.564232 6.564232
Xe 6.564232 -6.564232 9.846347
Xe 6.564232 -4.923174 -8.205290
Xe 6.564232 -4.923174 -4.923174
Xe 6.564232 -4.923174 -1.641058
Xe 6.564232 -4.923174 1.641058
Xe 6.564232 -4.923174 4.923174
Xe 6.564232 -4.923174 8.205290
Xe 6.564232 -3.282116 -9.846347
Xe 6.564232 -3.282116 -6.564232
Xe 6.564232 -3.282116 -3.282116
Xe 6.564232 -3.282116 0.000000
Xe 6.564232 -3.282116 3.282116
Xe 6.564232 -3.282116 6.564232
Xe 6.564232 -3.282116 9.846347
Xe 6.564232 -1.641058 -8.205290
Xe 6.564232 -1.641058 -4.923174
Xe 6.564232 -1.641058 -1.641058
Xe 6.564232 -1.641058 1.641058
Xe 6.564232 -1.641058 4.923174
Xe 6.564232 -1.641058 8.205290
Xe 6.564232 0.000000 -9.846347
Xe 6.564232 0.000000 -6.564232
Xe 6.564232 0.000000 -3.282116
Xe 6.564232 0.000000 0.000000
Xe 6.564232 0.000000 3.282116
Xe 6.564232 0.000000 6.564232
Xe 6.564232 0.000000 9.846347
Xe 6.564232 1.641058 -8.205290
Xe 6.564232 1.641058 -4.923174
Xe 6.564232 1.641058 -1.641058
Xe 6.564232 1.641058 1.641058
Xe 6.564232 1.641058 4.923174
Xe 6.564232 1.641058 8.205290
Xe 6.564232 3.282116 -9.846347
Xe 6.564232 3.282116 -6.564232
Xe 6.564232 3.282116 -3.282116
Xe 6.564232 3.282116 0.000000
Xe 6.564232 3.282116 3.282116
Xe 6.564232 3.282116 6.564232
Xe 6.564232 3.282116 9.846347
Xe 6.564232 4.923174 -8.205290
Xe 6.564232 4.923174 -4.923174
Xe 6.564232 4.923174 -1.641058
Xe 6.564232 4.923174 1.641058
Xe 6.564232 4.923174 4.923174
Xe 6.564232 4.923174 8.205290
Xe 6.564232 6.564232 -9.846347
Xe 6.564232 6.564232 -6.564232
Xe 6.564232 6.564232 -3.282116
Xe 6.564232 6.564232 0.000000
Xe 6.564232 6.564232 3.282116
Xe 6.564232 6.564232 6.564232
Xe 6.564232 6.564232 9.846347
Xe 6.564232 8.205290 -8.205290
Xe 6.564232 8.205290 -4.923174
Xe 6.564232 8.205290 -1.641058
Xe 6.564232 8.205290 1.641058
Xe 6.564232 8.205290 4.923174
Xe 6.564232 8.205290 8.205290
Xe 6.564232 9.846347 -9.846347
Xe 6.564232 9.846347 -6.564232
Xe 6.564232 9.846347 -3.282116
Xe 6.564232 9.846347 0.000000
Xe 6.564232 9.846347 3.282116
Xe 6.564232 9.846347 6.564232
Xe 6.564232 9.846347 9.846347
Xe 8.205290 -9.846347 -8.205290
Xe 8.205290 -9.846347 -4.923174
Xe 8.205290 -9.846347 -1.641058
Xe 8.205290 -9.846347 1.641058
Xe 8.205290 -9.846347 4.923174
Xe 8.205290 -9.846347 8.205290
Xe 8.205290 -8.205290 -9.846347
Xe 8.205290 -8.205290 -6.564232
Xe 8.205290 -8.205290 -3.282116
Xe 8.205290 -8.205290 0.000000
Xe 8.205290 -8.205290 3.282116
Xe 8.205290 -8.205290 6.564232
Xe 8.205290 -8.205290 9.846347
Xe 8.205290 -6.564232 -8.205290
Xe 8.205290 -6.564232 -4.923174
Xe 8.205290 -6.564232 -1.641058
Xe 8.205290 -6.564232 1.641058
Xe 8.205290 -6.564232 4.923174
Xe 8.205290 -6.564232 8.205290
Xe 8.205290 -4.923174 -9.846347
Xe 8.205290 -4.923174 -6.564232
Xe 8.205290 -4.923174 -3.282116
Xe 8.205290 -4.923174 0.000000
Xe 8.205290 -4.923174 3.282116
Xe 8.205290 -4.923174 6.564232
Xe 8.205290 -4.923174 9.846347
Xe 8.205290 -3.282116 -8.205290
Xe 8.205290 -3.282116 -4.923174
Xe 8.205290 -3.282116 -1.641058
Xe 8.205290 -3.282116 1.641058
Xe 8.205290 -3.282116 4.923174
Xe 8.205290 -3.282116 8.205290
Xe 8.205290 -1.641058 -9.846347
Xe 8.205290 -1.641058 -6.564232
Xe 8.205290 -1.641058 -3.282116
Xe 8.205290 -1.641058 0.000000
Xe 8.205290 -1.641058 3.282116
Xe 8.205290 -1.641058 6.564232
Xe 8.205290 -1.641058 9.846347
Xe 8.205290 0.000000 -8.205290
Xe 8.205290 0.000000 -4.923174
Xe 8.205290 0.000000 -1.641058
Xe 8.205290 0.000000 1.641058
Xe 8.205290 0.000000 4.923174
Xe 8.205290 0.000000 8.205290
Xe 8.205290 1.641058 -9.846347
Xe 8.205290 1.641058 -6.564232
Xe 8.205290 1.641058 -3.282116
Xe 8.205290 1.641058 0.000000
Xe 8.205290 1.641058 3.282116
Xe 8.205290 1.641058 6.564232
Xe 8.205290 1.641058 9.846347
Xe 8.205290 3.282116 -8.205290
Xe 8.205290 3.282116 -4.923174
Xe 8.205290 3.282116 -1.641058
Xe 8.205290 3.282116 1.641058
Xe 8.205290 3.282116 4.923174
Xe 8.205290 3.282116 8.205290
Xe 8.205290 4.923174 -9.846347
Xe 8.205290 4.923174 -6.564232
Xe 8.205290 4.923174 -3.282116
Xe 8.205290 4.923174 0.000000
Xe 8.205290 4.923174 3.282116
Xe 8.205290 4.923174 6.564232
Xe 8.205290 4.923174 9.846347
Xe 8.205290 6.564232 -8.205290
Xe 8.205290 6.564232 -4.923174
Xe 8.205290 6.564232 -1.641058
Xe 8.205290 6.564232 1.641058
Xe 8.205290 6.564232 4.923174
Xe 8.205290 6.564232 8.205290
Xe 8.205290 8.205290 -9.846347
Xe 8.205290 8.205290 -6.564232
Xe 8.205290 8.205290 -3.282116
Xe 8.205290 8.205290 0.000000
Xe 8.205290 8.205290 3.282116
Xe 8.205290 8.205290 6.564232
Xe 8.205290 8.205290 9.846347
Xe 8.205290 9.846347 -8.205290
Xe 8.205290 9.846347 -4.923174
Xe 8.205290 9.846347 -1.641058
Xe 8.205290 9.846347 1.641058
Xe 8.205290 9.846347 4.923174
Xe 8.205290 9.846347 8.205290
Xe 9.846347 -9.846347 -9.846347
Xe 9.846347 -9.846347 -6.564232
Xe 9.846347 -9.846347 -3.282116
Xe 9.846347 -9.846347 0.000000
Xe 9.846347 -9.846347 3.282116
Xe 9.846347 -9.846347 6.564232
Xe 9.846347 -9.846347 9.846347
Xe 9.846347 -8.205290 -8.205290
Xe 9.846347 -8.205290 -4.923174
Xe 9.846347 -8.205290 -1.641058
Xe 9.846347 -8.205290 1.641058
Xe 9.846347 -8.205290 4.923174
Xe 9.846347 -8.205290 8.205290
Xe 9.846347 -6.564232 -9.846347
Xe 9.846347 -6.564232 -6.564232
Xe 9.846347 -6.564232 -3.282116
Xe 9.846347 -6.564232 0.000000
Xe 9.846347 -6.564232 3.282116
Xe 9.846347 -6.564232 6.564232
Xe 9.846347 -6.564232 9.846347
Xe 9.846347 -4.923174 -8.205290
Xe 9.846347 -4.923174 -4.923174
Xe 9.846347 -4.923174 -1.641058
Xe 9.846347 -4.923174 1.641058
Xe 9.846347 -4.923174 4.923174
Xe 9.846347 -4.923174 8.205290
Xe 9.846347 -3.282116 -9.846347
Xe 9.846347 -3.282116 -6.564232
Xe 9.846347 -3.282116 -3.282116
Xe 9.846347 -3.282116 0.000000
Xe 9.846347 -3.282116 3.282116
Xe 9.846347 -3.282116 6.564232
Xe 9.846347 -3.282116 9.846347
Xe 9.846347 -1.641058 -8.205290
Xe 9.846347 -1.641058 -4.923174
Xe 9.846347 -1.641058 -1.641058
Xe 9.846347 -1.641058 1.641058
Xe 9.846347 -1.641058 4.923174
Xe 9.846347 -1.641058 8.205290
Xe 9.846347 0.000000 -9.846347
Xe 9.846347 0.000000 -6.564232
Xe 9.846347 0.000000 -3.282116
Xe 9.846347 0.000000 0.000000
Xe 9.846347 0.000000 3.282116
Xe 9.846347 0.000000 6.564232
Xe 9.846347 0.000000 9.846347
Xe 9.846347 1.641058 -8.205290
Xe 9.846347 1.641058 -4.923174
Xe 9.846347 1.641058 -1.641058
Xe 9.846347 1.641058 1.641058
Xe 9.846347 1.641058 4.923174
Xe 9.846347 1.641058 8.205290
Xe 9.846347 3.282116 -9.846347
Xe 9.846347 3.282116 -6.564232
Xe 9.846347 3.282116 -3.282116
Xe 9.846347 3.282116 0.000000
Xe 9.846347 3.282116 3.282116
Xe 9.846347 3.282116 6.564232
Xe 9.846347 3.282116 9.846347
Xe 9.846347 4.923174 -8.205290
Xe 9.846347 4.923174 -4.923174
Xe 9.846347 4.923174 -1.641058
Xe 9.846347 4.923174 1.641058
Xe 9.846347 4.923174 4.923174
Xe 9.846347 4.923174 8.205290
Xe 9.846347 6.564232 -9.846347
Xe 9.846347 6.564232 -6.564232
Xe 9.846347 6.564232 -3.282116
Xe 9.846347 6.564232 0.000000
Xe 9.846347 6.564232 3.282116
Xe 9.846347 6.564232 6.564232
Xe 9.846347 6.564232 9.846347
Xe 9.846347 8.205290 -8.205290
Xe 9.846347 8.205290 -4.923174
Xe 9.846347 8.205290 -1.641058
Xe 9.846347 8.205290 1.641058
Xe 9.846347 8.205290 4.923174
Xe 9.846347 8.205290 8.205290
Xe 9.846347 9.846347 -9.846347
Xe 9.846347 9.846347 -6.564232
Xe 9.846347 9.846347 -3.282116
Xe 9.846347 9.846347 0.000000
Xe 9.846347 9.846347 3.282116
Xe 9.846347 9.846347 6.564232
Xe 9.846347 9.846347 9.846347
Xe 0.000000 0.000000 0.000000
