# Supplementary material for: SAP-X2C: Optimally-Simple Two-Component Relativistic Hamiltonian with Size-Intensive Picture Change
Source: J Chem Theory Comput. 2026 Mar 26;22(7):3443–52. doi: 10.1021/acs.jctc.6c00032 (PMC13085237; doi:10.1021/acs.jctc.6c00032)
Supplement: Supplementary file 1 [file ct6c00032_si_001.zip › supporting-information/xyz_files/xe_lattice_fragments/xe_3.xyz]

171

Xe -4.923174 -4.923174 -3.282116
Xe -4.923174 -4.923174 0.000000
Xe -4.923174 -4.923174 3.282116
Xe -4.923174 -3.282116 -4.923174
Xe -4.923174 -3.282116 -1.641058
Xe -4.923174 -3.282116 1.641058
Xe -4.923174 -3.282116 4.923174
Xe -4.923174 -1.641058 -3.282116
Xe -4.923174 -1.641058 0.000000
Xe -4.923174 -1.641058 3.282116
Xe -4.923174 0.000000 -4.923174
Xe -4.923174 0.000000 -1.641058
Xe -4.923174 0.000000 1.641058
Xe -4.923174 0.000000 4.923174
Xe -4.923174 1.641058 -3.282116
Xe -4.923174 1.641058 0.000000
Xe -4.923174 1.641058 3.282116
Xe -4.923174 3.282116 -4.923174
Xe -4.923174 3.282116 -1.641058
Xe -4.923174 3.282116 1.641058
Xe -4.923174 3.282116 4.923174
Xe -4.923174 4.923174 -3.282116
Xe -4.923174 4.923174 0.000000
Xe -4.923174 4.923174 3.282116
Xe -3.282116 -4.923174 -4.923174
Xe -3.282116 -4.923174 -1.641058
Xe -3.282116 -4.923174 1.641058
Xe -3.282116 -4.923174 4.923174
Xe -3.282116 -3.282116 -3.282116
Xe -3.282116 -3.282116 0.000000
Xe -3.282116 -3.282116 3.282116
Xe -3.282116 -1.641058 -4.923174
Xe -3.282116 -1.641058 -1.641058
Xe -3.282116 -1.641058 1.641058
Xe -3.282116 -1.641058 4.923174
Xe -3.282116 0.000000 -3.282116
Xe -3.282116 0.000000 0.000000
Xe -3.282116 0.000000 3.282116
Xe -3.282116 1.641058 -4.923174
Xe -3.282116 1.641058 -1.641058
Xe -3.282116 1.641058 1.641058
Xe -3.282116 1.641058 4.923174
Xe -3.282116 3.282116 -3.282116
Xe -3.282116 3.282116 0.000000
Xe -3.282116 3.282116 3.282116
Xe -3.282116 4.923174 -4.923174
Xe -3.282116 4.923174 -1.641058
Xe -3.282116 4.923174 1.641058
Xe -3.282116 4.923174 4.923174
Xe -1.641058 -4.923174 -3.282116
Xe -1.641058 -4.923174 0.000000
Xe -1.641058 -4.923174 3.282116
Xe -1.641058 -3.282116 -4.923174
Xe -1.641058 -3.282116 -1.641058
Xe -1.641058 -3.282116 1.641058
Xe -1.641058 -3.282116 4.923174
Xe -1.641058 -1.641058 -3.282116
Xe -1.641058 -1.641058 0.000000
Xe -1.641058 -1.641058 3.282116
Xe -1.641058 0.000000 -4.923174
Xe -1.641058 0.000000 -1.641058
Xe -1.641058 0.000000 1.641058
Xe -1.641058 0.000000 4.923174
Xe -1.641058 1.641058 -3.282116
Xe -1.641058 1.641058 0.000000
Xe -1.641058 1.641058 3.282116
Xe -1.641058 3.282116 -4.923174
Xe -1.641058 3.282116 -1.641058
Xe -1.641058 3.282116 1.641058
Xe -1.641058 3.282116 4.923174
Xe -1.641058 4.923174 -3.282116
Xe -1.641058 4.923174 0.000000
Xe -1.641058 4.923174 3.282116
Xe 0.000000 -4.923174 -4.923174
Xe 0.000000 -4.923174 -1.641058
Xe 0.000000 -4.923174 1.641058
Xe 0.000000 -4.923174 4.923174
Xe 0.000000 -3.282116 -3.282116
Xe 0.000000 -3.282116 0.000000
Xe 0.000000 -3.282116 3.282116
Xe 0.000000 -1.641058 -4.923174
Xe 0.000000 -1.641058 -1.641058
Xe 0.000000 -1.641058 1.641058
Xe 0.000000 -1.641058 4.923174
Xe 0.000000 0.000000 -3.282116
Xe 0.000000 0.000000 3.282116
Xe 0.000000 1.641058 -4.923174
Xe 0.000000 1.641058 -1.641058
Xe 0.000000 1.641058 1.641058
Xe 0.000000 1.641058 4.923174
Xe 0.000000 3.282116 -3.282116
Xe 0.000000 3.282116 0.000000
Xe 0.000000 3.282116 3.282116
Xe 0.000000 4.923174 -4.923174
Xe 0.000000 4.923174 -1.641058
Xe 0.000000 4.923174 1.641058
Xe 0.000000 4.923174 4.923174
Xe 1.641058 -4.923174 -3.282116
Xe 1.641058 -4.923174 0.000000
Xe 1.641058 -4.923174 3.282116
Xe 1.641058 -3.282116 -4.923174
Xe 1.641058 -3.282116 -1.641058
Xe 1.641058 -3.282116 1.641058
Xe 1.641058 -3.282116 4.923174
Xe 1.641058 -1.641058 -3.282116
Xe 1.641058 -1.641058 0.000000
Xe 1.641058 -1.641058 3.282116
Xe 1.641058 0.000000 -4.923174
Xe 1.641058 0.000000 -1.641058
Xe 1.641058 0.000000 1.641058
Xe 1.641058 0.000000 4.923174
Xe 1.641058 1.641058 -3.282116
Xe 1.641058 1.641058 0.000000
Xe 1.641058 1.641058 3.282116
Xe 1.641058 3.282116 -4.923174
Xe 1.641058 3.282116 -1.641058
Xe 1.641058 3.282116 1.641058
Xe 1.641058 3.282116 4.923174
Xe 1.641058 4.923174 -3.282116
Xe 1.641058 4.923174 0.000000
Xe 1.641058 4.923174 3.282116
Xe 3.282116 -4.923174 -4.923174
Xe 3.282116 -4.923174 -1.641058
Xe 3.282116 -4.923174 1.641058
Xe 3.282116 -4.923174 4.923174
Xe 3.282116 -3.282116 -3.282116
Xe 3.282116 -3.282116 0.000000
Xe 3.282116 -3.282116 3.282116
Xe 3.282116 -1.641058 -4.923174
Xe 3.282116 -1.641058 -1.641058
Xe 3.282116 -1.641058 1.641058
Xe 3.282116 -1.641058 4.923174
Xe 3.282116 0.000000 -3.282116
Xe 3.282116 0.000000 0.000000
Xe 3.282116 0.000000 3.282116
Xe 3.282116 1.641058 -4.923174
Xe 3.282116 1.641058 -1.641058
Xe 3.282116 1.641058 1.641058
Xe 3.282116 1.641058 4.923174
Xe 3.282116 3.282116 -3.282116
Xe 3.282116 3.282116 0.000000
Xe 3.282116 3.282116 3.282116
Xe 3.282116 4.923174 -4.923174
Xe 3.282116 4.923174 -1.641058
Xe 3.282116 4.923174 1.641058
Xe 3.282116 4.923174 4.923174
Xe 4.923174 -4.923174 -3.282116
Xe 4.923174 -4.923174 0.000000
Xe 4.923174 -4.923174 3.282116
Xe 4.923174 -3.282116 -4.923174
Xe 4.923174 -3.282116 -1.641058
Xe 4.923174 -3.282116 1.641058
Xe 4.923174 -3.282116 4.923174
Xe 4.923174 -1.641058 -3.282116
Xe 4.923174 -1.641058 0.000000
Xe 4.923174 -1.641058 3.282116
Xe 4.923174 0.000000 -4.923174
Xe 4.923174 0.000000 -1.641058
Xe 4.923174 0.000000 1.641058
Xe 4.923174 0.000000 4.923174
Xe 4.923174 1.641058 -3.282116
Xe 4.923174 1.641058 0.000000
Xe 4.923174 1.641058 3.282116
Xe 4.923174 3.282116 -4.923174
Xe 4.923174 3.282116 -1.641058
Xe 4.923174 3.282116 1.641058
Xe 4.923174 3.282116 4.923174
Xe 4.923174 4.923174 -3.282116
Xe 4.923174 4.923174 0.000000
Xe 4.923174 4.923174 3.282116
Xe 0.000000 0.000000 0.000000
