# Supplementary material for: SAP-X2C: Optimally-Simple Two-Component Relativistic Hamiltonian with Size-Intensive Picture Change
Source: J Chem Theory Comput. 2026 Mar 26;22(7):3443–52. doi: 10.1021/acs.jctc.6c00032 (PMC13085237; doi:10.1021/acs.jctc.6c00032)
Supplement: Supplementary file 1 [file ct6c00032_si_001.zip › supporting-information/xyz_files/xe_lattice_fragments/xe_18.xyz]

25327

Xe -29.539042 -29.539042 -29.539042
Xe -29.539042 -29.539042 -26.256927
Xe -29.539042 -29.539042 -22.974811
Xe -29.539042 -29.539042 -19.692695
Xe -29.539042 -29.539042 -16.410579
Xe -29.539042 -29.539042 -13.128463
Xe -29.539042 -29.539042 -9.846347
Xe -29.539042 -29.539042 -6.564232
Xe -29.539042 -29.539042 -3.282116
Xe -29.539042 -29.539042 0.000000
Xe -29.539042 -29.539042 3.282116
Xe -29.539042 -29.539042 6.564232
Xe -29.539042 -29.539042 9.846347
Xe -29.539042 -29.539042 13.128463
Xe -29.539042 -29.539042 16.410579
Xe -29.539042 -29.539042 19.692695
Xe -29.539042 -29.539042 22.974811
Xe -29.539042 -29.539042 26.256927
Xe -29.539042 -29.539042 29.539042
Xe -29.539042 -27.897984 -27.897984
Xe -29.539042 -27.897984 -24.615869
Xe -29.539042 -27.897984 -21.333753
Xe -29.539042 -27.897984 -18.051637
Xe -29.539042 -27.897984 -14.769521
Xe -29.539042 -27.897984 -11.487405
Xe -29.539042 -27.897984 -8.205290
Xe -29.539042 -27.897984 -4.923174
Xe -29.539042 -27.897984 -1.641058
Xe -29.539042 -27.897984 1.641058
Xe -29.539042 -27.897984 4.923174
Xe -29.539042 -27.897984 8.205290
Xe -29.539042 -27.897984 11.487405
Xe -29.539042 -27.897984 14.769521
Xe -29.539042 -27.897984 18.051637
Xe -29.539042 -27.897984 21.333753
Xe -29.539042 -27.897984 24.615869
Xe -29.539042 -27.897984 27.897984
Xe -29.539042 -26.256927 -29.539042
Xe -29.539042 -26.256927 -26.256927
Xe -29.539042 -26.256927 -22.974811
Xe -29.539042 -26.256927 -19.692695
Xe -29.539042 -26.256927 -16.410579
Xe -29.539042 -26.256927 -13.128463
Xe -29.539042 -26.256927 -9.846347
Xe -29.539042 -26.256927 -6.564232
Xe -29.539042 -26.256927 -3.282116
Xe -29.539042 -26.256927 0.000000
Xe -29.539042 -26.256927 3.282116
Xe -29.539042 -26.256927 6.564232
Xe -29.539042 -26.256927 9.846347
Xe -29.539042 -26.256927 13.128463
Xe -29.539042 -26.256927 16.410579
Xe -29.539042 -26.256927 19.692695
Xe -29.539042 -26.256927 22.974811
Xe -29.539042 -26.256927 26.256927
Xe -29.539042 -26.256927 29.539042
Xe -29.539042 -24.615869 -27.897984
Xe -29.539042 -24.615869 -24.615869
Xe -29.539042 -24.615869 -21.333753
Xe -29.539042 -24.615869 -18.051637
Xe -29.539042 -24.615869 -14.769521
Xe -29.539042 -24.615869 -11.487405
Xe -29.539042 -24.615869 -8.205290
Xe -29.539042 -24.615869 -4.923174
Xe -29.539042 -24.615869 -1.641058
Xe -29.539042 -24.615869 1.641058
Xe -29.539042 -24.615869 4.923174
Xe -29.539042 -24.615869 8.205290
Xe -29.539042 -24.615869 11.487405
Xe -29.539042 -24.615869 14.769521
Xe -29.539042 -24.615869 18.051637
Xe -29.539042 -24.615869 21.333753
Xe -29.539042 -24.615869 24.615869
Xe -29.539042 -24.615869 27.897984
Xe -29.539042 -22.974811 -29.539042
Xe -29.539042 -22.974811 -26.256927
Xe -29.539042 -22.974811 -22.974811
Xe -29.539042 -22.974811 -19.692695
Xe -29.539042 -22.974811 -16.410579
Xe -29.539042 -22.974811 -13.128463
Xe -29.539042 -22.974811 -9.846347
Xe -29.539042 -22.974811 -6.564232
Xe -29.539042 -22.974811 -3.282116
Xe -29.539042 -22.974811 0.000000
Xe -29.539042 -22.974811 3.282116
Xe -29.539042 -22.974811 6.564232
Xe -29.539042 -22.974811 9.846347
Xe -29.539042 -22.974811 13.128463
Xe -29.539042 -22.974811 16.410579
Xe -29.539042 -22.974811 19.692695
Xe -29.539042 -22.974811 22.974811
Xe -29.539042 -22.974811 26.256927
Xe -29.539042 -22.974811 29.539042
Xe -29.539042 -21.333753 -27.897984
Xe -29.539042 -21.333753 -24.615869
Xe -29.539042 -21.333753 -21.333753
Xe -29.539042 -21.333753 -18.051637
Xe -29.539042 -21.333753 -14.769521
Xe -29.539042 -21.333753 -11.487405
Xe -29.539042 -21.333753 -8.205290
Xe -29.539042 -21.333753 -4.923174
Xe -29.539042 -21.333753 -1.641058
Xe -29.539042 -21.333753 1.641058
Xe -29.539042 -21.333753 4.923174
Xe -29.539042 -21.333753 8.205290
Xe -29.539042 -21.333753 11.487405
Xe -29.539042 -21.333753 14.769521
Xe -29.539042 -21.333753 18.051637
Xe -29.539042 -21.333753 21.333753
Xe -29.539042 -21.333753 24.615869
Xe -29.539042 -21.333753 27.897984
Xe -29.539042 -19.692695 -29.539042
Xe -29.539042 -19.692695 -26.256927
Xe -29.539042 -19.692695 -22.974811
Xe -29.539042 -19.692695 -19.692695
Xe -29.539042 -19.692695 -16.410579
Xe -29.539042 -19.692695 -13.128463
Xe -29.539042 -19.692695 -9.846347
Xe -29.539042 -19.692695 -6.564232
Xe -29.539042 -19.692695 -3.282116
Xe -29.539042 -19.692695 0.000000
Xe -29.539042 -19.692695 3.282116
Xe -29.539042 -19.692695 6.564232
Xe -29.539042 -19.692695 9.846347
Xe -29.539042 -19.692695 13.128463
Xe -29.539042 -19.692695 16.410579
Xe -29.539042 -19.692695 19.692695
Xe -29.539042 -19.692695 22.974811
Xe -29.539042 -19.692695 26.256927
Xe -29.539042 -19.692695 29.539042
Xe -29.539042 -18.051637 -27.897984
Xe -29.539042 -18.051637 -24.615869
Xe -29.539042 -18.051637 -21.333753
Xe -29.539042 -18.051637 -18.051637
Xe -29.539042 -18.051637 -14.769521
Xe -29.539042 -18.051637 -11.487405
Xe -29.539042 -18.051637 -8.205290
Xe -29.539042 -18.051637 -4.923174
Xe -29.539042 -18.051637 -1.641058
Xe -29.539042 -18.051637 1.641058
Xe -29.539042 -18.051637 4.923174
Xe -29.539042 -18.051637 8.205290
Xe -29.539042 -18.051637 11.487405
Xe -29.539042 -18.051637 14.769521
Xe -29.539042 -18.051637 18.051637
Xe -29.539042 -18.051637 21.333753
Xe -29.539042 -18.051637 24.615869
Xe -29.539042 -18.051637 27.897984
Xe -29.539042 -16.410579 -29.539042
Xe -29.539042 -16.410579 -26.256927
Xe -29.539042 -16.410579 -22.974811
Xe -29.539042 -16.410579 -19.692695
Xe -29.539042 -16.410579 -16.410579
Xe -29.539042 -16.410579 -13.128463
Xe -29.539042 -16.410579 -9.846347
Xe -29.539042 -16.410579 -6.564232
Xe -29.539042 -16.410579 -3.282116
Xe -29.539042 -16.410579 0.000000
Xe -29.539042 -16.410579 3.282116
Xe -29.539042 -16.410579 6.564232
Xe -29.539042 -16.410579 9.846347
Xe -29.539042 -16.410579 13.128463
Xe -29.539042 -16.410579 16.410579
Xe -29.539042 -16.410579 19.692695
Xe -29.539042 -16.410579 22.974811
Xe -29.539042 -16.410579 26.256927
Xe -29.539042 -16.410579 29.539042
Xe -29.539042 -14.769521 -27.897984
Xe -29.539042 -14.769521 -24.615869
Xe -29.539042 -14.769521 -21.333753
Xe -29.539042 -14.769521 -18.051637
Xe -29.539042 -14.769521 -14.769521
Xe -29.539042 -14.769521 -11.487405
Xe -29.539042 -14.769521 -8.205290
Xe -29.539042 -14.769521 -4.923174
Xe -29.539042 -14.769521 -1.641058
Xe -29.539042 -14.769521 1.641058
Xe -29.539042 -14.769521 4.923174
Xe -29.539042 -14.769521 8.205290
Xe -29.539042 -14.769521 11.487405
Xe -29.539042 -14.769521 14.769521
Xe -29.539042 -14.769521 18.051637
Xe -29.539042 -14.769521 21.333753
Xe -29.539042 -14.769521 24.615869
Xe -29.539042 -14.769521 27.897984
Xe -29.539042 -13.128463 -29.539042
Xe -29.539042 -13.128463 -26.256927
Xe -29.539042 -13.128463 -22.974811
Xe -29.539042 -13.128463 -19.692695
Xe -29.539042 -13.128463 -16.410579
Xe -29.539042 -13.128463 -13.128463
Xe -29.539042 -13.128463 -9.846347
Xe -29.539042 -13.128463 -6.564232
Xe -29.539042 -13.128463 -3.282116
Xe -29.539042 -13.128463 0.000000
Xe -29.539042 -13.128463 3.282116
Xe -29.539042 -13.128463 6.564232
Xe -29.539042 -13.128463 9.846347
Xe -29.539042 -13.128463 13.128463
Xe -29.539042 -13.128463 16.410579
Xe -29.539042 -13.128463 19.692695
Xe -29.539042 -13.128463 22.974811
Xe -29.539042 -13.128463 26.256927
Xe -29.539042 -13.128463 29.539042
Xe -29.539042 -11.487405 -27.897984
Xe -29.539042 -11.487405 -24.615869
Xe -29.539042 -11.487405 -21.333753
Xe -29.539042 -11.487405 -18.051637
Xe -29.539042 -11.487405 -14.769521
Xe -29.539042 -11.487405 -11.487405
Xe -29.539042 -11.487405 -8.205290
Xe -29.539042 -11.487405 -4.923174
Xe -29.539042 -11.487405 -1.641058
Xe -29.539042 -11.487405 1.641058
Xe -29.539042 -11.487405 4.923174
Xe -29.539042 -11.487405 8.205290
Xe -29.539042 -11.487405 11.487405
Xe -29.539042 -11.487405 14.769521
Xe -29.539042 -11.487405 18.051637
Xe -29.539042 -11.487405 21.333753
Xe -29.539042 -11.487405 24.615869
Xe -29.539042 -11.487405 27.897984
Xe -29.539042 -9.846347 -29.539042
Xe -29.539042 -9.846347 -26.256927
Xe -29.539042 -9.846347 -22.974811
Xe -29.539042 -9.846347 -19.692695
Xe -29.539042 -9.846347 -16.410579
Xe -29.539042 -9.846347 -13.128463
Xe -29.539042 -9.846347 -9.846347
Xe -29.539042 -9.846347 -6.564232
Xe -29.539042 -9.846347 -3.282116
Xe -29.539042 -9.846347 0.000000
Xe -29.539042 -9.846347 3.282116
Xe -29.539042 -9.846347 6.564232
Xe -29.539042 -9.846347 9.846347
Xe -29.539042 -9.846347 13.128463
Xe -29.539042 -9.846347 16.410579
Xe -29.539042 -9.846347 19.692695
Xe -29.539042 -9.846347 22.974811
Xe -29.539042 -9.846347 26.256927
Xe -29.539042 -9.846347 29.539042
Xe -29.539042 -8.205290 -27.897984
Xe -29.539042 -8.205290 -24.615869
Xe -29.539042 -8.205290 -21.333753
Xe -29.539042 -8.205290 -18.051637
Xe -29.539042 -8.205290 -14.769521
Xe -29.539042 -8.205290 -11.487405
Xe -29.539042 -8.205290 -8.205290
Xe -29.539042 -8.205290 -4.923174
Xe -29.539042 -8.205290 -1.641058
Xe -29.539042 -8.205290 1.641058
Xe -29.539042 -8.205290 4.923174
Xe -29.539042 -8.205290 8.205290
Xe -29.539042 -8.205290 11.487405
Xe -29.539042 -8.205290 14.769521
Xe -29.539042 -8.205290 18.051637
Xe -29.539042 -8.205290 21.333753
Xe -29.539042 -8.205290 24.615869
Xe -29.539042 -8.205290 27.897984
Xe -29.539042 -6.564232 -29.539042
Xe -29.539042 -6.564232 -26.256927
Xe -29.539042 -6.564232 -22.974811
Xe -29.539042 -6.564232 -19.692695
Xe -29.539042 -6.564232 -16.410579
Xe -29.539042 -6.564232 -13.128463
Xe -29.539042 -6.564232 -9.846347
Xe -29.539042 -6.564232 -6.564232
Xe -29.539042 -6.564232 -3.282116
Xe -29.539042 -6.564232 0.000000
Xe -29.539042 -6.564232 3.282116
Xe -29.539042 -6.564232 6.564232
Xe -29.539042 -6.564232 9.846347
Xe -29.539042 -6.564232 13.128463
Xe -29.539042 -6.564232 16.410579
Xe -29.539042 -6.564232 19.692695
Xe -29.539042 -6.564232 22.974811
Xe -29.539042 -6.564232 26.256927
Xe -29.539042 -6.564232 29.539042
Xe -29.539042 -4.923174 -27.897984
Xe -29.539042 -4.923174 -24.615869
Xe -29.539042 -4.923174 -21.333753
Xe -29.539042 -4.923174 -18.051637
Xe -29.539042 -4.923174 -14.769521
Xe -29.539042 -4.923174 -11.487405
Xe -29.539042 -4.923174 -8.205290
Xe -29.539042 -4.923174 -4.923174
Xe -29.539042 -4.923174 -1.641058
Xe -29.539042 -4.923174 1.641058
Xe -29.539042 -4.923174 4.923174
Xe -29.539042 -4.923174 8.205290
Xe -29.539042 -4.923174 11.487405
Xe -29.539042 -4.923174 14.769521
Xe -29.539042 -4.923174 18.051637
Xe -29.539042 -4.923174 21.333753
Xe -29.539042 -4.923174 24.615869
Xe -29.539042 -4.923174 27.897984
Xe -29.539042 -3.282116 -29.539042
Xe -29.539042 -3.282116 -26.256927
Xe -29.539042 -3.282116 -22.974811
Xe -29.539042 -3.282116 -19.692695
Xe -29.539042 -3.282116 -16.410579
Xe -29.539042 -3.282116 -13.128463
Xe -29.539042 -3.282116 -9.846347
Xe -29.539042 -3.282116 -6.564232
Xe -29.539042 -3.282116 -3.282116
Xe -29.539042 -3.282116 0.000000
Xe -29.539042 -3.282116 3.282116
Xe -29.539042 -3.282116 6.564232
Xe -29.539042 -3.282116 9.846347
Xe -29.539042 -3.282116 13.128463
Xe -29.539042 -3.282116 16.410579
Xe -29.539042 -3.282116 19.692695
Xe -29.539042 -3.282116 22.974811
Xe -29.539042 -3.282116 26.256927
Xe -29.539042 -3.282116 29.539042
Xe -29.539042 -1.641058 -27.897984
Xe -29.539042 -1.641058 -24.615869
Xe -29.539042 -1.641058 -21.333753
Xe -29.539042 -1.641058 -18.051637
Xe -29.539042 -1.641058 -14.769521
Xe -29.539042 -1.641058 -11.487405
Xe -29.539042 -1.641058 -8.205290
Xe -29.539042 -1.641058 -4.923174
Xe -29.539042 -1.641058 -1.641058
Xe -29.539042 -1.641058 1.641058
Xe -29.539042 -1.641058 4.923174
Xe -29.539042 -1.641058 8.205290
Xe -29.539042 -1.641058 11.487405
Xe -29.539042 -1.641058 14.769521
Xe -29.539042 -1.641058 18.051637
Xe -29.539042 -1.641058 21.333753
Xe -29.539042 -1.641058 24.615869
Xe -29.539042 -1.641058 27.897984
Xe -29.539042 0.000000 -29.539042
Xe -29.539042 0.000000 -26.256927
Xe -29.539042 0.000000 -22.974811
Xe -29.539042 0.000000 -19.692695
Xe -29.539042 0.000000 -16.410579
Xe -29.539042 0.000000 -13.128463
Xe -29.539042 0.000000 -9.846347
Xe -29.539042 0.000000 -6.564232
Xe -29.539042 0.000000 -3.282116
Xe -29.539042 0.000000 0.000000
Xe -29.539042 0.000000 3.282116
Xe -29.539042 0.000000 6.564232
Xe -29.539042 0.000000 9.846347
Xe -29.539042 0.000000 13.128463
Xe -29.539042 0.000000 16.410579
Xe -29.539042 0.000000 19.692695
Xe -29.539042 0.000000 22.974811
Xe -29.539042 0.000000 26.256927
Xe -29.539042 0.000000 29.539042
Xe -29.539042 1.641058 -27.897984
Xe -29.539042 1.641058 -24.615869
Xe -29.539042 1.641058 -21.333753
Xe -29.539042 1.641058 -18.051637
Xe -29.539042 1.641058 -14.769521
Xe -29.539042 1.641058 -11.487405
Xe -29.539042 1.641058 -8.205290
Xe -29.539042 1.641058 -4.923174
Xe -29.539042 1.641058 -1.641058
Xe -29.539042 1.641058 1.641058
Xe -29.539042 1.641058 4.923174
Xe -29.539042 1.641058 8.205290
Xe -29.539042 1.641058 11.487405
Xe -29.539042 1.641058 14.769521
Xe -29.539042 1.641058 18.051637
Xe -29.539042 1.641058 21.333753
Xe -29.539042 1.641058 24.615869
Xe -29.539042 1.641058 27.897984
Xe -29.539042 3.282116 -29.539042
Xe -29.539042 3.282116 -26.256927
Xe -29.539042 3.282116 -22.974811
Xe -29.539042 3.282116 -19.692695
Xe -29.539042 3.282116 -16.410579
Xe -29.539042 3.282116 -13.128463
Xe -29.539042 3.282116 -9.846347
Xe -29.539042 3.282116 -6.564232
Xe -29.539042 3.282116 -3.282116
Xe -29.539042 3.282116 0.000000
Xe -29.539042 3.282116 3.282116
Xe -29.539042 3.282116 6.564232
Xe -29.539042 3.282116 9.846347
Xe -29.539042 3.282116 13.128463
Xe -29.539042 3.282116 16.410579
Xe -29.539042 3.282116 19.692695
Xe -29.539042 3.282116 22.974811
Xe -29.539042 3.282116 26.256927
Xe -29.539042 3.282116 29.539042
Xe -29.539042 4.923174 -27.897984
Xe -29.539042 4.923174 -24.615869
Xe -29.539042 4.923174 -21.333753
Xe -29.539042 4.923174 -18.051637
Xe -29.539042 4.923174 -14.769521
Xe -29.539042 4.923174 -11.487405
Xe -29.539042 4.923174 -8.205290
Xe -29.539042 4.923174 -4.923174
Xe -29.539042 4.923174 -1.641058
Xe -29.539042 4.923174 1.641058
Xe -29.539042 4.923174 4.923174
Xe -29.539042 4.923174 8.205290
Xe -29.539042 4.923174 11.487405
Xe -29.539042 4.923174 14.769521
Xe -29.539042 4.923174 18.051637
Xe -29.539042 4.923174 21.333753
Xe -29.539042 4.923174 24.615869
Xe -29.539042 4.923174 27.897984
Xe -29.539042 6.564232 -29.539042
Xe -29.539042 6.564232 -26.256927
Xe -29.539042 6.564232 -22.974811
Xe -29.539042 6.564232 -19.692695
Xe -29.539042 6.564232 -16.410579
Xe -29.539042 6.564232 -13.128463
Xe -29.539042 6.564232 -9.846347
Xe -29.539042 6.564232 -6.564232
Xe -29.539042 6.564232 -3.282116
Xe -29.539042 6.564232 0.000000
Xe -29.539042 6.564232 3.282116
Xe -29.539042 6.564232 6.564232
Xe -29.539042 6.564232 9.846347
Xe -29.539042 6.564232 13.128463
Xe -29.539042 6.564232 16.410579
Xe -29.539042 6.564232 19.692695
Xe -29.539042 6.564232 22.974811
Xe -29.539042 6.564232 26.256927
Xe -29.539042 6.564232 29.539042
Xe -29.539042 8.205290 -27.897984
Xe -29.539042 8.205290 -24.615869
Xe -29.539042 8.205290 -21.333753
Xe -29.539042 8.205290 -18.051637
Xe -29.539042 8.205290 -14.769521
Xe -29.539042 8.205290 -11.487405
Xe -29.539042 8.205290 -8.205290
Xe -29.539042 8.205290 -4.923174
Xe -29.539042 8.205290 -1.641058
Xe -29.539042 8.205290 1.641058
Xe -29.539042 8.205290 4.923174
Xe -29.539042 8.205290 8.205290
Xe -29.539042 8.205290 11.487405
Xe -29.539042 8.205290 14.769521
Xe -29.539042 8.205290 18.051637
Xe -29.539042 8.205290 21.333753
Xe -29.539042 8.205290 24.615869
Xe -29.539042 8.205290 27.897984
Xe -29.539042 9.846347 -29.539042
Xe -29.539042 9.846347 -26.256927
Xe -29.539042 9.846347 -22.974811
Xe -29.539042 9.846347 -19.692695
Xe -29.539042 9.846347 -16.410579
Xe -29.539042 9.846347 -13.128463
Xe -29.539042 9.846347 -9.846347
Xe -29.539042 9.846347 -6.564232
Xe -29.539042 9.846347 -3.282116
Xe -29.539042 9.846347 0.000000
Xe -29.539042 9.846347 3.282116
Xe -29.539042 9.846347 6.564232
Xe -29.539042 9.846347 9.846347
Xe -29.539042 9.846347 13.128463
Xe -29.539042 9.846347 16.410579
Xe -29.539042 9.846347 19.692695
Xe -29.539042 9.846347 22.974811
Xe -29.539042 9.846347 26.256927
Xe -29.539042 9.846347 29.539042
Xe -29.539042 11.487405 -27.897984
Xe -29.539042 11.487405 -24.615869
Xe -29.539042 11.487405 -21.333753
Xe -29.539042 11.487405 -18.051637
Xe -29.539042 11.487405 -14.769521
Xe -29.539042 11.487405 -11.487405
Xe -29.539042 11.487405 -8.205290
Xe -29.539042 11.487405 -4.923174
Xe -29.539042 11.487405 -1.641058
Xe -29.539042 11.487405 1.641058
Xe -29.539042 11.487405 4.923174
Xe -29.539042 11.487405 8.205290
Xe -29.539042 11.487405 11.487405
Xe -29.539042 11.487405 14.769521
Xe -29.539042 11.487405 18.051637
Xe -29.539042 11.487405 21.333753
Xe -29.539042 11.487405 24.615869
Xe -29.539042 11.487405 27.897984
Xe -29.539042 13.128463 -29.539042
Xe -29.539042 13.128463 -26.256927
Xe -29.539042 13.128463 -22.974811
Xe -29.539042 13.128463 -19.692695
Xe -29.539042 13.128463 -16.410579
Xe -29.539042 13.128463 -13.128463
Xe -29.539042 13.128463 -9.846347
Xe -29.539042 13.128463 -6.564232
Xe -29.539042 13.128463 -3.282116
Xe -29.539042 13.128463 0.000000
Xe -29.539042 13.128463 3.282116
Xe -29.539042 13.128463 6.564232
Xe -29.539042 13.128463 9.846347
Xe -29.539042 13.128463 13.128463
Xe -29.539042 13.128463 16.410579
Xe -29.539042 13.128463 19.692695
Xe -29.539042 13.128463 22.974811
Xe -29.539042 13.128463 26.256927
Xe -29.539042 13.128463 29.539042
Xe -29.539042 14.769521 -27.897984
Xe -29.539042 14.769521 -24.615869
Xe -29.539042 14.769521 -21.333753
Xe -29.539042 14.769521 -18.051637
Xe -29.539042 14.769521 -14.769521
Xe -29.539042 14.769521 -11.487405
Xe -29.539042 14.769521 -8.205290
Xe -29.539042 14.769521 -4.923174
Xe -29.539042 14.769521 -1.641058
Xe -29.539042 14.769521 1.641058
Xe -29.539042 14.769521 4.923174
Xe -29.539042 14.769521 8.205290
Xe -29.539042 14.769521 11.487405
Xe -29.539042 14.769521 14.769521
Xe -29.539042 14.769521 18.051637
Xe -29.539042 14.769521 21.333753
Xe -29.539042 14.769521 24.615869
Xe -29.539042 14.769521 27.897984
Xe -29.539042 16.410579 -29.539042
Xe -29.539042 16.410579 -26.256927
Xe -29.539042 16.410579 -22.974811
Xe -29.539042 16.410579 -19.692695
Xe -29.539042 16.410579 -16.410579
Xe -29.539042 16.410579 -13.128463
Xe -29.539042 16.410579 -9.846347
Xe -29.539042 16.410579 -6.564232
Xe -29.539042 16.410579 -3.282116
Xe -29.539042 16.410579 0.000000
Xe -29.539042 16.410579 3.282116
Xe -29.539042 16.410579 6.564232
Xe -29.539042 16.410579 9.846347
Xe -29.539042 16.410579 13.128463
Xe -29.539042 16.410579 16.410579
Xe -29.539042 16.410579 19.692695
Xe -29.539042 16.410579 22.974811
Xe -29.539042 16.410579 26.256927
Xe -29.539042 16.410579 29.539042
Xe -29.539042 18.051637 -27.897984
Xe -29.539042 18.051637 -24.615869
Xe -29.539042 18.051637 -21.333753
Xe -29.539042 18.051637 -18.051637
Xe -29.539042 18.051637 -14.769521
Xe -29.539042 18.051637 -11.487405
Xe -29.539042 18.051637 -8.205290
Xe -29.539042 18.051637 -4.923174
Xe -29.539042 18.051637 -1.641058
Xe -29.539042 18.051637 1.641058
Xe -29.539042 18.051637 4.923174
Xe -29.539042 18.051637 8.205290
Xe -29.539042 18.051637 11.487405
Xe -29.539042 18.051637 14.769521
Xe -29.539042 18.051637 18.051637
Xe -29.539042 18.051637 21.333753
Xe -29.539042 18.051637 24.615869
Xe -29.539042 18.051637 27.897984
Xe -29.539042 19.692695 -29.539042
Xe -29.539042 19.692695 -26.256927
Xe -29.539042 19.692695 -22.974811
Xe -29.539042 19.692695 -19.692695
Xe -29.539042 19.692695 -16.410579
Xe -29.539042 19.692695 -13.128463
Xe -29.539042 19.692695 -9.846347
Xe -29.539042 19.692695 -6.564232
Xe -29.539042 19.692695 -3.282116
Xe -29.539042 19.692695 0.000000
Xe -29.539042 19.692695 3.282116
Xe -29.539042 19.692695 6.564232
Xe -29.539042 19.692695 9.846347
Xe -29.539042 19.692695 13.128463
Xe -29.539042 19.692695 16.410579
Xe -29.539042 19.692695 19.692695
Xe -29.539042 19.692695 22.974811
Xe -29.539042 19.692695 26.256927
Xe -29.539042 19.692695 29.539042
Xe -29.539042 21.333753 -27.897984
Xe -29.539042 21.333753 -24.615869
Xe -29.539042 21.333753 -21.333753
Xe -29.539042 21.333753 -18.051637
Xe -29.539042 21.333753 -14.769521
Xe -29.539042 21.333753 -11.487405
Xe -29.539042 21.333753 -8.205290
Xe -29.539042 21.333753 -4.923174
Xe -29.539042 21.333753 -1.641058
Xe -29.539042 21.333753 1.641058
Xe -29.539042 21.333753 4.923174
Xe -29.539042 21.333753 8.205290
Xe -29.539042 21.333753 11.487405
Xe -29.539042 21.333753 14.769521
Xe -29.539042 21.333753 18.051637
Xe -29.539042 21.333753 21.333753
Xe -29.539042 21.333753 24.615869
Xe -29.539042 21.333753 27.897984
Xe -29.539042 22.974811 -29.539042
Xe -29.539042 22.974811 -26.256927
Xe -29.539042 22.974811 -22.974811
Xe -29.539042 22.974811 -19.692695
Xe -29.539042 22.974811 -16.410579
Xe -29.539042 22.974811 -13.128463
Xe -29.539042 22.974811 -9.846347
Xe -29.539042 22.974811 -6.564232
Xe -29.539042 22.974811 -3.282116
Xe -29.539042 22.974811 0.000000
Xe -29.539042 22.974811 3.282116
Xe -29.539042 22.974811 6.564232
Xe -29.539042 22.974811 9.846347
Xe -29.539042 22.974811 13.128463
Xe -29.539042 22.974811 16.410579
Xe -29.539042 22.974811 19.692695
Xe -29.539042 22.974811 22.974811
Xe -29.539042 22.974811 26.256927
Xe -29.539042 22.974811 29.539042
Xe -29.539042 24.615869 -27.897984
Xe -29.539042 24.615869 -24.615869
Xe -29.539042 24.615869 -21.333753
Xe -29.539042 24.615869 -18.051637
Xe -29.539042 24.615869 -14.769521
Xe -29.539042 24.615869 -11.487405
Xe -29.539042 24.615869 -8.205290
Xe -29.539042 24.615869 -4.923174
Xe -29.539042 24.615869 -1.641058
Xe -29.539042 24.615869 1.641058
Xe -29.539042 24.615869 4.923174
Xe -29.539042 24.615869 8.205290
Xe -29.539042 24.615869 11.487405
Xe -29.539042 24.615869 14.769521
Xe -29.539042 24.615869 18.051637
Xe -29.539042 24.615869 21.333753
Xe -29.539042 24.615869 24.615869
Xe -29.539042 24.615869 27.897984
Xe -29.539042 26.256927 -29.539042
Xe -29.539042 26.256927 -26.256927
Xe -29.539042 26.256927 -22.974811
Xe -29.539042 26.256927 -19.692695
Xe -29.539042 26.256927 -16.410579
Xe -29.539042 26.256927 -13.128463
Xe -29.539042 26.256927 -9.846347
Xe -29.539042 26.256927 -6.564232
Xe -29.539042 26.256927 -3.282116
Xe -29.539042 26.256927 0.000000
Xe -29.539042 26.256927 3.282116
Xe -29.539042 26.256927 6.564232
Xe -29.539042 26.256927 9.846347
Xe -29.539042 26.256927 13.128463
Xe -29.539042 26.256927 16.410579
Xe -29.539042 26.256927 19.692695
Xe -29.539042 26.256927 22.974811
Xe -29.539042 26.256927 26.256927
Xe -29.539042 26.256927 29.539042
Xe -29.539042 27.897984 -27.897984
Xe -29.539042 27.897984 -24.615869
Xe -29.539042 27.897984 -21.333753
Xe -29.539042 27.897984 -18.051637
Xe -29.539042 27.897984 -14.769521
Xe -29.539042 27.897984 -11.487405
Xe -29.539042 27.897984 -8.205290
Xe -29.539042 27.897984 -4.923174
Xe -29.539042 27.897984 -1.641058
Xe -29.539042 27.897984 1.641058
Xe -29.539042 27.897984 4.923174
Xe -29.539042 27.897984 8.205290
Xe -29.539042 27.897984 11.487405
Xe -29.539042 27.897984 14.769521
Xe -29.539042 27.897984 18.051637
Xe -29.539042 27.897984 21.333753
Xe -29.539042 27.897984 24.615869
Xe -29.539042 27.897984 27.897984
Xe -29.539042 29.539042 -29.539042
Xe -29.539042 29.539042 -26.256927
Xe -29.539042 29.539042 -22.974811
Xe -29.539042 29.539042 -19.692695
Xe -29.539042 29.539042 -16.410579
Xe -29.539042 29.539042 -13.128463
Xe -29.539042 29.539042 -9.846347
Xe -29.539042 29.539042 -6.564232
Xe -29.539042 29.539042 -3.282116
Xe -29.539042 29.539042 0.000000
Xe -29.539042 29.539042 3.282116
Xe -29.539042 29.539042 6.564232
Xe -29.539042 29.539042 9.846347
Xe -29.539042 29.539042 13.128463
Xe -29.539042 29.539042 16.410579
Xe -29.539042 29.539042 19.692695
Xe -29.539042 29.539042 22.974811
Xe -29.539042 29.539042 26.256927
Xe -29.539042 29.539042 29.539042
Xe -27.897984 -29.539042 -27.897984
Xe -27.897984 -29.539042 -24.615869
Xe -27.897984 -29.539042 -21.333753
Xe -27.897984 -29.539042 -18.051637
Xe -27.897984 -29.539042 -14.769521
Xe -27.897984 -29.539042 -11.487405
Xe -27.897984 -29.539042 -8.205290
Xe -27.897984 -29.539042 -4.923174
Xe -27.897984 -29.539042 -1.641058
Xe -27.897984 -29.539042 1.641058
Xe -27.897984 -29.539042 4.923174
Xe -27.897984 -29.539042 8.205290
Xe -27.897984 -29.539042 11.487405
Xe -27.897984 -29.539042 14.769521
Xe -27.897984 -29.539042 18.051637
Xe -27.897984 -29.539042 21.333753
Xe -27.897984 -29.539042 24.615869
Xe -27.897984 -29.539042 27.897984
Xe -27.897984 -27.897984 -29.539042
Xe -27.897984 -27.897984 -26.256927
Xe -27.897984 -27.897984 -22.974811
Xe -27.897984 -27.897984 -19.692695
Xe -27.897984 -27.897984 -16.410579
Xe -27.897984 -27.897984 -13.128463
Xe -27.897984 -27.897984 -9.846347
Xe -27.897984 -27.897984 -6.564232
Xe -27.897984 -27.897984 -3.282116
Xe -27.897984 -27.897984 0.000000
Xe -27.897984 -27.897984 3.282116
Xe -27.897984 -27.897984 6.564232
Xe -27.897984 -27.897984 9.846347
Xe -27.897984 -27.897984 13.128463
Xe -27.897984 -27.897984 16.410579
Xe -27.897984 -27.897984 19.692695
Xe -27.897984 -27.897984 22.974811
Xe -27.897984 -27.897984 26.256927
Xe -27.897984 -27.897984 29.539042
Xe -27.897984 -26.256927 -27.897984
Xe -27.897984 -26.256927 -24.615869
Xe -27.897984 -26.256927 -21.333753
Xe -27.897984 -26.256927 -18.051637
Xe -27.897984 -26.256927 -14.769521
Xe -27.897984 -26.256927 -11.487405
Xe -27.897984 -26.256927 -8.205290
Xe -27.897984 -26.256927 -4.923174
Xe -27.897984 -26.256927 -1.641058
Xe -27.897984 -26.256927 1.641058
Xe -27.897984 -26.256927 4.923174
Xe -27.897984 -26.256927 8.205290
Xe -27.897984 -26.256927 11.487405
Xe -27.897984 -26.256927 14.769521
Xe -27.897984 -26.256927 18.051637
Xe -27.897984 -26.256927 21.333753
Xe -27.897984 -26.256927 24.615869
Xe -27.897984 -26.256927 27.897984
Xe -27.897984 -24.615869 -29.539042
Xe -27.897984 -24.615869 -26.256927
Xe -27.897984 -24.615869 -22.974811
Xe -27.897984 -24.615869 -19.692695
Xe -27.897984 -24.615869 -16.410579
Xe -27.897984 -24.615869 -13.128463
Xe -27.897984 -24.615869 -9.846347
Xe -27.897984 -24.615869 -6.564232
Xe -27.897984 -24.615869 -3.282116
Xe -27.897984 -24.615869 0.000000
Xe -27.897984 -24.615869 3.282116
Xe -27.897984 -24.615869 6.564232
Xe -27.897984 -24.615869 9.846347
Xe -27.897984 -24.615869 13.128463
Xe -27.897984 -24.615869 16.410579
Xe -27.897984 -24.615869 19.692695
Xe -27.897984 -24.615869 22.974811
Xe -27.897984 -24.615869 26.256927
Xe -27.897984 -24.615869 29.539042
Xe -27.897984 -22.974811 -27.897984
Xe -27.897984 -22.974811 -24.615869
Xe -27.897984 -22.974811 -21.333753
Xe -27.897984 -22.974811 -18.051637
Xe -27.897984 -22.974811 -14.769521
Xe -27.897984 -22.974811 -11.487405
Xe -27.897984 -22.974811 -8.205290
Xe -27.897984 -22.974811 -4.923174
Xe -27.897984 -22.974811 -1.641058
Xe -27.897984 -22.974811 1.641058
Xe -27.897984 -22.974811 4.923174
Xe -27.897984 -22.974811 8.205290
Xe -27.897984 -22.974811 11.487405
Xe -27.897984 -22.974811 14.769521
Xe -27.897984 -22.974811 18.051637
Xe -27.897984 -22.974811 21.333753
Xe -27.897984 -22.974811 24.615869
Xe -27.897984 -22.974811 27.897984
Xe -27.897984 -21.333753 -29.539042
Xe -27.897984 -21.333753 -26.256927
Xe -27.897984 -21.333753 -22.974811
Xe -27.897984 -21.333753 -19.692695
Xe -27.897984 -21.333753 -16.410579
Xe -27.897984 -21.333753 -13.128463
Xe -27.897984 -21.333753 -9.846347
Xe -27.897984 -21.333753 -6.564232
Xe -27.897984 -21.333753 -3.282116
Xe -27.897984 -21.333753 0.000000
Xe -27.897984 -21.333753 3.282116
Xe -27.897984 -21.333753 6.564232
Xe -27.897984 -21.333753 9.846347
Xe -27.897984 -21.333753 13.128463
Xe -27.897984 -21.333753 16.410579
Xe -27.897984 -21.333753 19.692695
Xe -27.897984 -21.333753 22.974811
Xe -27.897984 -21.333753 26.256927
Xe -27.897984 -21.333753 29.539042
Xe -27.897984 -19.692695 -27.897984
Xe -27.897984 -19.692695 -24.615869
Xe -27.897984 -19.692695 -21.333753
Xe -27.897984 -19.692695 -18.051637
Xe -27.897984 -19.692695 -14.769521
Xe -27.897984 -19.692695 -11.487405
Xe -27.897984 -19.692695 -8.205290
Xe -27.897984 -19.692695 -4.923174
Xe -27.897984 -19.692695 -1.641058
Xe -27.897984 -19.692695 1.641058
Xe -27.897984 -19.692695 4.923174
Xe -27.897984 -19.692695 8.205290
Xe -27.897984 -19.692695 11.487405
Xe -27.897984 -19.692695 14.769521
Xe -27.897984 -19.692695 18.051637
Xe -27.897984 -19.692695 21.333753
Xe -27.897984 -19.692695 24.615869
Xe -27.897984 -19.692695 27.897984
Xe -27.897984 -18.051637 -29.539042
Xe -27.897984 -18.051637 -26.256927
Xe -27.897984 -18.051637 -22.974811
Xe -27.897984 -18.051637 -19.692695
Xe -27.897984 -18.051637 -16.410579
Xe -27.897984 -18.051637 -13.128463
Xe -27.897984 -18.051637 -9.846347
Xe -27.897984 -18.051637 -6.564232
Xe -27.897984 -18.051637 -3.282116
Xe -27.897984 -18.051637 0.000000
Xe -27.897984 -18.051637 3.282116
Xe -27.897984 -18.051637 6.564232
Xe -27.897984 -18.051637 9.846347
Xe -27.897984 -18.051637 13.128463
Xe -27.897984 -18.051637 16.410579
Xe -27.897984 -18.051637 19.692695
Xe -27.897984 -18.051637 22.974811
Xe -27.897984 -18.051637 26.256927
Xe -27.897984 -18.051637 29.539042
Xe -27.897984 -16.410579 -27.897984
Xe -27.897984 -16.410579 -24.615869
Xe -27.897984 -16.410579 -21.333753
Xe -27.897984 -16.410579 -18.051637
Xe -27.897984 -16.410579 -14.769521
Xe -27.897984 -16.410579 -11.487405
Xe -27.897984 -16.410579 -8.205290
Xe -27.897984 -16.410579 -4.923174
Xe -27.897984 -16.410579 -1.641058
Xe -27.897984 -16.410579 1.641058
Xe -27.897984 -16.410579 4.923174
Xe -27.897984 -16.410579 8.205290
Xe -27.897984 -16.410579 11.487405
Xe -27.897984 -16.410579 14.769521
Xe -27.897984 -16.410579 18.051637
Xe -27.897984 -16.410579 21.333753
Xe -27.897984 -16.410579 24.615869
Xe -27.897984 -16.410579 27.897984
Xe -27.897984 -14.769521 -29.539042
Xe -27.897984 -14.769521 -26.256927
Xe -27.897984 -14.769521 -22.974811
Xe -27.897984 -14.769521 -19.692695
Xe -27.897984 -14.769521 -16.410579
Xe -27.897984 -14.769521 -13.128463
Xe -27.897984 -14.769521 -9.846347
Xe -27.897984 -14.769521 -6.564232
Xe -27.897984 -14.769521 -3.282116
Xe -27.897984 -14.769521 0.000000
Xe -27.897984 -14.769521 3.282116
Xe -27.897984 -14.769521 6.564232
Xe -27.897984 -14.769521 9.846347
Xe -27.897984 -14.769521 13.128463
Xe -27.897984 -14.769521 16.410579
Xe -27.897984 -14.769521 19.692695
Xe -27.897984 -14.769521 22.974811
Xe -27.897984 -14.769521 26.256927
Xe -27.897984 -14.769521 29.539042
Xe -27.897984 -13.128463 -27.897984
Xe -27.897984 -13.128463 -24.615869
Xe -27.897984 -13.128463 -21.333753
Xe -27.897984 -13.128463 -18.051637
Xe -27.897984 -13.128463 -14.769521
Xe -27.897984 -13.128463 -11.487405
Xe -27.897984 -13.128463 -8.205290
Xe -27.897984 -13.128463 -4.923174
Xe -27.897984 -13.128463 -1.641058
Xe -27.897984 -13.128463 1.641058
Xe -27.897984 -13.128463 4.923174
Xe -27.897984 -13.128463 8.205290
Xe -27.897984 -13.128463 11.487405
Xe -27.897984 -13.128463 14.769521
Xe -27.897984 -13.128463 18.051637
Xe -27.897984 -13.128463 21.333753
Xe -27.897984 -13.128463 24.615869
Xe -27.897984 -13.128463 27.897984
Xe -27.897984 -11.487405 -29.539042
Xe -27.897984 -11.487405 -26.256927
Xe -27.897984 -11.487405 -22.974811
Xe -27.897984 -11.487405 -19.692695
Xe -27.897984 -11.487405 -16.410579
Xe -27.897984 -11.487405 -13.128463
Xe -27.897984 -11.487405 -9.846347
Xe -27.897984 -11.487405 -6.564232
Xe -27.897984 -11.487405 -3.282116
Xe -27.897984 -11.487405 0.000000
Xe -27.897984 -11.487405 3.282116
Xe -27.897984 -11.487405 6.564232
Xe -27.897984 -11.487405 9.846347
Xe -27.897984 -11.487405 13.128463
Xe -27.897984 -11.487405 16.410579
Xe -27.897984 -11.487405 19.692695
Xe -27.897984 -11.487405 22.974811
Xe -27.897984 -11.487405 26.256927
Xe -27.897984 -11.487405 29.539042
Xe -27.897984 -9.846347 -27.897984
Xe -27.897984 -9.846347 -24.615869
Xe -27.897984 -9.846347 -21.333753
Xe -27.897984 -9.846347 -18.051637
Xe -27.897984 -9.846347 -14.769521
Xe -27.897984 -9.846347 -11.487405
Xe -27.897984 -9.846347 -8.205290
Xe -27.897984 -9.846347 -4.923174
Xe -27.897984 -9.846347 -1.641058
Xe -27.897984 -9.846347 1.641058
Xe -27.897984 -9.846347 4.923174
Xe -27.897984 -9.846347 8.205290
Xe -27.897984 -9.846347 11.487405
Xe -27.897984 -9.846347 14.769521
Xe -27.897984 -9.846347 18.051637
Xe -27.897984 -9.846347 21.333753
Xe -27.897984 -9.846347 24.615869
Xe -27.897984 -9.846347 27.897984
Xe -27.897984 -8.205290 -29.539042
Xe -27.897984 -8.205290 -26.256927
Xe -27.897984 -8.205290 -22.974811
Xe -27.897984 -8.205290 -19.692695
Xe -27.897984 -8.205290 -16.410579
Xe -27.897984 -8.205290 -13.128463
Xe -27.897984 -8.205290 -9.846347
Xe -27.897984 -8.205290 -6.564232
Xe -27.897984 -8.205290 -3.282116
Xe -27.897984 -8.205290 0.000000
Xe -27.897984 -8.205290 3.282116
Xe -27.897984 -8.205290 6.564232
Xe -27.897984 -8.205290 9.846347
Xe -27.897984 -8.205290 13.128463
Xe -27.897984 -8.205290 16.410579
Xe -27.897984 -8.205290 19.692695
Xe -27.897984 -8.205290 22.974811
Xe -27.897984 -8.205290 26.256927
Xe -27.897984 -8.205290 29.539042
Xe -27.897984 -6.564232 -27.897984
Xe -27.897984 -6.564232 -24.615869
Xe -27.897984 -6.564232 -21.333753
Xe -27.897984 -6.564232 -18.051637
Xe -27.897984 -6.564232 -14.769521
Xe -27.897984 -6.564232 -11.487405
Xe -27.897984 -6.564232 -8.205290
Xe -27.897984 -6.564232 -4.923174
Xe -27.897984 -6.564232 -1.641058
Xe -27.897984 -6.564232 1.641058
Xe -27.897984 -6.564232 4.923174
Xe -27.897984 -6.564232 8.205290
Xe -27.897984 -6.564232 11.487405
Xe -27.897984 -6.564232 14.769521
Xe -27.897984 -6.564232 18.051637
Xe -27.897984 -6.564232 21.333753
Xe -27.897984 -6.564232 24.615869
Xe -27.897984 -6.564232 27.897984
Xe -27.897984 -4.923174 -29.539042
Xe -27.897984 -4.923174 -26.256927
Xe -27.897984 -4.923174 -22.974811
Xe -27.897984 -4.923174 -19.692695
Xe -27.897984 -4.923174 -16.410579
Xe -27.897984 -4.923174 -13.128463
Xe -27.897984 -4.923174 -9.846347
Xe -27.897984 -4.923174 -6.564232
Xe -27.897984 -4.923174 -3.282116
Xe -27.897984 -4.923174 0.000000
Xe -27.897984 -4.923174 3.282116
Xe -27.897984 -4.923174 6.564232
Xe -27.897984 -4.923174 9.846347
Xe -27.897984 -4.923174 13.128463
Xe -27.897984 -4.923174 16.410579
Xe -27.897984 -4.923174 19.692695
Xe -27.897984 -4.923174 22.974811
Xe -27.897984 -4.923174 26.256927
Xe -27.897984 -4.923174 29.539042
Xe -27.897984 -3.282116 -27.897984
Xe -27.897984 -3.282116 -24.615869
Xe -27.897984 -3.282116 -21.333753
Xe -27.897984 -3.282116 -18.051637
Xe -27.897984 -3.282116 -14.769521
Xe -27.897984 -3.282116 -11.487405
Xe -27.897984 -3.282116 -8.205290
Xe -27.897984 -3.282116 -4.923174
Xe -27.897984 -3.282116 -1.641058
Xe -27.897984 -3.282116 1.641058
Xe -27.897984 -3.282116 4.923174
Xe -27.897984 -3.282116 8.205290
Xe -27.897984 -3.282116 11.487405
Xe -27.897984 -3.282116 14.769521
Xe -27.897984 -3.282116 18.051637
Xe -27.897984 -3.282116 21.333753
Xe -27.897984 -3.282116 24.615869
Xe -27.897984 -3.282116 27.897984
Xe -27.897984 -1.641058 -29.539042
Xe -27.897984 -1.641058 -26.256927
Xe -27.897984 -1.641058 -22.974811
Xe -27.897984 -1.641058 -19.692695
Xe -27.897984 -1.641058 -16.410579
Xe -27.897984 -1.641058 -13.128463
Xe -27.897984 -1.641058 -9.846347
Xe -27.897984 -1.641058 -6.564232
Xe -27.897984 -1.641058 -3.282116
Xe -27.897984 -1.641058 0.000000
Xe -27.897984 -1.641058 3.282116
Xe -27.897984 -1.641058 6.564232
Xe -27.897984 -1.641058 9.846347
Xe -27.897984 -1.641058 13.128463
Xe -27.897984 -1.641058 16.410579
Xe -27.897984 -1.641058 19.692695
Xe -27.897984 -1.641058 22.974811
Xe -27.897984 -1.641058 26.256927
Xe -27.897984 -1.641058 29.539042
Xe -27.897984 0.000000 -27.897984
Xe -27.897984 0.000000 -24.615869
Xe -27.897984 0.000000 -21.333753
Xe -27.897984 0.000000 -18.051637
Xe -27.897984 0.000000 -14.769521
Xe -27.897984 0.000000 -11.487405
Xe -27.897984 0.000000 -8.205290
Xe -27.897984 0.000000 -4.923174
Xe -27.897984 0.000000 -1.641058
Xe -27.897984 0.000000 1.641058
Xe -27.897984 0.000000 4.923174
Xe -27.897984 0.000000 8.205290
Xe -27.897984 0.000000 11.487405
Xe -27.897984 0.000000 14.769521
Xe -27.897984 0.000000 18.051637
Xe -27.897984 0.000000 21.333753
Xe -27.897984 0.000000 24.615869
Xe -27.897984 0.000000 27.897984
Xe -27.897984 1.641058 -29.539042
Xe -27.897984 1.641058 -26.256927
Xe -27.897984 1.641058 -22.974811
Xe -27.897984 1.641058 -19.692695
Xe -27.897984 1.641058 -16.410579
Xe -27.897984 1.641058 -13.128463
Xe -27.897984 1.641058 -9.846347
Xe -27.897984 1.641058 -6.564232
Xe -27.897984 1.641058 -3.282116
Xe -27.897984 1.641058 0.000000
Xe -27.897984 1.641058 3.282116
Xe -27.897984 1.641058 6.564232
Xe -27.897984 1.641058 9.846347
Xe -27.897984 1.641058 13.128463
Xe -27.897984 1.641058 16.410579
Xe -27.897984 1.641058 19.692695
Xe -27.897984 1.641058 22.974811
Xe -27.897984 1.641058 26.256927
Xe -27.897984 1.641058 29.539042
Xe -27.897984 3.282116 -27.897984
Xe -27.897984 3.282116 -24.615869
Xe -27.897984 3.282116 -21.333753
Xe -27.897984 3.282116 -18.051637
Xe -27.897984 3.282116 -14.769521
Xe -27.897984 3.282116 -11.487405
Xe -27.897984 3.282116 -8.205290
Xe -27.897984 3.282116 -4.923174
Xe -27.897984 3.282116 -1.641058
Xe -27.897984 3.282116 1.641058
Xe -27.897984 3.282116 4.923174
Xe -27.897984 3.282116 8.205290
Xe -27.897984 3.282116 11.487405
Xe -27.897984 3.282116 14.769521
Xe -27.897984 3.282116 18.051637
Xe -27.897984 3.282116 21.333753
Xe -27.897984 3.282116 24.615869
Xe -27.897984 3.282116 27.897984
Xe -27.897984 4.923174 -29.539042
Xe -27.897984 4.923174 -26.256927
Xe -27.897984 4.923174 -22.974811
Xe -27.897984 4.923174 -19.692695
Xe -27.897984 4.923174 -16.410579
Xe -27.897984 4.923174 -13.128463
Xe -27.897984 4.923174 -9.846347
Xe -27.897984 4.923174 -6.564232
Xe -27.897984 4.923174 -3.282116
Xe -27.897984 4.923174 0.000000
Xe -27.897984 4.923174 3.282116
Xe -27.897984 4.923174 6.564232
Xe -27.897984 4.923174 9.846347
Xe -27.897984 4.923174 13.128463
Xe -27.897984 4.923174 16.410579
Xe -27.897984 4.923174 19.692695
Xe -27.897984 4.923174 22.974811
Xe -27.897984 4.923174 26.256927
Xe -27.897984 4.923174 29.539042
Xe -27.897984 6.564232 -27.897984
Xe -27.897984 6.564232 -24.615869
Xe -27.897984 6.564232 -21.333753
Xe -27.897984 6.564232 -18.051637
Xe -27.897984 6.564232 -14.769521
Xe -27.897984 6.564232 -11.487405
Xe -27.897984 6.564232 -8.205290
Xe -27.897984 6.564232 -4.923174
Xe -27.897984 6.564232 -1.641058
Xe -27.897984 6.564232 1.641058
Xe -27.897984 6.564232 4.923174
Xe -27.897984 6.564232 8.205290
Xe -27.897984 6.564232 11.487405
Xe -27.897984 6.564232 14.769521
Xe -27.897984 6.564232 18.051637
Xe -27.897984 6.564232 21.333753
Xe -27.897984 6.564232 24.615869
Xe -27.897984 6.564232 27.897984
Xe -27.897984 8.205290 -29.539042
Xe -27.897984 8.205290 -26.256927
Xe -27.897984 8.205290 -22.974811
Xe -27.897984 8.205290 -19.692695
Xe -27.897984 8.205290 -16.410579
Xe -27.897984 8.205290 -13.128463
Xe -27.897984 8.205290 -9.846347
Xe -27.897984 8.205290 -6.564232
Xe -27.897984 8.205290 -3.282116
Xe -27.897984 8.205290 0.000000
Xe -27.897984 8.205290 3.282116
Xe -27.897984 8.205290 6.564232
Xe -27.897984 8.205290 9.846347
Xe -27.897984 8.205290 13.128463
Xe -27.897984 8.205290 16.410579
Xe -27.897984 8.205290 19.692695
Xe -27.897984 8.205290 22.974811
Xe -27.897984 8.205290 26.256927
Xe -27.897984 8.205290 29.539042
Xe -27.897984 9.846347 -27.897984
Xe -27.897984 9.846347 -24.615869
Xe -27.897984 9.846347 -21.333753
Xe -27.897984 9.846347 -18.051637
Xe -27.897984 9.846347 -14.769521
Xe -27.897984 9.846347 -11.487405
Xe -27.897984 9.846347 -8.205290
Xe -27.897984 9.846347 -4.923174
Xe -27.897984 9.846347 -1.641058
Xe -27.897984 9.846347 1.641058
Xe -27.897984 9.846347 4.923174
Xe -27.897984 9.846347 8.205290
Xe -27.897984 9.846347 11.487405
Xe -27.897984 9.846347 14.769521
Xe -27.897984 9.846347 18.051637
Xe -27.897984 9.846347 21.333753
Xe -27.897984 9.846347 24.615869
Xe -27.897984 9.846347 27.897984
Xe -27.897984 11.487405 -29.539042
Xe -27.897984 11.487405 -26.256927
Xe -27.897984 11.487405 -22.974811
Xe -27.897984 11.487405 -19.692695
Xe -27.897984 11.487405 -16.410579
Xe -27.897984 11.487405 -13.128463
Xe -27.897984 11.487405 -9.846347
Xe -27.897984 11.487405 -6.564232
Xe -27.897984 11.487405 -3.282116
Xe -27.897984 11.487405 0.000000
Xe -27.897984 11.487405 3.282116
Xe -27.897984 11.487405 6.564232
Xe -27.897984 11.487405 9.846347
Xe -27.897984 11.487405 13.128463
Xe -27.897984 11.487405 16.410579
Xe -27.897984 11.487405 19.692695
Xe -27.897984 11.487405 22.974811
Xe -27.897984 11.487405 26.256927
Xe -27.897984 11.487405 29.539042
Xe -27.897984 13.128463 -27.897984
Xe -27.897984 13.128463 -24.615869
Xe -27.897984 13.128463 -21.333753
Xe -27.897984 13.128463 -18.051637
Xe -27.897984 13.128463 -14.769521
Xe -27.897984 13.128463 -11.487405
Xe -27.897984 13.128463 -8.205290
Xe -27.897984 13.128463 -4.923174
Xe -27.897984 13.128463 -1.641058
Xe -27.897984 13.128463 1.641058
Xe -27.897984 13.128463 4.923174
Xe -27.897984 13.128463 8.205290
Xe -27.897984 13.128463 11.487405
Xe -27.897984 13.128463 14.769521
Xe -27.897984 13.128463 18.051637
Xe -27.897984 13.128463 21.333753
Xe -27.897984 13.128463 24.615869
Xe -27.897984 13.128463 27.897984
Xe -27.897984 14.769521 -29.539042
Xe -27.897984 14.769521 -26.256927
Xe -27.897984 14.769521 -22.974811
Xe -27.897984 14.769521 -19.692695
Xe -27.897984 14.769521 -16.410579
Xe -27.897984 14.769521 -13.128463
Xe -27.897984 14.769521 -9.846347
Xe -27.897984 14.769521 -6.564232
Xe -27.897984 14.769521 -3.282116
Xe -27.897984 14.769521 0.000000
Xe -27.897984 14.769521 3.282116
Xe -27.897984 14.769521 6.564232
Xe -27.897984 14.769521 9.846347
Xe -27.897984 14.769521 13.128463
Xe -27.897984 14.769521 16.410579
Xe -27.897984 14.769521 19.692695
Xe -27.897984 14.769521 22.974811
Xe -27.897984 14.769521 26.256927
Xe -27.897984 14.769521 29.539042
Xe -27.897984 16.410579 -27.897984
Xe -27.897984 16.410579 -24.615869
Xe -27.897984 16.410579 -21.333753
Xe -27.897984 16.410579 -18.051637
Xe -27.897984 16.410579 -14.769521
Xe -27.897984 16.410579 -11.487405
Xe -27.897984 16.410579 -8.205290
Xe -27.897984 16.410579 -4.923174
Xe -27.897984 16.410579 -1.641058
Xe -27.897984 16.410579 1.641058
Xe -27.897984 16.410579 4.923174
Xe -27.897984 16.410579 8.205290
Xe -27.897984 16.410579 11.487405
Xe -27.897984 16.410579 14.769521
Xe -27.897984 16.410579 18.051637
Xe -27.897984 16.410579 21.333753
Xe -27.897984 16.410579 24.615869
Xe -27.897984 16.410579 27.897984
Xe -27.897984 18.051637 -29.539042
Xe -27.897984 18.051637 -26.256927
Xe -27.897984 18.051637 -22.974811
Xe -27.897984 18.051637 -19.692695
Xe -27.897984 18.051637 -16.410579
Xe -27.897984 18.051637 -13.128463
Xe -27.897984 18.051637 -9.846347
Xe -27.897984 18.051637 -6.564232
Xe -27.897984 18.051637 -3.282116
Xe -27.897984 18.051637 0.000000
Xe -27.897984 18.051637 3.282116
Xe -27.897984 18.051637 6.564232
Xe -27.897984 18.051637 9.846347
Xe -27.897984 18.051637 13.128463
Xe -27.897984 18.051637 16.410579
Xe -27.897984 18.051637 19.692695
Xe -27.897984 18.051637 22.974811
Xe -27.897984 18.051637 26.256927
Xe -27.897984 18.051637 29.539042
Xe -27.897984 19.692695 -27.897984
Xe -27.897984 19.692695 -24.615869
Xe -27.897984 19.692695 -21.333753
Xe -27.897984 19.692695 -18.051637
Xe -27.897984 19.692695 -14.769521
Xe -27.897984 19.692695 -11.487405
Xe -27.897984 19.692695 -8.205290
Xe -27.897984 19.692695 -4.923174
Xe -27.897984 19.692695 -1.641058
Xe -27.897984 19.692695 1.641058
Xe -27.897984 19.692695 4.923174
Xe -27.897984 19.692695 8.205290
Xe -27.897984 19.692695 11.487405
Xe -27.897984 19.692695 14.769521
Xe -27.897984 19.692695 18.051637
Xe -27.897984 19.692695 21.333753
Xe -27.897984 19.692695 24.615869
Xe -27.897984 19.692695 27.897984
Xe -27.897984 21.333753 -29.539042
Xe -27.897984 21.333753 -26.256927
Xe -27.897984 21.333753 -22.974811
Xe -27.897984 21.333753 -19.692695
Xe -27.897984 21.333753 -16.410579
Xe -27.897984 21.333753 -13.128463
Xe -27.897984 21.333753 -9.846347
Xe -27.897984 21.333753 -6.564232
Xe -27.897984 21.333753 -3.282116
Xe -27.897984 21.333753 0.000000
Xe -27.897984 21.333753 3.282116
Xe -27.897984 21.333753 6.564232
Xe -27.897984 21.333753 9.846347
Xe -27.897984 21.333753 13.128463
Xe -27.897984 21.333753 16.410579
Xe -27.897984 21.333753 19.692695
Xe -27.897984 21.333753 22.974811
Xe -27.897984 21.333753 26.256927
Xe -27.897984 21.333753 29.539042
Xe -27.897984 22.974811 -27.897984
Xe -27.897984 22.974811 -24.615869
Xe -27.897984 22.974811 -21.333753
Xe -27.897984 22.974811 -18.051637
Xe -27.897984 22.974811 -14.769521
Xe -27.897984 22.974811 -11.487405
Xe -27.897984 22.974811 -8.205290
Xe -27.897984 22.974811 -4.923174
Xe -27.897984 22.974811 -1.641058
Xe -27.897984 22.974811 1.641058
Xe -27.897984 22.974811 4.923174
Xe -27.897984 22.974811 8.205290
Xe -27.897984 22.974811 11.487405
Xe -27.897984 22.974811 14.769521
Xe -27.897984 22.974811 18.051637
Xe -27.897984 22.974811 21.333753
Xe -27.897984 22.974811 24.615869
Xe -27.897984 22.974811 27.897984
Xe -27.897984 24.615869 -29.539042
Xe -27.897984 24.615869 -26.256927
Xe -27.897984 24.615869 -22.974811
Xe -27.897984 24.615869 -19.692695
Xe -27.897984 24.615869 -16.410579
Xe -27.897984 24.615869 -13.128463
Xe -27.897984 24.615869 -9.846347
Xe -27.897984 24.615869 -6.564232
Xe -27.897984 24.615869 -3.282116
Xe -27.897984 24.615869 0.000000
Xe -27.897984 24.615869 3.282116
Xe -27.897984 24.615869 6.564232
Xe -27.897984 24.615869 9.846347
Xe -27.897984 24.615869 13.128463
Xe -27.897984 24.615869 16.410579
Xe -27.897984 24.615869 19.692695
Xe -27.897984 24.615869 22.974811
Xe -27.897984 24.615869 26.256927
Xe -27.897984 24.615869 29.539042
Xe -27.897984 26.256927 -27.897984
Xe -27.897984 26.256927 -24.615869
Xe -27.897984 26.256927 -21.333753
Xe -27.897984 26.256927 -18.051637
Xe -27.897984 26.256927 -14.769521
Xe -27.897984 26.256927 -11.487405
Xe -27.897984 26.256927 -8.205290
Xe -27.897984 26.256927 -4.923174
Xe -27.897984 26.256927 -1.641058
Xe -27.897984 26.256927 1.641058
Xe -27.897984 26.256927 4.923174
Xe -27.897984 26.256927 8.205290
Xe -27.897984 26.256927 11.487405
Xe -27.897984 26.256927 14.769521
Xe -27.897984 26.256927 18.051637
Xe -27.897984 26.256927 21.333753
Xe -27.897984 26.256927 24.615869
Xe -27.897984 26.256927 27.897984
Xe -27.897984 27.897984 -29.539042
Xe -27.897984 27.897984 -26.256927
Xe -27.897984 27.897984 -22.974811
Xe -27.897984 27.897984 -19.692695
Xe -27.897984 27.897984 -16.410579
Xe -27.897984 27.897984 -13.128463
Xe -27.897984 27.897984 -9.846347
Xe -27.897984 27.897984 -6.564232
Xe -27.897984 27.897984 -3.282116
Xe -27.897984 27.897984 0.000000
Xe -27.897984 27.897984 3.282116
Xe -27.897984 27.897984 6.564232
Xe -27.897984 27.897984 9.846347
Xe -27.897984 27.897984 13.128463
Xe -27.897984 27.897984 16.410579
Xe -27.897984 27.897984 19.692695
Xe -27.897984 27.897984 22.974811
Xe -27.897984 27.897984 26.256927
Xe -27.897984 27.897984 29.539042
Xe -27.897984 29.539042 -27.897984
Xe -27.897984 29.539042 -24.615869
Xe -27.897984 29.539042 -21.333753
Xe -27.897984 29.539042 -18.051637
Xe -27.897984 29.539042 -14.769521
Xe -27.897984 29.539042 -11.487405
Xe -27.897984 29.539042 -8.205290
Xe -27.897984 29.539042 -4.923174
Xe -27.897984 29.539042 -1.641058
Xe -27.897984 29.539042 1.641058
Xe -27.897984 29.539042 4.923174
Xe -27.897984 29.539042 8.205290
Xe -27.897984 29.539042 11.487405
Xe -27.897984 29.539042 14.769521
Xe -27.897984 29.539042 18.051637
Xe -27.897984 29.539042 21.333753
Xe -27.897984 29.539042 24.615869
Xe -27.897984 29.539042 27.897984
Xe -26.256927 -29.539042 -29.539042
Xe -26.256927 -29.539042 -26.256927
Xe -26.256927 -29.539042 -22.974811
Xe -26.256927 -29.539042 -19.692695
Xe -26.256927 -29.539042 -16.410579
Xe -26.256927 -29.539042 -13.128463
Xe -26.256927 -29.539042 -9.846347
Xe -26.256927 -29.539042 -6.564232
Xe -26.256927 -29.539042 -3.282116
Xe -26.256927 -29.539042 0.000000
Xe -26.256927 -29.539042 3.282116
Xe -26.256927 -29.539042 6.564232
Xe -26.256927 -29.539042 9.846347
Xe -26.256927 -29.539042 13.128463
Xe -26.256927 -29.539042 16.410579
Xe -26.256927 -29.539042 19.692695
Xe -26.256927 -29.539042 22.974811
Xe -26.256927 -29.539042 26.256927
Xe -26.256927 -29.539042 29.539042
Xe -26.256927 -27.897984 -27.897984
Xe -26.256927 -27.897984 -24.615869
Xe -26.256927 -27.897984 -21.333753
Xe -26.256927 -27.897984 -18.051637
Xe -26.256927 -27.897984 -14.769521
Xe -26.256927 -27.897984 -11.487405
Xe -26.256927 -27.897984 -8.205290
Xe -26.256927 -27.897984 -4.923174
Xe -26.256927 -27.897984 -1.641058
Xe -26.256927 -27.897984 1.641058
Xe -26.256927 -27.897984 4.923174
Xe -26.256927 -27.897984 8.205290
Xe -26.256927 -27.897984 11.487405
Xe -26.256927 -27.897984 14.769521
Xe -26.256927 -27.897984 18.051637
Xe -26.256927 -27.897984 21.333753
Xe -26.256927 -27.897984 24.615869
Xe -26.256927 -27.897984 27.897984
Xe -26.256927 -26.256927 -29.539042
Xe -26.256927 -26.256927 -26.256927
Xe -26.256927 -26.256927 -22.974811
Xe -26.256927 -26.256927 -19.692695
Xe -26.256927 -26.256927 -16.410579
Xe -26.256927 -26.256927 -13.128463
Xe -26.256927 -26.256927 -9.846347
Xe -26.256927 -26.256927 -6.564232
Xe -26.256927 -26.256927 -3.282116
Xe -26.256927 -26.256927 0.000000
Xe -26.256927 -26.256927 3.282116
Xe -26.256927 -26.256927 6.564232
Xe -26.256927 -26.256927 9.846347
Xe -26.256927 -26.256927 13.128463
Xe -26.256927 -26.256927 16.410579
Xe -26.256927 -26.256927 19.692695
Xe -26.256927 -26.256927 22.974811
Xe -26.256927 -26.256927 26.256927
Xe -26.256927 -26.256927 29.539042
Xe -26.256927 -24.615869 -27.897984
Xe -26.256927 -24.615869 -24.615869
Xe -26.256927 -24.615869 -21.333753
Xe -26.256927 -24.615869 -18.051637
Xe -26.256927 -24.615869 -14.769521
Xe -26.256927 -24.615869 -11.487405
Xe -26.256927 -24.615869 -8.205290
Xe -26.256927 -24.615869 -4.923174
Xe -26.256927 -24.615869 -1.641058
Xe -26.256927 -24.615869 1.641058
Xe -26.256927 -24.615869 4.923174
Xe -26.256927 -24.615869 8.205290
Xe -26.256927 -24.615869 11.487405
Xe -26.256927 -24.615869 14.769521
Xe -26.256927 -24.615869 18.051637
Xe -26.256927 -24.615869 21.333753
Xe -26.256927 -24.615869 24.615869
Xe -26.256927 -24.615869 27.897984
Xe -26.256927 -22.974811 -29.539042
Xe -26.256927 -22.974811 -26.256927
Xe -26.256927 -22.974811 -22.974811
Xe -26.256927 -22.974811 -19.692695
Xe -26.256927 -22.974811 -16.410579
Xe -26.256927 -22.974811 -13.128463
Xe -26.256927 -22.974811 -9.846347
Xe -26.256927 -22.974811 -6.564232
Xe -26.256927 -22.974811 -3.282116
Xe -26.256927 -22.974811 0.000000
Xe -26.256927 -22.974811 3.282116
Xe -26.256927 -22.974811 6.564232
Xe -26.256927 -22.974811 9.846347
Xe -26.256927 -22.974811 13.128463
Xe -26.256927 -22.974811 16.410579
Xe -26.256927 -22.974811 19.692695
Xe -26.256927 -22.974811 22.974811
Xe -26.256927 -22.974811 26.256927
Xe -26.256927 -22.974811 29.539042
Xe -26.256927 -21.333753 -27.897984
Xe -26.256927 -21.333753 -24.615869
Xe -26.256927 -21.333753 -21.333753
Xe -26.256927 -21.333753 -18.051637
Xe -26.256927 -21.333753 -14.769521
Xe -26.256927 -21.333753 -11.487405
Xe -26.256927 -21.333753 -8.205290
Xe -26.256927 -21.333753 -4.923174
Xe -26.256927 -21.333753 -1.641058
Xe -26.256927 -21.333753 1.641058
Xe -26.256927 -21.333753 4.923174
Xe -26.256927 -21.333753 8.205290
Xe -26.256927 -21.333753 11.487405
Xe -26.256927 -21.333753 14.769521
Xe -26.256927 -21.333753 18.051637
Xe -26.256927 -21.333753 21.333753
Xe -26.256927 -21.333753 24.615869
Xe -26.256927 -21.333753 27.897984
Xe -26.256927 -19.692695 -29.539042
Xe -26.256927 -19.692695 -26.256927
Xe -26.256927 -19.692695 -22.974811
Xe -26.256927 -19.692695 -19.692695
Xe -26.256927 -19.692695 -16.410579
Xe -26.256927 -19.692695 -13.128463
Xe -26.256927 -19.692695 -9.846347
Xe -26.256927 -19.692695 -6.564232
Xe -26.256927 -19.692695 -3.282116
Xe -26.256927 -19.692695 0.000000
Xe -26.256927 -19.692695 3.282116
Xe -26.256927 -19.692695 6.564232
Xe -26.256927 -19.692695 9.846347
Xe -26.256927 -19.692695 13.128463
Xe -26.256927 -19.692695 16.410579
Xe -26.256927 -19.692695 19.692695
Xe -26.256927 -19.692695 22.974811
Xe -26.256927 -19.692695 26.256927
Xe -26.256927 -19.692695 29.539042
Xe -26.256927 -18.051637 -27.897984
Xe -26.256927 -18.051637 -24.615869
Xe -26.256927 -18.051637 -21.333753
Xe -26.256927 -18.051637 -18.051637
Xe -26.256927 -18.051637 -14.769521
Xe -26.256927 -18.051637 -11.487405
Xe -26.256927 -18.051637 -8.205290
Xe -26.256927 -18.051637 -4.923174
Xe -26.256927 -18.051637 -1.641058
Xe -26.256927 -18.051637 1.641058
Xe -26.256927 -18.051637 4.923174
Xe -26.256927 -18.051637 8.205290
Xe -26.256927 -18.051637 11.487405
Xe -26.256927 -18.051637 14.769521
Xe -26.256927 -18.051637 18.051637
Xe -26.256927 -18.051637 21.333753
Xe -26.256927 -18.051637 24.615869
Xe -26.256927 -18.051637 27.897984
Xe -26.256927 -16.410579 -29.539042
Xe -26.256927 -16.410579 -26.256927
Xe -26.256927 -16.410579 -22.974811
Xe -26.256927 -16.410579 -19.692695
Xe -26.256927 -16.410579 -16.410579
Xe -26.256927 -16.410579 -13.128463
Xe -26.256927 -16.410579 -9.846347
Xe -26.256927 -16.410579 -6.564232
Xe -26.256927 -16.410579 -3.282116
Xe -26.256927 -16.410579 0.000000
Xe -26.256927 -16.410579 3.282116
Xe -26.256927 -16.410579 6.564232
Xe -26.256927 -16.410579 9.846347
Xe -26.256927 -16.410579 13.128463
Xe -26.256927 -16.410579 16.410579
Xe -26.256927 -16.410579 19.692695
Xe -26.256927 -16.410579 22.974811
Xe -26.256927 -16.410579 26.256927
Xe -26.256927 -16.410579 29.539042
Xe -26.256927 -14.769521 -27.897984
Xe -26.256927 -14.769521 -24.615869
Xe -26.256927 -14.769521 -21.333753
Xe -26.256927 -14.769521 -18.051637
Xe -26.256927 -14.769521 -14.769521
Xe -26.256927 -14.769521 -11.487405
Xe -26.256927 -14.769521 -8.205290
Xe -26.256927 -14.769521 -4.923174
Xe -26.256927 -14.769521 -1.641058
Xe -26.256927 -14.769521 1.641058
Xe -26.256927 -14.769521 4.923174
Xe -26.256927 -14.769521 8.205290
Xe -26.256927 -14.769521 11.487405
Xe -26.256927 -14.769521 14.769521
Xe -26.256927 -14.769521 18.051637
Xe -26.256927 -14.769521 21.333753
Xe -26.256927 -14.769521 24.615869
Xe -26.256927 -14.769521 27.897984
Xe -26.256927 -13.128463 -29.539042
Xe -26.256927 -13.128463 -26.256927
Xe -26.256927 -13.128463 -22.974811
Xe -26.256927 -13.128463 -19.692695
Xe -26.256927 -13.128463 -16.410579
Xe -26.256927 -13.128463 -13.128463
Xe -26.256927 -13.128463 -9.846347
Xe -26.256927 -13.128463 -6.564232
Xe -26.256927 -13.128463 -3.282116
Xe -26.256927 -13.128463 0.000000
Xe -26.256927 -13.128463 3.282116
Xe -26.256927 -13.128463 6.564232
Xe -26.256927 -13.128463 9.846347
Xe -26.256927 -13.128463 13.128463
Xe -26.256927 -13.128463 16.410579
Xe -26.256927 -13.128463 19.692695
Xe -26.256927 -13.128463 22.974811
Xe -26.256927 -13.128463 26.256927
Xe -26.256927 -13.128463 29.539042
Xe -26.256927 -11.487405 -27.897984
Xe -26.256927 -11.487405 -24.615869
Xe -26.256927 -11.487405 -21.333753
Xe -26.256927 -11.487405 -18.051637
Xe -26.256927 -11.487405 -14.769521
Xe -26.256927 -11.487405 -11.487405
Xe -26.256927 -11.487405 -8.205290
Xe -26.256927 -11.487405 -4.923174
Xe -26.256927 -11.487405 -1.641058
Xe -26.256927 -11.487405 1.641058
Xe -26.256927 -11.487405 4.923174
Xe -26.256927 -11.487405 8.205290
Xe -26.256927 -11.487405 11.487405
Xe -26.256927 -11.487405 14.769521
Xe -26.256927 -11.487405 18.051637
Xe -26.256927 -11.487405 21.333753
Xe -26.256927 -11.487405 24.615869
Xe -26.256927 -11.487405 27.897984
Xe -26.256927 -9.846347 -29.539042
Xe -26.256927 -9.846347 -26.256927
Xe -26.256927 -9.846347 -22.974811
Xe -26.256927 -9.846347 -19.692695
Xe -26.256927 -9.846347 -16.410579
Xe -26.256927 -9.846347 -13.128463
Xe -26.256927 -9.846347 -9.846347
Xe -26.256927 -9.846347 -6.564232
Xe -26.256927 -9.846347 -3.282116
Xe -26.256927 -9.846347 0.000000
Xe -26.256927 -9.846347 3.282116
Xe -26.256927 -9.846347 6.564232
Xe -26.256927 -9.846347 9.846347
Xe -26.256927 -9.846347 13.128463
Xe -26.256927 -9.846347 16.410579
Xe -26.256927 -9.846347 19.692695
Xe -26.256927 -9.846347 22.974811
Xe -26.256927 -9.846347 26.256927
Xe -26.256927 -9.846347 29.539042
Xe -26.256927 -8.205290 -27.897984
Xe -26.256927 -8.205290 -24.615869
Xe -26.256927 -8.205290 -21.333753
Xe -26.256927 -8.205290 -18.051637
Xe -26.256927 -8.205290 -14.769521
Xe -26.256927 -8.205290 -11.487405
Xe -26.256927 -8.205290 -8.205290
Xe -26.256927 -8.205290 -4.923174
Xe -26.256927 -8.205290 -1.641058
Xe -26.256927 -8.205290 1.641058
Xe -26.256927 -8.205290 4.923174
Xe -26.256927 -8.205290 8.205290
Xe -26.256927 -8.205290 11.487405
Xe -26.256927 -8.205290 14.769521
Xe -26.256927 -8.205290 18.051637
Xe -26.256927 -8.205290 21.333753
Xe -26.256927 -8.205290 24.615869
Xe -26.256927 -8.205290 27.897984
Xe -26.256927 -6.564232 -29.539042
Xe -26.256927 -6.564232 -26.256927
Xe -26.256927 -6.564232 -22.974811
Xe -26.256927 -6.564232 -19.692695
Xe -26.256927 -6.564232 -16.410579
Xe -26.256927 -6.564232 -13.128463
Xe -26.256927 -6.564232 -9.846347
Xe -26.256927 -6.564232 -6.564232
Xe -26.256927 -6.564232 -3.282116
Xe -26.256927 -6.564232 0.000000
Xe -26.256927 -6.564232 3.282116
Xe -26.256927 -6.564232 6.564232
Xe -26.256927 -6.564232 9.846347
Xe -26.256927 -6.564232 13.128463
Xe -26.256927 -6.564232 16.410579
Xe -26.256927 -6.564232 19.692695
Xe -26.256927 -6.564232 22.974811
Xe -26.256927 -6.564232 26.256927
Xe -26.256927 -6.564232 29.539042
Xe -26.256927 -4.923174 -27.897984
Xe -26.256927 -4.923174 -24.615869
Xe -26.256927 -4.923174 -21.333753
Xe -26.256927 -4.923174 -18.051637
Xe -26.256927 -4.923174 -14.769521
Xe -26.256927 -4.923174 -11.487405
Xe -26.256927 -4.923174 -8.205290
Xe -26.256927 -4.923174 -4.923174
Xe -26.256927 -4.923174 -1.641058
Xe -26.256927 -4.923174 1.641058
Xe -26.256927 -4.923174 4.923174
Xe -26.256927 -4.923174 8.205290
Xe -26.256927 -4.923174 11.487405
Xe -26.256927 -4.923174 14.769521
Xe -26.256927 -4.923174 18.051637
Xe -26.256927 -4.923174 21.333753
Xe -26.256927 -4.923174 24.615869
Xe -26.256927 -4.923174 27.897984
Xe -26.256927 -3.282116 -29.539042
Xe -26.256927 -3.282116 -26.256927
Xe -26.256927 -3.282116 -22.974811
Xe -26.256927 -3.282116 -19.692695
Xe -26.256927 -3.282116 -16.410579
Xe -26.256927 -3.282116 -13.128463
Xe -26.256927 -3.282116 -9.846347
Xe -26.256927 -3.282116 -6.564232
Xe -26.256927 -3.282116 -3.282116
Xe -26.256927 -3.282116 0.000000
Xe -26.256927 -3.282116 3.282116
Xe -26.256927 -3.282116 6.564232
Xe -26.256927 -3.282116 9.846347
Xe -26.256927 -3.282116 13.128463
Xe -26.256927 -3.282116 16.410579
Xe -26.256927 -3.282116 19.692695
Xe -26.256927 -3.282116 22.974811
Xe -26.256927 -3.282116 26.256927
Xe -26.256927 -3.282116 29.539042
Xe -26.256927 -1.641058 -27.897984
Xe -26.256927 -1.641058 -24.615869
Xe -26.256927 -1.641058 -21.333753
Xe -26.256927 -1.641058 -18.051637
Xe -26.256927 -1.641058 -14.769521
Xe -26.256927 -1.641058 -11.487405
Xe -26.256927 -1.641058 -8.205290
Xe -26.256927 -1.641058 -4.923174
Xe -26.256927 -1.641058 -1.641058
Xe -26.256927 -1.641058 1.641058
Xe -26.256927 -1.641058 4.923174
Xe -26.256927 -1.641058 8.205290
Xe -26.256927 -1.641058 11.487405
Xe -26.256927 -1.641058 14.769521
Xe -26.256927 -1.641058 18.051637
Xe -26.256927 -1.641058 21.333753
Xe -26.256927 -1.641058 24.615869
Xe -26.256927 -1.641058 27.897984
Xe -26.256927 0.000000 -29.539042
Xe -26.256927 0.000000 -26.256927
Xe -26.256927 0.000000 -22.974811
Xe -26.256927 0.000000 -19.692695
Xe -26.256927 0.000000 -16.410579
Xe -26.256927 0.000000 -13.128463
Xe -26.256927 0.000000 -9.846347
Xe -26.256927 0.000000 -6.564232
Xe -26.256927 0.000000 -3.282116
Xe -26.256927 0.000000 0.000000
Xe -26.256927 0.000000 3.282116
Xe -26.256927 0.000000 6.564232
Xe -26.256927 0.000000 9.846347
Xe -26.256927 0.000000 13.128463
Xe -26.256927 0.000000 16.410579
Xe -26.256927 0.000000 19.692695
Xe -26.256927 0.000000 22.974811
Xe -26.256927 0.000000 26.256927
Xe -26.256927 0.000000 29.539042
Xe -26.256927 1.641058 -27.897984
Xe -26.256927 1.641058 -24.615869
Xe -26.256927 1.641058 -21.333753
Xe -26.256927 1.641058 -18.051637
Xe -26.256927 1.641058 -14.769521
Xe -26.256927 1.641058 -11.487405
Xe -26.256927 1.641058 -8.205290
Xe -26.256927 1.641058 -4.923174
Xe -26.256927 1.641058 -1.641058
Xe -26.256927 1.641058 1.641058
Xe -26.256927 1.641058 4.923174
Xe -26.256927 1.641058 8.205290
Xe -26.256927 1.641058 11.487405
Xe -26.256927 1.641058 14.769521
Xe -26.256927 1.641058 18.051637
Xe -26.256927 1.641058 21.333753
Xe -26.256927 1.641058 24.615869
Xe -26.256927 1.641058 27.897984
Xe -26.256927 3.282116 -29.539042
Xe -26.256927 3.282116 -26.256927
Xe -26.256927 3.282116 -22.974811
Xe -26.256927 3.282116 -19.692695
Xe -26.256927 3.282116 -16.410579
Xe -26.256927 3.282116 -13.128463
Xe -26.256927 3.282116 -9.846347
Xe -26.256927 3.282116 -6.564232
Xe -26.256927 3.282116 -3.282116
Xe -26.256927 3.282116 0.000000
Xe -26.256927 3.282116 3.282116
Xe -26.256927 3.282116 6.564232
Xe -26.256927 3.282116 9.846347
Xe -26.256927 3.282116 13.128463
Xe -26.256927 3.282116 16.410579
Xe -26.256927 3.282116 19.692695
Xe -26.256927 3.282116 22.974811
Xe -26.256927 3.282116 26.256927
Xe -26.256927 3.282116 29.539042
Xe -26.256927 4.923174 -27.897984
Xe -26.256927 4.923174 -24.615869
Xe -26.256927 4.923174 -21.333753
Xe -26.256927 4.923174 -18.051637
Xe -26.256927 4.923174 -14.769521
Xe -26.256927 4.923174 -11.487405
Xe -26.256927 4.923174 -8.205290
Xe -26.256927 4.923174 -4.923174
Xe -26.256927 4.923174 -1.641058
Xe -26.256927 4.923174 1.641058
Xe -26.256927 4.923174 4.923174
Xe -26.256927 4.923174 8.205290
Xe -26.256927 4.923174 11.487405
Xe -26.256927 4.923174 14.769521
Xe -26.256927 4.923174 18.051637
Xe -26.256927 4.923174 21.333753
Xe -26.256927 4.923174 24.615869
Xe -26.256927 4.923174 27.897984
Xe -26.256927 6.564232 -29.539042
Xe -26.256927 6.564232 -26.256927
Xe -26.256927 6.564232 -22.974811
Xe -26.256927 6.564232 -19.692695
Xe -26.256927 6.564232 -16.410579
Xe -26.256927 6.564232 -13.128463
Xe -26.256927 6.564232 -9.846347
Xe -26.256927 6.564232 -6.564232
Xe -26.256927 6.564232 -3.282116
Xe -26.256927 6.564232 0.000000
Xe -26.256927 6.564232 3.282116
Xe -26.256927 6.564232 6.564232
Xe -26.256927 6.564232 9.846347
Xe -26.256927 6.564232 13.128463
Xe -26.256927 6.564232 16.410579
Xe -26.256927 6.564232 19.692695
Xe -26.256927 6.564232 22.974811
Xe -26.256927 6.564232 26.256927
Xe -26.256927 6.564232 29.539042
Xe -26.256927 8.205290 -27.897984
Xe -26.256927 8.205290 -24.615869
Xe -26.256927 8.205290 -21.333753
Xe -26.256927 8.205290 -18.051637
Xe -26.256927 8.205290 -14.769521
Xe -26.256927 8.205290 -11.487405
Xe -26.256927 8.205290 -8.205290
Xe -26.256927 8.205290 -4.923174
Xe -26.256927 8.205290 -1.641058
Xe -26.256927 8.205290 1.641058
Xe -26.256927 8.205290 4.923174
Xe -26.256927 8.205290 8.205290
Xe -26.256927 8.205290 11.487405
Xe -26.256927 8.205290 14.769521
Xe -26.256927 8.205290 18.051637
Xe -26.256927 8.205290 21.333753
Xe -26.256927 8.205290 24.615869
Xe -26.256927 8.205290 27.897984
Xe -26.256927 9.846347 -29.539042
Xe -26.256927 9.846347 -26.256927
Xe -26.256927 9.846347 -22.974811
Xe -26.256927 9.846347 -19.692695
Xe -26.256927 9.846347 -16.410579
Xe -26.256927 9.846347 -13.128463
Xe -26.256927 9.846347 -9.846347
Xe -26.256927 9.846347 -6.564232
Xe -26.256927 9.846347 -3.282116
Xe -26.256927 9.846347 0.000000
Xe -26.256927 9.846347 3.282116
Xe -26.256927 9.846347 6.564232
Xe -26.256927 9.846347 9.846347
Xe -26.256927 9.846347 13.128463
Xe -26.256927 9.846347 16.410579
Xe -26.256927 9.846347 19.692695
Xe -26.256927 9.846347 22.974811
Xe -26.256927 9.846347 26.256927
Xe -26.256927 9.846347 29.539042
Xe -26.256927 11.487405 -27.897984
Xe -26.256927 11.487405 -24.615869
Xe -26.256927 11.487405 -21.333753
Xe -26.256927 11.487405 -18.051637
Xe -26.256927 11.487405 -14.769521
Xe -26.256927 11.487405 -11.487405
Xe -26.256927 11.487405 -8.205290
Xe -26.256927 11.487405 -4.923174
Xe -26.256927 11.487405 -1.641058
Xe -26.256927 11.487405 1.641058
Xe -26.256927 11.487405 4.923174
Xe -26.256927 11.487405 8.205290
Xe -26.256927 11.487405 11.487405
Xe -26.256927 11.487405 14.769521
Xe -26.256927 11.487405 18.051637
Xe -26.256927 11.487405 21.333753
Xe -26.256927 11.487405 24.615869
Xe -26.256927 11.487405 27.897984
Xe -26.256927 13.128463 -29.539042
Xe -26.256927 13.128463 -26.256927
Xe -26.256927 13.128463 -22.974811
Xe -26.256927 13.128463 -19.692695
Xe -26.256927 13.128463 -16.410579
Xe -26.256927 13.128463 -13.128463
Xe -26.256927 13.128463 -9.846347
Xe -26.256927 13.128463 -6.564232
Xe -26.256927 13.128463 -3.282116
Xe -26.256927 13.128463 0.000000
Xe -26.256927 13.128463 3.282116
Xe -26.256927 13.128463 6.564232
Xe -26.256927 13.128463 9.846347
Xe -26.256927 13.128463 13.128463
Xe -26.256927 13.128463 16.410579
Xe -26.256927 13.128463 19.692695
Xe -26.256927 13.128463 22.974811
Xe -26.256927 13.128463 26.256927
Xe -26.256927 13.128463 29.539042
Xe -26.256927 14.769521 -27.897984
Xe -26.256927 14.769521 -24.615869
Xe -26.256927 14.769521 -21.333753
Xe -26.256927 14.769521 -18.051637
Xe -26.256927 14.769521 -14.769521
Xe -26.256927 14.769521 -11.487405
Xe -26.256927 14.769521 -8.205290
Xe -26.256927 14.769521 -4.923174
Xe -26.256927 14.769521 -1.641058
Xe -26.256927 14.769521 1.641058
Xe -26.256927 14.769521 4.923174
Xe -26.256927 14.769521 8.205290
Xe -26.256927 14.769521 11.487405
Xe -26.256927 14.769521 14.769521
Xe -26.256927 14.769521 18.051637
Xe -26.256927 14.769521 21.333753
Xe -26.256927 14.769521 24.615869
Xe -26.256927 14.769521 27.897984
Xe -26.256927 16.410579 -29.539042
Xe -26.256927 16.410579 -26.256927
Xe -26.256927 16.410579 -22.974811
Xe -26.256927 16.410579 -19.692695
Xe -26.256927 16.410579 -16.410579
Xe -26.256927 16.410579 -13.128463
Xe -26.256927 16.410579 -9.846347
Xe -26.256927 16.410579 -6.564232
Xe -26.256927 16.410579 -3.282116
Xe -26.256927 16.410579 0.000000
Xe -26.256927 16.410579 3.282116
Xe -26.256927 16.410579 6.564232
Xe -26.256927 16.410579 9.846347
Xe -26.256927 16.410579 13.128463
Xe -26.256927 16.410579 16.410579
Xe -26.256927 16.410579 19.692695
Xe -26.256927 16.410579 22.974811
Xe -26.256927 16.410579 26.256927
Xe -26.256927 16.410579 29.539042
Xe -26.256927 18.051637 -27.897984
Xe -26.256927 18.051637 -24.615869
Xe -26.256927 18.051637 -21.333753
Xe -26.256927 18.051637 -18.051637
Xe -26.256927 18.051637 -14.769521
Xe -26.256927 18.051637 -11.487405
Xe -26.256927 18.051637 -8.205290
Xe -26.256927 18.051637 -4.923174
Xe -26.256927 18.051637 -1.641058
Xe -26.256927 18.051637 1.641058
Xe -26.256927 18.051637 4.923174
Xe -26.256927 18.051637 8.205290
Xe -26.256927 18.051637 11.487405
Xe -26.256927 18.051637 14.769521
Xe -26.256927 18.051637 18.051637
Xe -26.256927 18.051637 21.333753
Xe -26.256927 18.051637 24.615869
Xe -26.256927 18.051637 27.897984
Xe -26.256927 19.692695 -29.539042
Xe -26.256927 19.692695 -26.256927
Xe -26.256927 19.692695 -22.974811
Xe -26.256927 19.692695 -19.692695
Xe -26.256927 19.692695 -16.410579
Xe -26.256927 19.692695 -13.128463
Xe -26.256927 19.692695 -9.846347
Xe -26.256927 19.692695 -6.564232
Xe -26.256927 19.692695 -3.282116
Xe -26.256927 19.692695 0.000000
Xe -26.256927 19.692695 3.282116
Xe -26.256927 19.692695 6.564232
Xe -26.256927 19.692695 9.846347
Xe -26.256927 19.692695 13.128463
Xe -26.256927 19.692695 16.410579
Xe -26.256927 19.692695 19.692695
Xe -26.256927 19.692695 22.974811
Xe -26.256927 19.692695 26.256927
Xe -26.256927 19.692695 29.539042
Xe -26.256927 21.333753 -27.897984
Xe -26.256927 21.333753 -24.615869
Xe -26.256927 21.333753 -21.333753
Xe -26.256927 21.333753 -18.051637
Xe -26.256927 21.333753 -14.769521
Xe -26.256927 21.333753 -11.487405
Xe -26.256927 21.333753 -8.205290
Xe -26.256927 21.333753 -4.923174
Xe -26.256927 21.333753 -1.641058
Xe -26.256927 21.333753 1.641058
Xe -26.256927 21.333753 4.923174
Xe -26.256927 21.333753 8.205290
Xe -26.256927 21.333753 11.487405
Xe -26.256927 21.333753 14.769521
Xe -26.256927 21.333753 18.051637
Xe -26.256927 21.333753 21.333753
Xe -26.256927 21.333753 24.615869
Xe -26.256927 21.333753 27.897984
Xe -26.256927 22.974811 -29.539042
Xe -26.256927 22.974811 -26.256927
Xe -26.256927 22.974811 -22.974811
Xe -26.256927 22.974811 -19.692695
Xe -26.256927 22.974811 -16.410579
Xe -26.256927 22.974811 -13.128463
Xe -26.256927 22.974811 -9.846347
Xe -26.256927 22.974811 -6.564232
Xe -26.256927 22.974811 -3.282116
Xe -26.256927 22.974811 0.000000
Xe -26.256927 22.974811 3.282116
Xe -26.256927 22.974811 6.564232
Xe -26.256927 22.974811 9.846347
Xe -26.256927 22.974811 13.128463
Xe -26.256927 22.974811 16.410579
Xe -26.256927 22.974811 19.692695
Xe -26.256927 22.974811 22.974811
Xe -26.256927 22.974811 26.256927
Xe -26.256927 22.974811 29.539042
Xe -26.256927 24.615869 -27.897984
Xe -26.256927 24.615869 -24.615869
Xe -26.256927 24.615869 -21.333753
Xe -26.256927 24.615869 -18.051637
Xe -26.256927 24.615869 -14.769521
Xe -26.256927 24.615869 -11.487405
Xe -26.256927 24.615869 -8.205290
Xe -26.256927 24.615869 -4.923174
Xe -26.256927 24.615869 -1.641058
Xe -26.256927 24.615869 1.641058
Xe -26.256927 24.615869 4.923174
Xe -26.256927 24.615869 8.205290
Xe -26.256927 24.615869 11.487405
Xe -26.256927 24.615869 14.769521
Xe -26.256927 24.615869 18.051637
Xe -26.256927 24.615869 21.333753
Xe -26.256927 24.615869 24.615869
Xe -26.256927 24.615869 27.897984
Xe -26.256927 26.256927 -29.539042
Xe -26.256927 26.256927 -26.256927
Xe -26.256927 26.256927 -22.974811
Xe -26.256927 26.256927 -19.692695
Xe -26.256927 26.256927 -16.410579
Xe -26.256927 26.256927 -13.128463
Xe -26.256927 26.256927 -9.846347
Xe -26.256927 26.256927 -6.564232
Xe -26.256927 26.256927 -3.282116
Xe -26.256927 26.256927 0.000000
Xe -26.256927 26.256927 3.282116
Xe -26.256927 26.256927 6.564232
Xe -26.256927 26.256927 9.846347
Xe -26.256927 26.256927 13.128463
Xe -26.256927 26.256927 16.410579
Xe -26.256927 26.256927 19.692695
Xe -26.256927 26.256927 22.974811
Xe -26.256927 26.256927 26.256927
Xe -26.256927 26.256927 29.539042
Xe -26.256927 27.897984 -27.897984
Xe -26.256927 27.897984 -24.615869
Xe -26.256927 27.897984 -21.333753
Xe -26.256927 27.897984 -18.051637
Xe -26.256927 27.897984 -14.769521
Xe -26.256927 27.897984 -11.487405
Xe -26.256927 27.897984 -8.205290
Xe -26.256927 27.897984 -4.923174
Xe -26.256927 27.897984 -1.641058
Xe -26.256927 27.897984 1.641058
Xe -26.256927 27.897984 4.923174
Xe -26.256927 27.897984 8.205290
Xe -26.256927 27.897984 11.487405
Xe -26.256927 27.897984 14.769521
Xe -26.256927 27.897984 18.051637
Xe -26.256927 27.897984 21.333753
Xe -26.256927 27.897984 24.615869
Xe -26.256927 27.897984 27.897984
Xe -26.256927 29.539042 -29.539042
Xe -26.256927 29.539042 -26.256927
Xe -26.256927 29.539042 -22.974811
Xe -26.256927 29.539042 -19.692695
Xe -26.256927 29.539042 -16.410579
Xe -26.256927 29.539042 -13.128463
Xe -26.256927 29.539042 -9.846347
Xe -26.256927 29.539042 -6.564232
Xe -26.256927 29.539042 -3.282116
Xe -26.256927 29.539042 0.000000
Xe -26.256927 29.539042 3.282116
Xe -26.256927 29.539042 6.564232
Xe -26.256927 29.539042 9.846347
Xe -26.256927 29.539042 13.128463
Xe -26.256927 29.539042 16.410579
Xe -26.256927 29.539042 19.692695
Xe -26.256927 29.539042 22.974811
Xe -26.256927 29.539042 26.256927
Xe -26.256927 29.539042 29.539042
Xe -24.615869 -29.539042 -27.897984
Xe -24.615869 -29.539042 -24.615869
Xe -24.615869 -29.539042 -21.333753
Xe -24.615869 -29.539042 -18.051637
Xe -24.615869 -29.539042 -14.769521
Xe -24.615869 -29.539042 -11.487405
Xe -24.615869 -29.539042 -8.205290
Xe -24.615869 -29.539042 -4.923174
Xe -24.615869 -29.539042 -1.641058
Xe -24.615869 -29.539042 1.641058
Xe -24.615869 -29.539042 4.923174
Xe -24.615869 -29.539042 8.205290
Xe -24.615869 -29.539042 11.487405
Xe -24.615869 -29.539042 14.769521
Xe -24.615869 -29.539042 18.051637
Xe -24.615869 -29.539042 21.333753
Xe -24.615869 -29.539042 24.615869
Xe -24.615869 -29.539042 27.897984
Xe -24.615869 -27.897984 -29.539042
Xe -24.615869 -27.897984 -26.256927
Xe -24.615869 -27.897984 -22.974811
Xe -24.615869 -27.897984 -19.692695
Xe -24.615869 -27.897984 -16.410579
Xe -24.615869 -27.897984 -13.128463
Xe -24.615869 -27.897984 -9.846347
Xe -24.615869 -27.897984 -6.564232
Xe -24.615869 -27.897984 -3.282116
Xe -24.615869 -27.897984 0.000000
Xe -24.615869 -27.897984 3.282116
Xe -24.615869 -27.897984 6.564232
Xe -24.615869 -27.897984 9.846347
Xe -24.615869 -27.897984 13.128463
Xe -24.615869 -27.897984 16.410579
Xe -24.615869 -27.897984 19.692695
Xe -24.615869 -27.897984 22.974811
Xe -24.615869 -27.897984 26.256927
Xe -24.615869 -27.897984 29.539042
Xe -24.615869 -26.256927 -27.897984
Xe -24.615869 -26.256927 -24.615869
Xe -24.615869 -26.256927 -21.333753
Xe -24.615869 -26.256927 -18.051637
Xe -24.615869 -26.256927 -14.769521
Xe -24.615869 -26.256927 -11.487405
Xe -24.615869 -26.256927 -8.205290
Xe -24.615869 -26.256927 -4.923174
Xe -24.615869 -26.256927 -1.641058
Xe -24.615869 -26.256927 1.641058
Xe -24.615869 -26.256927 4.923174
Xe -24.615869 -26.256927 8.205290
Xe -24.615869 -26.256927 11.487405
Xe -24.615869 -26.256927 14.769521
Xe -24.615869 -26.256927 18.051637
Xe -24.615869 -26.256927 21.333753
Xe -24.615869 -26.256927 24.615869
Xe -24.615869 -26.256927 27.897984
Xe -24.615869 -24.615869 -29.539042
Xe -24.615869 -24.615869 -26.256927
Xe -24.615869 -24.615869 -22.974811
Xe -24.615869 -24.615869 -19.692695
Xe -24.615869 -24.615869 -16.410579
Xe -24.615869 -24.615869 -13.128463
Xe -24.615869 -24.615869 -9.846347
Xe -24.615869 -24.615869 -6.564232
Xe -24.615869 -24.615869 -3.282116
Xe -24.615869 -24.615869 0.000000
Xe -24.615869 -24.615869 3.282116
Xe -24.615869 -24.615869 6.564232
Xe -24.615869 -24.615869 9.846347
Xe -24.615869 -24.615869 13.128463
Xe -24.615869 -24.615869 16.410579
Xe -24.615869 -24.615869 19.692695
Xe -24.615869 -24.615869 22.974811
Xe -24.615869 -24.615869 26.256927
Xe -24.615869 -24.615869 29.539042
Xe -24.615869 -22.974811 -27.897984
Xe -24.615869 -22.974811 -24.615869
Xe -24.615869 -22.974811 -21.333753
Xe -24.615869 -22.974811 -18.051637
Xe -24.615869 -22.974811 -14.769521
Xe -24.615869 -22.974811 -11.487405
Xe -24.615869 -22.974811 -8.205290
Xe -24.615869 -22.974811 -4.923174
Xe -24.615869 -22.974811 -1.641058
Xe -24.615869 -22.974811 1.641058
Xe -24.615869 -22.974811 4.923174
Xe -24.615869 -22.974811 8.205290
Xe -24.615869 -22.974811 11.487405
Xe -24.615869 -22.974811 14.769521
Xe -24.615869 -22.974811 18.051637
Xe -24.615869 -22.974811 21.333753
Xe -24.615869 -22.974811 24.615869
Xe -24.615869 -22.974811 27.897984
Xe -24.615869 -21.333753 -29.539042
Xe -24.615869 -21.333753 -26.256927
Xe -24.615869 -21.333753 -22.974811
Xe -24.615869 -21.333753 -19.692695
Xe -24.615869 -21.333753 -16.410579
Xe -24.615869 -21.333753 -13.128463
Xe -24.615869 -21.333753 -9.846347
Xe -24.615869 -21.333753 -6.564232
Xe -24.615869 -21.333753 -3.282116
Xe -24.615869 -21.333753 0.000000
Xe -24.615869 -21.333753 3.282116
Xe -24.615869 -21.333753 6.564232
Xe -24.615869 -21.333753 9.846347
Xe -24.615869 -21.333753 13.128463
Xe -24.615869 -21.333753 16.410579
Xe -24.615869 -21.333753 19.692695
Xe -24.615869 -21.333753 22.974811
Xe -24.615869 -21.333753 26.256927
Xe -24.615869 -21.333753 29.539042
Xe -24.615869 -19.692695 -27.897984
Xe -24.615869 -19.692695 -24.615869
Xe -24.615869 -19.692695 -21.333753
Xe -24.615869 -19.692695 -18.051637
Xe -24.615869 -19.692695 -14.769521
Xe -24.615869 -19.692695 -11.487405
Xe -24.615869 -19.692695 -8.205290
Xe -24.615869 -19.692695 -4.923174
Xe -24.615869 -19.692695 -1.641058
Xe -24.615869 -19.692695 1.641058
Xe -24.615869 -19.692695 4.923174
Xe -24.615869 -19.692695 8.205290
Xe -24.615869 -19.692695 11.487405
Xe -24.615869 -19.692695 14.769521
Xe -24.615869 -19.692695 18.051637
Xe -24.615869 -19.692695 21.333753
Xe -24.615869 -19.692695 24.615869
Xe -24.615869 -19.692695 27.897984
Xe -24.615869 -18.051637 -29.539042
Xe -24.615869 -18.051637 -26.256927
Xe -24.615869 -18.051637 -22.974811
Xe -24.615869 -18.051637 -19.692695
Xe -24.615869 -18.051637 -16.410579
Xe -24.615869 -18.051637 -13.128463
Xe -24.615869 -18.051637 -9.846347
Xe -24.615869 -18.051637 -6.564232
Xe -24.615869 -18.051637 -3.282116
Xe -24.615869 -18.051637 0.000000
Xe -24.615869 -18.051637 3.282116
Xe -24.615869 -18.051637 6.564232
Xe -24.615869 -18.051637 9.846347
Xe -24.615869 -18.051637 13.128463
Xe -24.615869 -18.051637 16.410579
Xe -24.615869 -18.051637 19.692695
Xe -24.615869 -18.051637 22.974811
Xe -24.615869 -18.051637 26.256927
Xe -24.615869 -18.051637 29.539042
Xe -24.615869 -16.410579 -27.897984
Xe -24.615869 -16.410579 -24.615869
Xe -24.615869 -16.410579 -21.333753
Xe -24.615869 -16.410579 -18.051637
Xe -24.615869 -16.410579 -14.769521
Xe -24.615869 -16.410579 -11.487405
Xe -24.615869 -16.410579 -8.205290
Xe -24.615869 -16.410579 -4.923174
Xe -24.615869 -16.410579 -1.641058
Xe -24.615869 -16.410579 1.641058
Xe -24.615869 -16.410579 4.923174
Xe -24.615869 -16.410579 8.205290
Xe -24.615869 -16.410579 11.487405
Xe -24.615869 -16.410579 14.769521
Xe -24.615869 -16.410579 18.051637
Xe -24.615869 -16.410579 21.333753
Xe -24.615869 -16.410579 24.615869
Xe -24.615869 -16.410579 27.897984
Xe -24.615869 -14.769521 -29.539042
Xe -24.615869 -14.769521 -26.256927
Xe -24.615869 -14.769521 -22.974811
Xe -24.615869 -14.769521 -19.692695
Xe -24.615869 -14.769521 -16.410579
Xe -24.615869 -14.769521 -13.128463
Xe -24.615869 -14.769521 -9.846347
Xe -24.615869 -14.769521 -6.564232
Xe -24.615869 -14.769521 -3.282116
Xe -24.615869 -14.769521 0.000000
Xe -24.615869 -14.769521 3.282116
Xe -24.615869 -14.769521 6.564232
Xe -24.615869 -14.769521 9.846347
Xe -24.615869 -14.769521 13.128463
Xe -24.615869 -14.769521 16.410579
Xe -24.615869 -14.769521 19.692695
Xe -24.615869 -14.769521 22.974811
Xe -24.615869 -14.769521 26.256927
Xe -24.615869 -14.769521 29.539042
Xe -24.615869 -13.128463 -27.897984
Xe -24.615869 -13.128463 -24.615869
Xe -24.615869 -13.128463 -21.333753
Xe -24.615869 -13.128463 -18.051637
Xe -24.615869 -13.128463 -14.769521
Xe -24.615869 -13.128463 -11.487405
Xe -24.615869 -13.128463 -8.205290
Xe -24.615869 -13.128463 -4.923174
Xe -24.615869 -13.128463 -1.641058
Xe -24.615869 -13.128463 1.641058
Xe -24.615869 -13.128463 4.923174
Xe -24.615869 -13.128463 8.205290
Xe -24.615869 -13.128463 11.487405
Xe -24.615869 -13.128463 14.769521
Xe -24.615869 -13.128463 18.051637
Xe -24.615869 -13.128463 21.333753
Xe -24.615869 -13.128463 24.615869
Xe -24.615869 -13.128463 27.897984
Xe -24.615869 -11.487405 -29.539042
Xe -24.615869 -11.487405 -26.256927
Xe -24.615869 -11.487405 -22.974811
Xe -24.615869 -11.487405 -19.692695
Xe -24.615869 -11.487405 -16.410579
Xe -24.615869 -11.487405 -13.128463
Xe -24.615869 -11.487405 -9.846347
Xe -24.615869 -11.487405 -6.564232
Xe -24.615869 -11.487405 -3.282116
Xe -24.615869 -11.487405 0.000000
Xe -24.615869 -11.487405 3.282116
Xe -24.615869 -11.487405 6.564232
Xe -24.615869 -11.487405 9.846347
Xe -24.615869 -11.487405 13.128463
Xe -24.615869 -11.487405 16.410579
Xe -24.615869 -11.487405 19.692695
Xe -24.615869 -11.487405 22.974811
Xe -24.615869 -11.487405 26.256927
Xe -24.615869 -11.487405 29.539042
Xe -24.615869 -9.846347 -27.897984
Xe -24.615869 -9.846347 -24.615869
Xe -24.615869 -9.846347 -21.333753
Xe -24.615869 -9.846347 -18.051637
Xe -24.615869 -9.846347 -14.769521
Xe -24.615869 -9.846347 -11.487405
Xe -24.615869 -9.846347 -8.205290
Xe -24.615869 -9.846347 -4.923174
Xe -24.615869 -9.846347 -1.641058
Xe -24.615869 -9.846347 1.641058
Xe -24.615869 -9.846347 4.923174
Xe -24.615869 -9.846347 8.205290
Xe -24.615869 -9.846347 11.487405
Xe -24.615869 -9.846347 14.769521
Xe -24.615869 -9.846347 18.051637
Xe -24.615869 -9.846347 21.333753
Xe -24.615869 -9.846347 24.615869
Xe -24.615869 -9.846347 27.897984
Xe -24.615869 -8.205290 -29.539042
Xe -24.615869 -8.205290 -26.256927
Xe -24.615869 -8.205290 -22.974811
Xe -24.615869 -8.205290 -19.692695
Xe -24.615869 -8.205290 -16.410579
Xe -24.615869 -8.205290 -13.128463
Xe -24.615869 -8.205290 -9.846347
Xe -24.615869 -8.205290 -6.564232
Xe -24.615869 -8.205290 -3.282116
Xe -24.615869 -8.205290 0.000000
Xe -24.615869 -8.205290 3.282116
Xe -24.615869 -8.205290 6.564232
Xe -24.615869 -8.205290 9.846347
Xe -24.615869 -8.205290 13.128463
Xe -24.615869 -8.205290 16.410579
Xe -24.615869 -8.205290 19.692695
Xe -24.615869 -8.205290 22.974811
Xe -24.615869 -8.205290 26.256927
Xe -24.615869 -8.205290 29.539042
Xe -24.615869 -6.564232 -27.897984
Xe -24.615869 -6.564232 -24.615869
Xe -24.615869 -6.564232 -21.333753
Xe -24.615869 -6.564232 -18.051637
Xe -24.615869 -6.564232 -14.769521
Xe -24.615869 -6.564232 -11.487405
Xe -24.615869 -6.564232 -8.205290
Xe -24.615869 -6.564232 -4.923174
Xe -24.615869 -6.564232 -1.641058
Xe -24.615869 -6.564232 1.641058
Xe -24.615869 -6.564232 4.923174
Xe -24.615869 -6.564232 8.205290
Xe -24.615869 -6.564232 11.487405
Xe -24.615869 -6.564232 14.769521
Xe -24.615869 -6.564232 18.051637
Xe -24.615869 -6.564232 21.333753
Xe -24.615869 -6.564232 24.615869
Xe -24.615869 -6.564232 27.897984
Xe -24.615869 -4.923174 -29.539042
Xe -24.615869 -4.923174 -26.256927
Xe -24.615869 -4.923174 -22.974811
Xe -24.615869 -4.923174 -19.692695
Xe -24.615869 -4.923174 -16.410579
Xe -24.615869 -4.923174 -13.128463
Xe -24.615869 -4.923174 -9.846347
Xe -24.615869 -4.923174 -6.564232
Xe -24.615869 -4.923174 -3.282116
Xe -24.615869 -4.923174 0.000000
Xe -24.615869 -4.923174 3.282116
Xe -24.615869 -4.923174 6.564232
Xe -24.615869 -4.923174 9.846347
Xe -24.615869 -4.923174 13.128463
Xe -24.615869 -4.923174 16.410579
Xe -24.615869 -4.923174 19.692695
Xe -24.615869 -4.923174 22.974811
Xe -24.615869 -4.923174 26.256927
Xe -24.615869 -4.923174 29.539042
Xe -24.615869 -3.282116 -27.897984
Xe -24.615869 -3.282116 -24.615869
Xe -24.615869 -3.282116 -21.333753
Xe -24.615869 -3.282116 -18.051637
Xe -24.615869 -3.282116 -14.769521
Xe -24.615869 -3.282116 -11.487405
Xe -24.615869 -3.282116 -8.205290
Xe -24.615869 -3.282116 -4.923174
Xe -24.615869 -3.282116 -1.641058
Xe -24.615869 -3.282116 1.641058
Xe -24.615869 -3.282116 4.923174
Xe -24.615869 -3.282116 8.205290
Xe -24.615869 -3.282116 11.487405
Xe -24.615869 -3.282116 14.769521
Xe -24.615869 -3.282116 18.051637
Xe -24.615869 -3.282116 21.333753
Xe -24.615869 -3.282116 24.615869
Xe -24.615869 -3.282116 27.897984
Xe -24.615869 -1.641058 -29.539042
Xe -24.615869 -1.641058 -26.256927
Xe -24.615869 -1.641058 -22.974811
Xe -24.615869 -1.641058 -19.692695
Xe -24.615869 -1.641058 -16.410579
Xe -24.615869 -1.641058 -13.128463
Xe -24.615869 -1.641058 -9.846347
Xe -24.615869 -1.641058 -6.564232
Xe -24.615869 -1.641058 -3.282116
Xe -24.615869 -1.641058 0.000000
Xe -24.615869 -1.641058 3.282116
Xe -24.615869 -1.641058 6.564232
Xe -24.615869 -1.641058 9.846347
Xe -24.615869 -1.641058 13.128463
Xe -24.615869 -1.641058 16.410579
Xe -24.615869 -1.641058 19.692695
Xe -24.615869 -1.641058 22.974811
Xe -24.615869 -1.641058 26.256927
Xe -24.615869 -1.641058 29.539042
Xe -24.615869 0.000000 -27.897984
Xe -24.615869 0.000000 -24.615869
Xe -24.615869 0.000000 -21.333753
Xe -24.615869 0.000000 -18.051637
Xe -24.615869 0.000000 -14.769521
Xe -24.615869 0.000000 -11.487405
Xe -24.615869 0.000000 -8.205290
Xe -24.615869 0.000000 -4.923174
Xe -24.615869 0.000000 -1.641058
Xe -24.615869 0.000000 1.641058
Xe -24.615869 0.000000 4.923174
Xe -24.615869 0.000000 8.205290
Xe -24.615869 0.000000 11.487405
Xe -24.615869 0.000000 14.769521
Xe -24.615869 0.000000 18.051637
Xe -24.615869 0.000000 21.333753
Xe -24.615869 0.000000 24.615869
Xe -24.615869 0.000000 27.897984
Xe -24.615869 1.641058 -29.539042
Xe -24.615869 1.641058 -26.256927
Xe -24.615869 1.641058 -22.974811
Xe -24.615869 1.641058 -19.692695
Xe -24.615869 1.641058 -16.410579
Xe -24.615869 1.641058 -13.128463
Xe -24.615869 1.641058 -9.846347
Xe -24.615869 1.641058 -6.564232
Xe -24.615869 1.641058 -3.282116
Xe -24.615869 1.641058 0.000000
Xe -24.615869 1.641058 3.282116
Xe -24.615869 1.641058 6.564232
Xe -24.615869 1.641058 9.846347
Xe -24.615869 1.641058 13.128463
Xe -24.615869 1.641058 16.410579
Xe -24.615869 1.641058 19.692695
Xe -24.615869 1.641058 22.974811
Xe -24.615869 1.641058 26.256927
Xe -24.615869 1.641058 29.539042
Xe -24.615869 3.282116 -27.897984
Xe -24.615869 3.282116 -24.615869
Xe -24.615869 3.282116 -21.333753
Xe -24.615869 3.282116 -18.051637
Xe -24.615869 3.282116 -14.769521
Xe -24.615869 3.282116 -11.487405
Xe -24.615869 3.282116 -8.205290
Xe -24.615869 3.282116 -4.923174
Xe -24.615869 3.282116 -1.641058
Xe -24.615869 3.282116 1.641058
Xe -24.615869 3.282116 4.923174
Xe -24.615869 3.282116 8.205290
Xe -24.615869 3.282116 11.487405
Xe -24.615869 3.282116 14.769521
Xe -24.615869 3.282116 18.051637
Xe -24.615869 3.282116 21.333753
Xe -24.615869 3.282116 24.615869
Xe -24.615869 3.282116 27.897984
Xe -24.615869 4.923174 -29.539042
Xe -24.615869 4.923174 -26.256927
Xe -24.615869 4.923174 -22.974811
Xe -24.615869 4.923174 -19.692695
Xe -24.615869 4.923174 -16.410579
Xe -24.615869 4.923174 -13.128463
Xe -24.615869 4.923174 -9.846347
Xe -24.615869 4.923174 -6.564232
Xe -24.615869 4.923174 -3.282116
Xe -24.615869 4.923174 0.000000
Xe -24.615869 4.923174 3.282116
Xe -24.615869 4.923174 6.564232
Xe -24.615869 4.923174 9.846347
Xe -24.615869 4.923174 13.128463
Xe -24.615869 4.923174 16.410579
Xe -24.615869 4.923174 19.692695
Xe -24.615869 4.923174 22.974811
Xe -24.615869 4.923174 26.256927
Xe -24.615869 4.923174 29.539042
Xe -24.615869 6.564232 -27.897984
Xe -24.615869 6.564232 -24.615869
Xe -24.615869 6.564232 -21.333753
Xe -24.615869 6.564232 -18.051637
Xe -24.615869 6.564232 -14.769521
Xe -24.615869 6.564232 -11.487405
Xe -24.615869 6.564232 -8.205290
Xe -24.615869 6.564232 -4.923174
Xe -24.615869 6.564232 -1.641058
Xe -24.615869 6.564232 1.641058
Xe -24.615869 6.564232 4.923174
Xe -24.615869 6.564232 8.205290
Xe -24.615869 6.564232 11.487405
Xe -24.615869 6.564232 14.769521
Xe -24.615869 6.564232 18.051637
Xe -24.615869 6.564232 21.333753
Xe -24.615869 6.564232 24.615869
Xe -24.615869 6.564232 27.897984
Xe -24.615869 8.205290 -29.539042
Xe -24.615869 8.205290 -26.256927
Xe -24.615869 8.205290 -22.974811
Xe -24.615869 8.205290 -19.692695
Xe -24.615869 8.205290 -16.410579
Xe -24.615869 8.205290 -13.128463
Xe -24.615869 8.205290 -9.846347
Xe -24.615869 8.205290 -6.564232
Xe -24.615869 8.205290 -3.282116
Xe -24.615869 8.205290 0.000000
Xe -24.615869 8.205290 3.282116
Xe -24.615869 8.205290 6.564232
Xe -24.615869 8.205290 9.846347
Xe -24.615869 8.205290 13.128463
Xe -24.615869 8.205290 16.410579
Xe -24.615869 8.205290 19.692695
Xe -24.615869 8.205290 22.974811
Xe -24.615869 8.205290 26.256927
Xe -24.615869 8.205290 29.539042
Xe -24.615869 9.846347 -27.897984
Xe -24.615869 9.846347 -24.615869
Xe -24.615869 9.846347 -21.333753
Xe -24.615869 9.846347 -18.051637
Xe -24.615869 9.846347 -14.769521
Xe -24.615869 9.846347 -11.487405
Xe -24.615869 9.846347 -8.205290
Xe -24.615869 9.846347 -4.923174
Xe -24.615869 9.846347 -1.641058
Xe -24.615869 9.846347 1.641058
Xe -24.615869 9.846347 4.923174
Xe -24.615869 9.846347 8.205290
Xe -24.615869 9.846347 11.487405
Xe -24.615869 9.846347 14.769521
Xe -24.615869 9.846347 18.051637
Xe -24.615869 9.846347 21.333753
Xe -24.615869 9.846347 24.615869
Xe -24.615869 9.846347 27.897984
Xe -24.615869 11.487405 -29.539042
Xe -24.615869 11.487405 -26.256927
Xe -24.615869 11.487405 -22.974811
Xe -24.615869 11.487405 -19.692695
Xe -24.615869 11.487405 -16.410579
Xe -24.615869 11.487405 -13.128463
Xe -24.615869 11.487405 -9.846347
Xe -24.615869 11.487405 -6.564232
Xe -24.615869 11.487405 -3.282116
Xe -24.615869 11.487405 0.000000
Xe -24.615869 11.487405 3.282116
Xe -24.615869 11.487405 6.564232
Xe -24.615869 11.487405 9.846347
Xe -24.615869 11.487405 13.128463
Xe -24.615869 11.487405 16.410579
Xe -24.615869 11.487405 19.692695
Xe -24.615869 11.487405 22.974811
Xe -24.615869 11.487405 26.256927
Xe -24.615869 11.487405 29.539042
Xe -24.615869 13.128463 -27.897984
Xe -24.615869 13.128463 -24.615869
Xe -24.615869 13.128463 -21.333753
Xe -24.615869 13.128463 -18.051637
Xe -24.615869 13.128463 -14.769521
Xe -24.615869 13.128463 -11.487405
Xe -24.615869 13.128463 -8.205290
Xe -24.615869 13.128463 -4.923174
Xe -24.615869 13.128463 -1.641058
Xe -24.615869 13.128463 1.641058
Xe -24.615869 13.128463 4.923174
Xe -24.615869 13.128463 8.205290
Xe -24.615869 13.128463 11.487405
Xe -24.615869 13.128463 14.769521
Xe -24.615869 13.128463 18.051637
Xe -24.615869 13.128463 21.333753
Xe -24.615869 13.128463 24.615869
Xe -24.615869 13.128463 27.897984
Xe -24.615869 14.769521 -29.539042
Xe -24.615869 14.769521 -26.256927
Xe -24.615869 14.769521 -22.974811
Xe -24.615869 14.769521 -19.692695
Xe -24.615869 14.769521 -16.410579
Xe -24.615869 14.769521 -13.128463
Xe -24.615869 14.769521 -9.846347
Xe -24.615869 14.769521 -6.564232
Xe -24.615869 14.769521 -3.282116
Xe -24.615869 14.769521 0.000000
Xe -24.615869 14.769521 3.282116
Xe -24.615869 14.769521 6.564232
Xe -24.615869 14.769521 9.846347
Xe -24.615869 14.769521 13.128463
Xe -24.615869 14.769521 16.410579
Xe -24.615869 14.769521 19.692695
Xe -24.615869 14.769521 22.974811
Xe -24.615869 14.769521 26.256927
Xe -24.615869 14.769521 29.539042
Xe -24.615869 16.410579 -27.897984
Xe -24.615869 16.410579 -24.615869
Xe -24.615869 16.410579 -21.333753
Xe -24.615869 16.410579 -18.051637
Xe -24.615869 16.410579 -14.769521
Xe -24.615869 16.410579 -11.487405
Xe -24.615869 16.410579 -8.205290
Xe -24.615869 16.410579 -4.923174
Xe -24.615869 16.410579 -1.641058
Xe -24.615869 16.410579 1.641058
Xe -24.615869 16.410579 4.923174
Xe -24.615869 16.410579 8.205290
Xe -24.615869 16.410579 11.487405
Xe -24.615869 16.410579 14.769521
Xe -24.615869 16.410579 18.051637
Xe -24.615869 16.410579 21.333753
Xe -24.615869 16.410579 24.615869
Xe -24.615869 16.410579 27.897984
Xe -24.615869 18.051637 -29.539042
Xe -24.615869 18.051637 -26.256927
Xe -24.615869 18.051637 -22.974811
Xe -24.615869 18.051637 -19.692695
Xe -24.615869 18.051637 -16.410579
Xe -24.615869 18.051637 -13.128463
Xe -24.615869 18.051637 -9.846347
Xe -24.615869 18.051637 -6.564232
Xe -24.615869 18.051637 -3.282116
Xe -24.615869 18.051637 0.000000
Xe -24.615869 18.051637 3.282116
Xe -24.615869 18.051637 6.564232
Xe -24.615869 18.051637 9.846347
Xe -24.615869 18.051637 13.128463
Xe -24.615869 18.051637 16.410579
Xe -24.615869 18.051637 19.692695
Xe -24.615869 18.051637 22.974811
Xe -24.615869 18.051637 26.256927
Xe -24.615869 18.051637 29.539042
Xe -24.615869 19.692695 -27.897984
Xe -24.615869 19.692695 -24.615869
Xe -24.615869 19.692695 -21.333753
Xe -24.615869 19.692695 -18.051637
Xe -24.615869 19.692695 -14.769521
Xe -24.615869 19.692695 -11.487405
Xe -24.615869 19.692695 -8.205290
Xe -24.615869 19.692695 -4.923174
Xe -24.615869 19.692695 -1.641058
Xe -24.615869 19.692695 1.641058
Xe -24.615869 19.692695 4.923174
Xe -24.615869 19.692695 8.205290
Xe -24.615869 19.692695 11.487405
Xe -24.615869 19.692695 14.769521
Xe -24.615869 19.692695 18.051637
Xe -24.615869 19.692695 21.333753
Xe -24.615869 19.692695 24.615869
Xe -24.615869 19.692695 27.897984
Xe -24.615869 21.333753 -29.539042
Xe -24.615869 21.333753 -26.256927
Xe -24.615869 21.333753 -22.974811
Xe -24.615869 21.333753 -19.692695
Xe -24.615869 21.333753 -16.410579
Xe -24.615869 21.333753 -13.128463
Xe -24.615869 21.333753 -9.846347
Xe -24.615869 21.333753 -6.564232
Xe -24.615869 21.333753 -3.282116
Xe -24.615869 21.333753 0.000000
Xe -24.615869 21.333753 3.282116
Xe -24.615869 21.333753 6.564232
Xe -24.615869 21.333753 9.846347
Xe -24.615869 21.333753 13.128463
Xe -24.615869 21.333753 16.410579
Xe -24.615869 21.333753 19.692695
Xe -24.615869 21.333753 22.974811
Xe -24.615869 21.333753 26.256927
Xe -24.615869 21.333753 29.539042
Xe -24.615869 22.974811 -27.897984
Xe -24.615869 22.974811 -24.615869
Xe -24.615869 22.974811 -21.333753
Xe -24.615869 22.974811 -18.051637
Xe -24.615869 22.974811 -14.769521
Xe -24.615869 22.974811 -11.487405
Xe -24.615869 22.974811 -8.205290
Xe -24.615869 22.974811 -4.923174
Xe -24.615869 22.974811 -1.641058
Xe -24.615869 22.974811 1.641058
Xe -24.615869 22.974811 4.923174
Xe -24.615869 22.974811 8.205290
Xe -24.615869 22.974811 11.487405
Xe -24.615869 22.974811 14.769521
Xe -24.615869 22.974811 18.051637
Xe -24.615869 22.974811 21.333753
Xe -24.615869 22.974811 24.615869
Xe -24.615869 22.974811 27.897984
Xe -24.615869 24.615869 -29.539042
Xe -24.615869 24.615869 -26.256927
Xe -24.615869 24.615869 -22.974811
Xe -24.615869 24.615869 -19.692695
Xe -24.615869 24.615869 -16.410579
Xe -24.615869 24.615869 -13.128463
Xe -24.615869 24.615869 -9.846347
Xe -24.615869 24.615869 -6.564232
Xe -24.615869 24.615869 -3.282116
Xe -24.615869 24.615869 0.000000
Xe -24.615869 24.615869 3.282116
Xe -24.615869 24.615869 6.564232
Xe -24.615869 24.615869 9.846347
Xe -24.615869 24.615869 13.128463
Xe -24.615869 24.615869 16.410579
Xe -24.615869 24.615869 19.692695
Xe -24.615869 24.615869 22.974811
Xe -24.615869 24.615869 26.256927
Xe -24.615869 24.615869 29.539042
Xe -24.615869 26.256927 -27.897984
Xe -24.615869 26.256927 -24.615869
Xe -24.615869 26.256927 -21.333753
Xe -24.615869 26.256927 -18.051637
Xe -24.615869 26.256927 -14.769521
Xe -24.615869 26.256927 -11.487405
Xe -24.615869 26.256927 -8.205290
Xe -24.615869 26.256927 -4.923174
Xe -24.615869 26.256927 -1.641058
Xe -24.615869 26.256927 1.641058
Xe -24.615869 26.256927 4.923174
Xe -24.615869 26.256927 8.205290
Xe -24.615869 26.256927 11.487405
Xe -24.615869 26.256927 14.769521
Xe -24.615869 26.256927 18.051637
Xe -24.615869 26.256927 21.333753
Xe -24.615869 26.256927 24.615869
Xe -24.615869 26.256927 27.897984
Xe -24.615869 27.897984 -29.539042
Xe -24.615869 27.897984 -26.256927
Xe -24.615869 27.897984 -22.974811
Xe -24.615869 27.897984 -19.692695
Xe -24.615869 27.897984 -16.410579
Xe -24.615869 27.897984 -13.128463
Xe -24.615869 27.897984 -9.846347
Xe -24.615869 27.897984 -6.564232
Xe -24.615869 27.897984 -3.282116
Xe -24.615869 27.897984 0.000000
Xe -24.615869 27.897984 3.282116
Xe -24.615869 27.897984 6.564232
Xe -24.615869 27.897984 9.846347
Xe -24.615869 27.897984 13.128463
Xe -24.615869 27.897984 16.410579
Xe -24.615869 27.897984 19.692695
Xe -24.615869 27.897984 22.974811
Xe -24.615869 27.897984 26.256927
Xe -24.615869 27.897984 29.539042
Xe -24.615869 29.539042 -27.897984
Xe -24.615869 29.539042 -24.615869
Xe -24.615869 29.539042 -21.333753
Xe -24.615869 29.539042 -18.051637
Xe -24.615869 29.539042 -14.769521
Xe -24.615869 29.539042 -11.487405
Xe -24.615869 29.539042 -8.205290
Xe -24.615869 29.539042 -4.923174
Xe -24.615869 29.539042 -1.641058
Xe -24.615869 29.539042 1.641058
Xe -24.615869 29.539042 4.923174
Xe -24.615869 29.539042 8.205290
Xe -24.615869 29.539042 11.487405
Xe -24.615869 29.539042 14.769521
Xe -24.615869 29.539042 18.051637
Xe -24.615869 29.539042 21.333753
Xe -24.615869 29.539042 24.615869
Xe -24.615869 29.539042 27.897984
Xe -22.974811 -29.539042 -29.539042
Xe -22.974811 -29.539042 -26.256927
Xe -22.974811 -29.539042 -22.974811
Xe -22.974811 -29.539042 -19.692695
Xe -22.974811 -29.539042 -16.410579
Xe -22.974811 -29.539042 -13.128463
Xe -22.974811 -29.539042 -9.846347
Xe -22.974811 -29.539042 -6.564232
Xe -22.974811 -29.539042 -3.282116
Xe -22.974811 -29.539042 0.000000
Xe -22.974811 -29.539042 3.282116
Xe -22.974811 -29.539042 6.564232
Xe -22.974811 -29.539042 9.846347
Xe -22.974811 -29.539042 13.128463
Xe -22.974811 -29.539042 16.410579
Xe -22.974811 -29.539042 19.692695
Xe -22.974811 -29.539042 22.974811
Xe -22.974811 -29.539042 26.256927
Xe -22.974811 -29.539042 29.539042
Xe -22.974811 -27.897984 -27.897984
Xe -22.974811 -27.897984 -24.615869
Xe -22.974811 -27.897984 -21.333753
Xe -22.974811 -27.897984 -18.051637
Xe -22.974811 -27.897984 -14.769521
Xe -22.974811 -27.897984 -11.487405
Xe -22.974811 -27.897984 -8.205290
Xe -22.974811 -27.897984 -4.923174
Xe -22.974811 -27.897984 -1.641058
Xe -22.974811 -27.897984 1.641058
Xe -22.974811 -27.897984 4.923174
Xe -22.974811 -27.897984 8.205290
Xe -22.974811 -27.897984 11.487405
Xe -22.974811 -27.897984 14.769521
Xe -22.974811 -27.897984 18.051637
Xe -22.974811 -27.897984 21.333753
Xe -22.974811 -27.897984 24.615869
Xe -22.974811 -27.897984 27.897984
Xe -22.974811 -26.256927 -29.539042
Xe -22.974811 -26.256927 -26.256927
Xe -22.974811 -26.256927 -22.974811
Xe -22.974811 -26.256927 -19.692695
Xe -22.974811 -26.256927 -16.410579
Xe -22.974811 -26.256927 -13.128463
Xe -22.974811 -26.256927 -9.846347
Xe -22.974811 -26.256927 -6.564232
Xe -22.974811 -26.256927 -3.282116
Xe -22.974811 -26.256927 0.000000
Xe -22.974811 -26.256927 3.282116
Xe -22.974811 -26.256927 6.564232
Xe -22.974811 -26.256927 9.846347
Xe -22.974811 -26.256927 13.128463
Xe -22.974811 -26.256927 16.410579
Xe -22.974811 -26.256927 19.692695
Xe -22.974811 -26.256927 22.974811
Xe -22.974811 -26.256927 26.256927
Xe -22.974811 -26.256927 29.539042
Xe -22.974811 -24.615869 -27.897984
Xe -22.974811 -24.615869 -24.615869
Xe -22.974811 -24.615869 -21.333753
Xe -22.974811 -24.615869 -18.051637
Xe -22.974811 -24.615869 -14.769521
Xe -22.974811 -24.615869 -11.487405
Xe -22.974811 -24.615869 -8.205290
Xe -22.974811 -24.615869 -4.923174
Xe -22.974811 -24.615869 -1.641058
Xe -22.974811 -24.615869 1.641058
Xe -22.974811 -24.615869 4.923174
Xe -22.974811 -24.615869 8.205290
Xe -22.974811 -24.615869 11.487405
Xe -22.974811 -24.615869 14.769521
Xe -22.974811 -24.615869 18.051637
Xe -22.974811 -24.615869 21.333753
Xe -22.974811 -24.615869 24.615869
Xe -22.974811 -24.615869 27.897984
Xe -22.974811 -22.974811 -29.539042
Xe -22.974811 -22.974811 -26.256927
Xe -22.974811 -22.974811 -22.974811
Xe -22.974811 -22.974811 -19.692695
Xe -22.974811 -22.974811 -16.410579
Xe -22.974811 -22.974811 -13.128463
Xe -22.974811 -22.974811 -9.846347
Xe -22.974811 -22.974811 -6.564232
Xe -22.974811 -22.974811 -3.282116
Xe -22.974811 -22.974811 0.000000
Xe -22.974811 -22.974811 3.282116
Xe -22.974811 -22.974811 6.564232
Xe -22.974811 -22.974811 9.846347
Xe -22.974811 -22.974811 13.128463
Xe -22.974811 -22.974811 16.410579
Xe -22.974811 -22.974811 19.692695
Xe -22.974811 -22.974811 22.974811
Xe -22.974811 -22.974811 26.256927
Xe -22.974811 -22.974811 29.539042
Xe -22.974811 -21.333753 -27.897984
Xe -22.974811 -21.333753 -24.615869
Xe -22.974811 -21.333753 -21.333753
Xe -22.974811 -21.333753 -18.051637
Xe -22.974811 -21.333753 -14.769521
Xe -22.974811 -21.333753 -11.487405
Xe -22.974811 -21.333753 -8.205290
Xe -22.974811 -21.333753 -4.923174
Xe -22.974811 -21.333753 -1.641058
Xe -22.974811 -21.333753 1.641058
Xe -22.974811 -21.333753 4.923174
Xe -22.974811 -21.333753 8.205290
Xe -22.974811 -21.333753 11.487405
Xe -22.974811 -21.333753 14.769521
Xe -22.974811 -21.333753 18.051637
Xe -22.974811 -21.333753 21.333753
Xe -22.974811 -21.333753 24.615869
Xe -22.974811 -21.333753 27.897984
Xe -22.974811 -19.692695 -29.539042
Xe -22.974811 -19.692695 -26.256927
Xe -22.974811 -19.692695 -22.974811
Xe -22.974811 -19.692695 -19.692695
Xe -22.974811 -19.692695 -16.410579
Xe -22.974811 -19.692695 -13.128463
Xe -22.974811 -19.692695 -9.846347
Xe -22.974811 -19.692695 -6.564232
Xe -22.974811 -19.692695 -3.282116
Xe -22.974811 -19.692695 0.000000
Xe -22.974811 -19.692695 3.282116
Xe -22.974811 -19.692695 6.564232
Xe -22.974811 -19.692695 9.846347
Xe -22.974811 -19.692695 13.128463
Xe -22.974811 -19.692695 16.410579
Xe -22.974811 -19.692695 19.692695
Xe -22.974811 -19.692695 22.974811
Xe -22.974811 -19.692695 26.256927
Xe -22.974811 -19.692695 29.539042
Xe -22.974811 -18.051637 -27.897984
Xe -22.974811 -18.051637 -24.615869
Xe -22.974811 -18.051637 -21.333753
Xe -22.974811 -18.051637 -18.051637
Xe -22.974811 -18.051637 -14.769521
Xe -22.974811 -18.051637 -11.487405
Xe -22.974811 -18.051637 -8.205290
Xe -22.974811 -18.051637 -4.923174
Xe -22.974811 -18.051637 -1.641058
Xe -22.974811 -18.051637 1.641058
Xe -22.974811 -18.051637 4.923174
Xe -22.974811 -18.051637 8.205290
Xe -22.974811 -18.051637 11.487405
Xe -22.974811 -18.051637 14.769521
Xe -22.974811 -18.051637 18.051637
Xe -22.974811 -18.051637 21.333753
Xe -22.974811 -18.051637 24.615869
Xe -22.974811 -18.051637 27.897984
Xe -22.974811 -16.410579 -29.539042
Xe -22.974811 -16.410579 -26.256927
Xe -22.974811 -16.410579 -22.974811
Xe -22.974811 -16.410579 -19.692695
Xe -22.974811 -16.410579 -16.410579
Xe -22.974811 -16.410579 -13.128463
Xe -22.974811 -16.410579 -9.846347
Xe -22.974811 -16.410579 -6.564232
Xe -22.974811 -16.410579 -3.282116
Xe -22.974811 -16.410579 0.000000
Xe -22.974811 -16.410579 3.282116
Xe -22.974811 -16.410579 6.564232
Xe -22.974811 -16.410579 9.846347
Xe -22.974811 -16.410579 13.128463
Xe -22.974811 -16.410579 16.410579
Xe -22.974811 -16.410579 19.692695
Xe -22.974811 -16.410579 22.974811
Xe -22.974811 -16.410579 26.256927
Xe -22.974811 -16.410579 29.539042
Xe -22.974811 -14.769521 -27.897984
Xe -22.974811 -14.769521 -24.615869
Xe -22.974811 -14.769521 -21.333753
Xe -22.974811 -14.769521 -18.051637
Xe -22.974811 -14.769521 -14.769521
Xe -22.974811 -14.769521 -11.487405
Xe -22.974811 -14.769521 -8.205290
Xe -22.974811 -14.769521 -4.923174
Xe -22.974811 -14.769521 -1.641058
Xe -22.974811 -14.769521 1.641058
Xe -22.974811 -14.769521 4.923174
Xe -22.974811 -14.769521 8.205290
Xe -22.974811 -14.769521 11.487405
Xe -22.974811 -14.769521 14.769521
Xe -22.974811 -14.769521 18.051637
Xe -22.974811 -14.769521 21.333753
Xe -22.974811 -14.769521 24.615869
Xe -22.974811 -14.769521 27.897984
Xe -22.974811 -13.128463 -29.539042
Xe -22.974811 -13.128463 -26.256927
Xe -22.974811 -13.128463 -22.974811
Xe -22.974811 -13.128463 -19.692695
Xe -22.974811 -13.128463 -16.410579
Xe -22.974811 -13.128463 -13.128463
Xe -22.974811 -13.128463 -9.846347
Xe -22.974811 -13.128463 -6.564232
Xe -22.974811 -13.128463 -3.282116
Xe -22.974811 -13.128463 0.000000
Xe -22.974811 -13.128463 3.282116
Xe -22.974811 -13.128463 6.564232
Xe -22.974811 -13.128463 9.846347
Xe -22.974811 -13.128463 13.128463
Xe -22.974811 -13.128463 16.410579
Xe -22.974811 -13.128463 19.692695
Xe -22.974811 -13.128463 22.974811
Xe -22.974811 -13.128463 26.256927
Xe -22.974811 -13.128463 29.539042
Xe -22.974811 -11.487405 -27.897984
Xe -22.974811 -11.487405 -24.615869
Xe -22.974811 -11.487405 -21.333753
Xe -22.974811 -11.487405 -18.051637
Xe -22.974811 -11.487405 -14.769521
Xe -22.974811 -11.487405 -11.487405
Xe -22.974811 -11.487405 -8.205290
Xe -22.974811 -11.487405 -4.923174
Xe -22.974811 -11.487405 -1.641058
Xe -22.974811 -11.487405 1.641058
Xe -22.974811 -11.487405 4.923174
Xe -22.974811 -11.487405 8.205290
Xe -22.974811 -11.487405 11.487405
Xe -22.974811 -11.487405 14.769521
Xe -22.974811 -11.487405 18.051637
Xe -22.974811 -11.487405 21.333753
Xe -22.974811 -11.487405 24.615869
Xe -22.974811 -11.487405 27.897984
Xe -22.974811 -9.846347 -29.539042
Xe -22.974811 -9.846347 -26.256927
Xe -22.974811 -9.846347 -22.974811
Xe -22.974811 -9.846347 -19.692695
Xe -22.974811 -9.846347 -16.410579
Xe -22.974811 -9.846347 -13.128463
Xe -22.974811 -9.846347 -9.846347
Xe -22.974811 -9.846347 -6.564232
Xe -22.974811 -9.846347 -3.282116
Xe -22.974811 -9.846347 0.000000
Xe -22.974811 -9.846347 3.282116
Xe -22.974811 -9.846347 6.564232
Xe -22.974811 -9.846347 9.846347
Xe -22.974811 -9.846347 13.128463
Xe -22.974811 -9.846347 16.410579
Xe -22.974811 -9.846347 19.692695
Xe -22.974811 -9.846347 22.974811
Xe -22.974811 -9.846347 26.256927
Xe -22.974811 -9.846347 29.539042
Xe -22.974811 -8.205290 -27.897984
Xe -22.974811 -8.205290 -24.615869
Xe -22.974811 -8.205290 -21.333753
Xe -22.974811 -8.205290 -18.051637
Xe -22.974811 -8.205290 -14.769521
Xe -22.974811 -8.205290 -11.487405
Xe -22.974811 -8.205290 -8.205290
Xe -22.974811 -8.205290 -4.923174
Xe -22.974811 -8.205290 -1.641058
Xe -22.974811 -8.205290 1.641058
Xe -22.974811 -8.205290 4.923174
Xe -22.974811 -8.205290 8.205290
Xe -22.974811 -8.205290 11.487405
Xe -22.974811 -8.205290 14.769521
Xe -22.974811 -8.205290 18.051637
Xe -22.974811 -8.205290 21.333753
Xe -22.974811 -8.205290 24.615869
Xe -22.974811 -8.205290 27.897984
Xe -22.974811 -6.564232 -29.539042
Xe -22.974811 -6.564232 -26.256927
Xe -22.974811 -6.564232 -22.974811
Xe -22.974811 -6.564232 -19.692695
Xe -22.974811 -6.564232 -16.410579
Xe -22.974811 -6.564232 -13.128463
Xe -22.974811 -6.564232 -9.846347
Xe -22.974811 -6.564232 -6.564232
Xe -22.974811 -6.564232 -3.282116
Xe -22.974811 -6.564232 0.000000
Xe -22.974811 -6.564232 3.282116
Xe -22.974811 -6.564232 6.564232
Xe -22.974811 -6.564232 9.846347
Xe -22.974811 -6.564232 13.128463
Xe -22.974811 -6.564232 16.410579
Xe -22.974811 -6.564232 19.692695
Xe -22.974811 -6.564232 22.974811
Xe -22.974811 -6.564232 26.256927
Xe -22.974811 -6.564232 29.539042
Xe -22.974811 -4.923174 -27.897984
Xe -22.974811 -4.923174 -24.615869
Xe -22.974811 -4.923174 -21.333753
Xe -22.974811 -4.923174 -18.051637
Xe -22.974811 -4.923174 -14.769521
Xe -22.974811 -4.923174 -11.487405
Xe -22.974811 -4.923174 -8.205290
Xe -22.974811 -4.923174 -4.923174
Xe -22.974811 -4.923174 -1.641058
Xe -22.974811 -4.923174 1.641058
Xe -22.974811 -4.923174 4.923174
Xe -22.974811 -4.923174 8.205290
Xe -22.974811 -4.923174 11.487405
Xe -22.974811 -4.923174 14.769521
Xe -22.974811 -4.923174 18.051637
Xe -22.974811 -4.923174 21.333753
Xe -22.974811 -4.923174 24.615869
Xe -22.974811 -4.923174 27.897984
Xe -22.974811 -3.282116 -29.539042
Xe -22.974811 -3.282116 -26.256927
Xe -22.974811 -3.282116 -22.974811
Xe -22.974811 -3.282116 -19.692695
Xe -22.974811 -3.282116 -16.410579
Xe -22.974811 -3.282116 -13.128463
Xe -22.974811 -3.282116 -9.846347
Xe -22.974811 -3.282116 -6.564232
Xe -22.974811 -3.282116 -3.282116
Xe -22.974811 -3.282116 0.000000
Xe -22.974811 -3.282116 3.282116
Xe -22.974811 -3.282116 6.564232
Xe -22.974811 -3.282116 9.846347
Xe -22.974811 -3.282116 13.128463
Xe -22.974811 -3.282116 16.410579
Xe -22.974811 -3.282116 19.692695
Xe -22.974811 -3.282116 22.974811
Xe -22.974811 -3.282116 26.256927
Xe -22.974811 -3.282116 29.539042
Xe -22.974811 -1.641058 -27.897984
Xe -22.974811 -1.641058 -24.615869
Xe -22.974811 -1.641058 -21.333753
Xe -22.974811 -1.641058 -18.051637
Xe -22.974811 -1.641058 -14.769521
Xe -22.974811 -1.641058 -11.487405
Xe -22.974811 -1.641058 -8.205290
Xe -22.974811 -1.641058 -4.923174
Xe -22.974811 -1.641058 -1.641058
Xe -22.974811 -1.641058 1.641058
Xe -22.974811 -1.641058 4.923174
Xe -22.974811 -1.641058 8.205290
Xe -22.974811 -1.641058 11.487405
Xe -22.974811 -1.641058 14.769521
Xe -22.974811 -1.641058 18.051637
Xe -22.974811 -1.641058 21.333753
Xe -22.974811 -1.641058 24.615869
Xe -22.974811 -1.641058 27.897984
Xe -22.974811 0.000000 -29.539042
Xe -22.974811 0.000000 -26.256927
Xe -22.974811 0.000000 -22.974811
Xe -22.974811 0.000000 -19.692695
Xe -22.974811 0.000000 -16.410579
Xe -22.974811 0.000000 -13.128463
Xe -22.974811 0.000000 -9.846347
Xe -22.974811 0.000000 -6.564232
Xe -22.974811 0.000000 -3.282116
Xe -22.974811 0.000000 0.000000
Xe -22.974811 0.000000 3.282116
Xe -22.974811 0.000000 6.564232
Xe -22.974811 0.000000 9.846347
Xe -22.974811 0.000000 13.128463
Xe -22.974811 0.000000 16.410579
Xe -22.974811 0.000000 19.692695
Xe -22.974811 0.000000 22.974811
Xe -22.974811 0.000000 26.256927
Xe -22.974811 0.000000 29.539042
Xe -22.974811 1.641058 -27.897984
Xe -22.974811 1.641058 -24.615869
Xe -22.974811 1.641058 -21.333753
Xe -22.974811 1.641058 -18.051637
Xe -22.974811 1.641058 -14.769521
Xe -22.974811 1.641058 -11.487405
Xe -22.974811 1.641058 -8.205290
Xe -22.974811 1.641058 -4.923174
Xe -22.974811 1.641058 -1.641058
Xe -22.974811 1.641058 1.641058
Xe -22.974811 1.641058 4.923174
Xe -22.974811 1.641058 8.205290
Xe -22.974811 1.641058 11.487405
Xe -22.974811 1.641058 14.769521
Xe -22.974811 1.641058 18.051637
Xe -22.974811 1.641058 21.333753
Xe -22.974811 1.641058 24.615869
Xe -22.974811 1.641058 27.897984
Xe -22.974811 3.282116 -29.539042
Xe -22.974811 3.282116 -26.256927
Xe -22.974811 3.282116 -22.974811
Xe -22.974811 3.282116 -19.692695
Xe -22.974811 3.282116 -16.410579
Xe -22.974811 3.282116 -13.128463
Xe -22.974811 3.282116 -9.846347
Xe -22.974811 3.282116 -6.564232
Xe -22.974811 3.282116 -3.282116
Xe -22.974811 3.282116 0.000000
Xe -22.974811 3.282116 3.282116
Xe -22.974811 3.282116 6.564232
Xe -22.974811 3.282116 9.846347
Xe -22.974811 3.282116 13.128463
Xe -22.974811 3.282116 16.410579
Xe -22.974811 3.282116 19.692695
Xe -22.974811 3.282116 22.974811
Xe -22.974811 3.282116 26.256927
Xe -22.974811 3.282116 29.539042
Xe -22.974811 4.923174 -27.897984
Xe -22.974811 4.923174 -24.615869
Xe -22.974811 4.923174 -21.333753
Xe -22.974811 4.923174 -18.051637
Xe -22.974811 4.923174 -14.769521
Xe -22.974811 4.923174 -11.487405
Xe -22.974811 4.923174 -8.205290
Xe -22.974811 4.923174 -4.923174
Xe -22.974811 4.923174 -1.641058
Xe -22.974811 4.923174 1.641058
Xe -22.974811 4.923174 4.923174
Xe -22.974811 4.923174 8.205290
Xe -22.974811 4.923174 11.487405
Xe -22.974811 4.923174 14.769521
Xe -22.974811 4.923174 18.051637
Xe -22.974811 4.923174 21.333753
Xe -22.974811 4.923174 24.615869
Xe -22.974811 4.923174 27.897984
Xe -22.974811 6.564232 -29.539042
Xe -22.974811 6.564232 -26.256927
Xe -22.974811 6.564232 -22.974811
Xe -22.974811 6.564232 -19.692695
Xe -22.974811 6.564232 -16.410579
Xe -22.974811 6.564232 -13.128463
Xe -22.974811 6.564232 -9.846347
Xe -22.974811 6.564232 -6.564232
Xe -22.974811 6.564232 -3.282116
Xe -22.974811 6.564232 0.000000
Xe -22.974811 6.564232 3.282116
Xe -22.974811 6.564232 6.564232
Xe -22.974811 6.564232 9.846347
Xe -22.974811 6.564232 13.128463
Xe -22.974811 6.564232 16.410579
Xe -22.974811 6.564232 19.692695
Xe -22.974811 6.564232 22.974811
Xe -22.974811 6.564232 26.256927
Xe -22.974811 6.564232 29.539042
Xe -22.974811 8.205290 -27.897984
Xe -22.974811 8.205290 -24.615869
Xe -22.974811 8.205290 -21.333753
Xe -22.974811 8.205290 -18.051637
Xe -22.974811 8.205290 -14.769521
Xe -22.974811 8.205290 -11.487405
Xe -22.974811 8.205290 -8.205290
Xe -22.974811 8.205290 -4.923174
Xe -22.974811 8.205290 -1.641058
Xe -22.974811 8.205290 1.641058
Xe -22.974811 8.205290 4.923174
Xe -22.974811 8.205290 8.205290
Xe -22.974811 8.205290 11.487405
Xe -22.974811 8.205290 14.769521
Xe -22.974811 8.205290 18.051637
Xe -22.974811 8.205290 21.333753
Xe -22.974811 8.205290 24.615869
Xe -22.974811 8.205290 27.897984
Xe -22.974811 9.846347 -29.539042
Xe -22.974811 9.846347 -26.256927
Xe -22.974811 9.846347 -22.974811
Xe -22.974811 9.846347 -19.692695
Xe -22.974811 9.846347 -16.410579
Xe -22.974811 9.846347 -13.128463
Xe -22.974811 9.846347 -9.846347
Xe -22.974811 9.846347 -6.564232
Xe -22.974811 9.846347 -3.282116
Xe -22.974811 9.846347 0.000000
Xe -22.974811 9.846347 3.282116
Xe -22.974811 9.846347 6.564232
Xe -22.974811 9.846347 9.846347
Xe -22.974811 9.846347 13.128463
Xe -22.974811 9.846347 16.410579
Xe -22.974811 9.846347 19.692695
Xe -22.974811 9.846347 22.974811
Xe -22.974811 9.846347 26.256927
Xe -22.974811 9.846347 29.539042
Xe -22.974811 11.487405 -27.897984
Xe -22.974811 11.487405 -24.615869
Xe -22.974811 11.487405 -21.333753
Xe -22.974811 11.487405 -18.051637
Xe -22.974811 11.487405 -14.769521
Xe -22.974811 11.487405 -11.487405
Xe -22.974811 11.487405 -8.205290
Xe -22.974811 11.487405 -4.923174
Xe -22.974811 11.487405 -1.641058
Xe -22.974811 11.487405 1.641058
Xe -22.974811 11.487405 4.923174
Xe -22.974811 11.487405 8.205290
Xe -22.974811 11.487405 11.487405
Xe -22.974811 11.487405 14.769521
Xe -22.974811 11.487405 18.051637
Xe -22.974811 11.487405 21.333753
Xe -22.974811 11.487405 24.615869
Xe -22.974811 11.487405 27.897984
Xe -22.974811 13.128463 -29.539042
Xe -22.974811 13.128463 -26.256927
Xe -22.974811 13.128463 -22.974811
Xe -22.974811 13.128463 -19.692695
Xe -22.974811 13.128463 -16.410579
Xe -22.974811 13.128463 -13.128463
Xe -22.974811 13.128463 -9.846347
Xe -22.974811 13.128463 -6.564232
Xe -22.974811 13.128463 -3.282116
Xe -22.974811 13.128463 0.000000
Xe -22.974811 13.128463 3.282116
Xe -22.974811 13.128463 6.564232
Xe -22.974811 13.128463 9.846347
Xe -22.974811 13.128463 13.128463
Xe -22.974811 13.128463 16.410579
Xe -22.974811 13.128463 19.692695
Xe -22.974811 13.128463 22.974811
Xe -22.974811 13.128463 26.256927
Xe -22.974811 13.128463 29.539042
Xe -22.974811 14.769521 -27.897984
Xe -22.974811 14.769521 -24.615869
Xe -22.974811 14.769521 -21.333753
Xe -22.974811 14.769521 -18.051637
Xe -22.974811 14.769521 -14.769521
Xe -22.974811 14.769521 -11.487405
Xe -22.974811 14.769521 -8.205290
Xe -22.974811 14.769521 -4.923174
Xe -22.974811 14.769521 -1.641058
Xe -22.974811 14.769521 1.641058
Xe -22.974811 14.769521 4.923174
Xe -22.974811 14.769521 8.205290
Xe -22.974811 14.769521 11.487405
Xe -22.974811 14.769521 14.769521
Xe -22.974811 14.769521 18.051637
Xe -22.974811 14.769521 21.333753
Xe -22.974811 14.769521 24.615869
Xe -22.974811 14.769521 27.897984
Xe -22.974811 16.410579 -29.539042
Xe -22.974811 16.410579 -26.256927
Xe -22.974811 16.410579 -22.974811
Xe -22.974811 16.410579 -19.692695
Xe -22.974811 16.410579 -16.410579
Xe -22.974811 16.410579 -13.128463
Xe -22.974811 16.410579 -9.846347
Xe -22.974811 16.410579 -6.564232
Xe -22.974811 16.410579 -3.282116
Xe -22.974811 16.410579 0.000000
Xe -22.974811 16.410579 3.282116
Xe -22.974811 16.410579 6.564232
Xe -22.974811 16.410579 9.846347
Xe -22.974811 16.410579 13.128463
Xe -22.974811 16.410579 16.410579
Xe -22.974811 16.410579 19.692695
Xe -22.974811 16.410579 22.974811
Xe -22.974811 16.410579 26.256927
Xe -22.974811 16.410579 29.539042
Xe -22.974811 18.051637 -27.897984
Xe -22.974811 18.051637 -24.615869
Xe -22.974811 18.051637 -21.333753
Xe -22.974811 18.051637 -18.051637
Xe -22.974811 18.051637 -14.769521
Xe -22.974811 18.051637 -11.487405
Xe -22.974811 18.051637 -8.205290
Xe -22.974811 18.051637 -4.923174
Xe -22.974811 18.051637 -1.641058
Xe -22.974811 18.051637 1.641058
Xe -22.974811 18.051637 4.923174
Xe -22.974811 18.051637 8.205290
Xe -22.974811 18.051637 11.487405
Xe -22.974811 18.051637 14.769521
Xe -22.974811 18.051637 18.051637
Xe -22.974811 18.051637 21.333753
Xe -22.974811 18.051637 24.615869
Xe -22.974811 18.051637 27.897984
Xe -22.974811 19.692695 -29.539042
Xe -22.974811 19.692695 -26.256927
Xe -22.974811 19.692695 -22.974811
Xe -22.974811 19.692695 -19.692695
Xe -22.974811 19.692695 -16.410579
Xe -22.974811 19.692695 -13.128463
Xe -22.974811 19.692695 -9.846347
Xe -22.974811 19.692695 -6.564232
Xe -22.974811 19.692695 -3.282116
Xe -22.974811 19.692695 0.000000
Xe -22.974811 19.692695 3.282116
Xe -22.974811 19.692695 6.564232
Xe -22.974811 19.692695 9.846347
Xe -22.974811 19.692695 13.128463
Xe -22.974811 19.692695 16.410579
Xe -22.974811 19.692695 19.692695
Xe -22.974811 19.692695 22.974811
Xe -22.974811 19.692695 26.256927
Xe -22.974811 19.692695 29.539042
Xe -22.974811 21.333753 -27.897984
Xe -22.974811 21.333753 -24.615869
Xe -22.974811 21.333753 -21.333753
Xe -22.974811 21.333753 -18.051637
Xe -22.974811 21.333753 -14.769521
Xe -22.974811 21.333753 -11.487405
Xe -22.974811 21.333753 -8.205290
Xe -22.974811 21.333753 -4.923174
Xe -22.974811 21.333753 -1.641058
Xe -22.974811 21.333753 1.641058
Xe -22.974811 21.333753 4.923174
Xe -22.974811 21.333753 8.205290
Xe -22.974811 21.333753 11.487405
Xe -22.974811 21.333753 14.769521
Xe -22.974811 21.333753 18.051637
Xe -22.974811 21.333753 21.333753
Xe -22.974811 21.333753 24.615869
Xe -22.974811 21.333753 27.897984
Xe -22.974811 22.974811 -29.539042
Xe -22.974811 22.974811 -26.256927
Xe -22.974811 22.974811 -22.974811
Xe -22.974811 22.974811 -19.692695
Xe -22.974811 22.974811 -16.410579
Xe -22.974811 22.974811 -13.128463
Xe -22.974811 22.974811 -9.846347
Xe -22.974811 22.974811 -6.564232
Xe -22.974811 22.974811 -3.282116
Xe -22.974811 22.974811 0.000000
Xe -22.974811 22.974811 3.282116
Xe -22.974811 22.974811 6.564232
Xe -22.974811 22.974811 9.846347
Xe -22.974811 22.974811 13.128463
Xe -22.974811 22.974811 16.410579
Xe -22.974811 22.974811 19.692695
Xe -22.974811 22.974811 22.974811
Xe -22.974811 22.974811 26.256927
Xe -22.974811 22.974811 29.539042
Xe -22.974811 24.615869 -27.897984
Xe -22.974811 24.615869 -24.615869
Xe -22.974811 24.615869 -21.333753
Xe -22.974811 24.615869 -18.051637
Xe -22.974811 24.615869 -14.769521
Xe -22.974811 24.615869 -11.487405
Xe -22.974811 24.615869 -8.205290
Xe -22.974811 24.615869 -4.923174
Xe -22.974811 24.615869 -1.641058
Xe -22.974811 24.615869 1.641058
Xe -22.974811 24.615869 4.923174
Xe -22.974811 24.615869 8.205290
Xe -22.974811 24.615869 11.487405
Xe -22.974811 24.615869 14.769521
Xe -22.974811 24.615869 18.051637
Xe -22.974811 24.615869 21.333753
Xe -22.974811 24.615869 24.615869
Xe -22.974811 24.615869 27.897984
Xe -22.974811 26.256927 -29.539042
Xe -22.974811 26.256927 -26.256927
Xe -22.974811 26.256927 -22.974811
Xe -22.974811 26.256927 -19.692695
Xe -22.974811 26.256927 -16.410579
Xe -22.974811 26.256927 -13.128463
Xe -22.974811 26.256927 -9.846347
Xe -22.974811 26.256927 -6.564232
Xe -22.974811 26.256927 -3.282116
Xe -22.974811 26.256927 0.000000
Xe -22.974811 26.256927 3.282116
Xe -22.974811 26.256927 6.564232
Xe -22.974811 26.256927 9.846347
Xe -22.974811 26.256927 13.128463
Xe -22.974811 26.256927 16.410579
Xe -22.974811 26.256927 19.692695
Xe -22.974811 26.256927 22.974811
Xe -22.974811 26.256927 26.256927
Xe -22.974811 26.256927 29.539042
Xe -22.974811 27.897984 -27.897984
Xe -22.974811 27.897984 -24.615869
Xe -22.974811 27.897984 -21.333753
Xe -22.974811 27.897984 -18.051637
Xe -22.974811 27.897984 -14.769521
Xe -22.974811 27.897984 -11.487405
Xe -22.974811 27.897984 -8.205290
Xe -22.974811 27.897984 -4.923174
Xe -22.974811 27.897984 -1.641058
Xe -22.974811 27.897984 1.641058
Xe -22.974811 27.897984 4.923174
Xe -22.974811 27.897984 8.205290
Xe -22.974811 27.897984 11.487405
Xe -22.974811 27.897984 14.769521
Xe -22.974811 27.897984 18.051637
Xe -22.974811 27.897984 21.333753
Xe -22.974811 27.897984 24.615869
Xe -22.974811 27.897984 27.897984
Xe -22.974811 29.539042 -29.539042
Xe -22.974811 29.539042 -26.256927
Xe -22.974811 29.539042 -22.974811
Xe -22.974811 29.539042 -19.692695
Xe -22.974811 29.539042 -16.410579
Xe -22.974811 29.539042 -13.128463
Xe -22.974811 29.539042 -9.846347
Xe -22.974811 29.539042 -6.564232
Xe -22.974811 29.539042 -3.282116
Xe -22.974811 29.539042 0.000000
Xe -22.974811 29.539042 3.282116
Xe -22.974811 29.539042 6.564232
Xe -22.974811 29.539042 9.846347
Xe -22.974811 29.539042 13.128463
Xe -22.974811 29.539042 16.410579
Xe -22.974811 29.539042 19.692695
Xe -22.974811 29.539042 22.974811
Xe -22.974811 29.539042 26.256927
Xe -22.974811 29.539042 29.539042
Xe -21.333753 -29.539042 -27.897984
Xe -21.333753 -29.539042 -24.615869
Xe -21.333753 -29.539042 -21.333753
Xe -21.333753 -29.539042 -18.051637
Xe -21.333753 -29.539042 -14.769521
Xe -21.333753 -29.539042 -11.487405
Xe -21.333753 -29.539042 -8.205290
Xe -21.333753 -29.539042 -4.923174
Xe -21.333753 -29.539042 -1.641058
Xe -21.333753 -29.539042 1.641058
Xe -21.333753 -29.539042 4.923174
Xe -21.333753 -29.539042 8.205290
Xe -21.333753 -29.539042 11.487405
Xe -21.333753 -29.539042 14.769521
Xe -21.333753 -29.539042 18.051637
Xe -21.333753 -29.539042 21.333753
Xe -21.333753 -29.539042 24.615869
Xe -21.333753 -29.539042 27.897984
Xe -21.333753 -27.897984 -29.539042
Xe -21.333753 -27.897984 -26.256927
Xe -21.333753 -27.897984 -22.974811
Xe -21.333753 -27.897984 -19.692695
Xe -21.333753 -27.897984 -16.410579
Xe -21.333753 -27.897984 -13.128463
Xe -21.333753 -27.897984 -9.846347
Xe -21.333753 -27.897984 -6.564232
Xe -21.333753 -27.897984 -3.282116
Xe -21.333753 -27.897984 0.000000
Xe -21.333753 -27.897984 3.282116
Xe -21.333753 -27.897984 6.564232
Xe -21.333753 -27.897984 9.846347
Xe -21.333753 -27.897984 13.128463
Xe -21.333753 -27.897984 16.410579
Xe -21.333753 -27.897984 19.692695
Xe -21.333753 -27.897984 22.974811
Xe -21.333753 -27.897984 26.256927
Xe -21.333753 -27.897984 29.539042
Xe -21.333753 -26.256927 -27.897984
Xe -21.333753 -26.256927 -24.615869
Xe -21.333753 -26.256927 -21.333753
Xe -21.333753 -26.256927 -18.051637
Xe -21.333753 -26.256927 -14.769521
Xe -21.333753 -26.256927 -11.487405
Xe -21.333753 -26.256927 -8.205290
Xe -21.333753 -26.256927 -4.923174
Xe -21.333753 -26.256927 -1.641058
Xe -21.333753 -26.256927 1.641058
Xe -21.333753 -26.256927 4.923174
Xe -21.333753 -26.256927 8.205290
Xe -21.333753 -26.256927 11.487405
Xe -21.333753 -26.256927 14.769521
Xe -21.333753 -26.256927 18.051637
Xe -21.333753 -26.256927 21.333753
Xe -21.333753 -26.256927 24.615869
Xe -21.333753 -26.256927 27.897984
Xe -21.333753 -24.615869 -29.539042
Xe -21.333753 -24.615869 -26.256927
Xe -21.333753 -24.615869 -22.974811
Xe -21.333753 -24.615869 -19.692695
Xe -21.333753 -24.615869 -16.410579
Xe -21.333753 -24.615869 -13.128463
Xe -21.333753 -24.615869 -9.846347
Xe -21.333753 -24.615869 -6.564232
Xe -21.333753 -24.615869 -3.282116
Xe -21.333753 -24.615869 0.000000
Xe -21.333753 -24.615869 3.282116
Xe -21.333753 -24.615869 6.564232
Xe -21.333753 -24.615869 9.846347
Xe -21.333753 -24.615869 13.128463
Xe -21.333753 -24.615869 16.410579
Xe -21.333753 -24.615869 19.692695
Xe -21.333753 -24.615869 22.974811
Xe -21.333753 -24.615869 26.256927
Xe -21.333753 -24.615869 29.539042
Xe -21.333753 -22.974811 -27.897984
Xe -21.333753 -22.974811 -24.615869
Xe -21.333753 -22.974811 -21.333753
Xe -21.333753 -22.974811 -18.051637
Xe -21.333753 -22.974811 -14.769521
Xe -21.333753 -22.974811 -11.487405
Xe -21.333753 -22.974811 -8.205290
Xe -21.333753 -22.974811 -4.923174
Xe -21.333753 -22.974811 -1.641058
Xe -21.333753 -22.974811 1.641058
Xe -21.333753 -22.974811 4.923174
Xe -21.333753 -22.974811 8.205290
Xe -21.333753 -22.974811 11.487405
Xe -21.333753 -22.974811 14.769521
Xe -21.333753 -22.974811 18.051637
Xe -21.333753 -22.974811 21.333753
Xe -21.333753 -22.974811 24.615869
Xe -21.333753 -22.974811 27.897984
Xe -21.333753 -21.333753 -29.539042
Xe -21.333753 -21.333753 -26.256927
Xe -21.333753 -21.333753 -22.974811
Xe -21.333753 -21.333753 -19.692695
Xe -21.333753 -21.333753 -16.410579
Xe -21.333753 -21.333753 -13.128463
Xe -21.333753 -21.333753 -9.846347
Xe -21.333753 -21.333753 -6.564232
Xe -21.333753 -21.333753 -3.282116
Xe -21.333753 -21.333753 0.000000
Xe -21.333753 -21.333753 3.282116
Xe -21.333753 -21.333753 6.564232
Xe -21.333753 -21.333753 9.846347
Xe -21.333753 -21.333753 13.128463
Xe -21.333753 -21.333753 16.410579
Xe -21.333753 -21.333753 19.692695
Xe -21.333753 -21.333753 22.974811
Xe -21.333753 -21.333753 26.256927
Xe -21.333753 -21.333753 29.539042
Xe -21.333753 -19.692695 -27.897984
Xe -21.333753 -19.692695 -24.615869
Xe -21.333753 -19.692695 -21.333753
Xe -21.333753 -19.692695 -18.051637
Xe -21.333753 -19.692695 -14.769521
Xe -21.333753 -19.692695 -11.487405
Xe -21.333753 -19.692695 -8.205290
Xe -21.333753 -19.692695 -4.923174
Xe -21.333753 -19.692695 -1.641058
Xe -21.333753 -19.692695 1.641058
Xe -21.333753 -19.692695 4.923174
Xe -21.333753 -19.692695 8.205290
Xe -21.333753 -19.692695 11.487405
Xe -21.333753 -19.692695 14.769521
Xe -21.333753 -19.692695 18.051637
Xe -21.333753 -19.692695 21.333753
Xe -21.333753 -19.692695 24.615869
Xe -21.333753 -19.692695 27.897984
Xe -21.333753 -18.051637 -29.539042
Xe -21.333753 -18.051637 -26.256927
Xe -21.333753 -18.051637 -22.974811
Xe -21.333753 -18.051637 -19.692695
Xe -21.333753 -18.051637 -16.410579
Xe -21.333753 -18.051637 -13.128463
Xe -21.333753 -18.051637 -9.846347
Xe -21.333753 -18.051637 -6.564232
Xe -21.333753 -18.051637 -3.282116
Xe -21.333753 -18.051637 0.000000
Xe -21.333753 -18.051637 3.282116
Xe -21.333753 -18.051637 6.564232
Xe -21.333753 -18.051637 9.846347
Xe -21.333753 -18.051637 13.128463
Xe -21.333753 -18.051637 16.410579
Xe -21.333753 -18.051637 19.692695
Xe -21.333753 -18.051637 22.974811
Xe -21.333753 -18.051637 26.256927
Xe -21.333753 -18.051637 29.539042
Xe -21.333753 -16.410579 -27.897984
Xe -21.333753 -16.410579 -24.615869
Xe -21.333753 -16.410579 -21.333753
Xe -21.333753 -16.410579 -18.051637
Xe -21.333753 -16.410579 -14.769521
Xe -21.333753 -16.410579 -11.487405
Xe -21.333753 -16.410579 -8.205290
Xe -21.333753 -16.410579 -4.923174
Xe -21.333753 -16.410579 -1.641058
Xe -21.333753 -16.410579 1.641058
Xe -21.333753 -16.410579 4.923174
Xe -21.333753 -16.410579 8.205290
Xe -21.333753 -16.410579 11.487405
Xe -21.333753 -16.410579 14.769521
Xe -21.333753 -16.410579 18.051637
Xe -21.333753 -16.410579 21.333753
Xe -21.333753 -16.410579 24.615869
Xe -21.333753 -16.410579 27.897984
Xe -21.333753 -14.769521 -29.539042
Xe -21.333753 -14.769521 -26.256927
Xe -21.333753 -14.769521 -22.974811
Xe -21.333753 -14.769521 -19.692695
Xe -21.333753 -14.769521 -16.410579
Xe -21.333753 -14.769521 -13.128463
Xe -21.333753 -14.769521 -9.846347
Xe -21.333753 -14.769521 -6.564232
Xe -21.333753 -14.769521 -3.282116
Xe -21.333753 -14.769521 0.000000
Xe -21.333753 -14.769521 3.282116
Xe -21.333753 -14.769521 6.564232
Xe -21.333753 -14.769521 9.846347
Xe -21.333753 -14.769521 13.128463
Xe -21.333753 -14.769521 16.410579
Xe -21.333753 -14.769521 19.692695
Xe -21.333753 -14.769521 22.974811
Xe -21.333753 -14.769521 26.256927
Xe -21.333753 -14.769521 29.539042
Xe -21.333753 -13.128463 -27.897984
Xe -21.333753 -13.128463 -24.615869
Xe -21.333753 -13.128463 -21.333753
Xe -21.333753 -13.128463 -18.051637
Xe -21.333753 -13.128463 -14.769521
Xe -21.333753 -13.128463 -11.487405
Xe -21.333753 -13.128463 -8.205290
Xe -21.333753 -13.128463 -4.923174
Xe -21.333753 -13.128463 -1.641058
Xe -21.333753 -13.128463 1.641058
Xe -21.333753 -13.128463 4.923174
Xe -21.333753 -13.128463 8.205290
Xe -21.333753 -13.128463 11.487405
Xe -21.333753 -13.128463 14.769521
Xe -21.333753 -13.128463 18.051637
Xe -21.333753 -13.128463 21.333753
Xe -21.333753 -13.128463 24.615869
Xe -21.333753 -13.128463 27.897984
Xe -21.333753 -11.487405 -29.539042
Xe -21.333753 -11.487405 -26.256927
Xe -21.333753 -11.487405 -22.974811
Xe -21.333753 -11.487405 -19.692695
Xe -21.333753 -11.487405 -16.410579
Xe -21.333753 -11.487405 -13.128463
Xe -21.333753 -11.487405 -9.846347
Xe -21.333753 -11.487405 -6.564232
Xe -21.333753 -11.487405 -3.282116
Xe -21.333753 -11.487405 0.000000
Xe -21.333753 -11.487405 3.282116
Xe -21.333753 -11.487405 6.564232
Xe -21.333753 -11.487405 9.846347
Xe -21.333753 -11.487405 13.128463
Xe -21.333753 -11.487405 16.410579
Xe -21.333753 -11.487405 19.692695
Xe -21.333753 -11.487405 22.974811
Xe -21.333753 -11.487405 26.256927
Xe -21.333753 -11.487405 29.539042
Xe -21.333753 -9.846347 -27.897984
Xe -21.333753 -9.846347 -24.615869
Xe -21.333753 -9.846347 -21.333753
Xe -21.333753 -9.846347 -18.051637
Xe -21.333753 -9.846347 -14.769521
Xe -21.333753 -9.846347 -11.487405
Xe -21.333753 -9.846347 -8.205290
Xe -21.333753 -9.846347 -4.923174
Xe -21.333753 -9.846347 -1.641058
Xe -21.333753 -9.846347 1.641058
Xe -21.333753 -9.846347 4.923174
Xe -21.333753 -9.846347 8.205290
Xe -21.333753 -9.846347 11.487405
Xe -21.333753 -9.846347 14.769521
Xe -21.333753 -9.846347 18.051637
Xe -21.333753 -9.846347 21.333753
Xe -21.333753 -9.846347 24.615869
Xe -21.333753 -9.846347 27.897984
Xe -21.333753 -8.205290 -29.539042
Xe -21.333753 -8.205290 -26.256927
Xe -21.333753 -8.205290 -22.974811
Xe -21.333753 -8.205290 -19.692695
Xe -21.333753 -8.205290 -16.410579
Xe -21.333753 -8.205290 -13.128463
Xe -21.333753 -8.205290 -9.846347
Xe -21.333753 -8.205290 -6.564232
Xe -21.333753 -8.205290 -3.282116
Xe -21.333753 -8.205290 0.000000
Xe -21.333753 -8.205290 3.282116
Xe -21.333753 -8.205290 6.564232
Xe -21.333753 -8.205290 9.846347
Xe -21.333753 -8.205290 13.128463
Xe -21.333753 -8.205290 16.410579
Xe -21.333753 -8.205290 19.692695
Xe -21.333753 -8.205290 22.974811
Xe -21.333753 -8.205290 26.256927
Xe -21.333753 -8.205290 29.539042
Xe -21.333753 -6.564232 -27.897984
Xe -21.333753 -6.564232 -24.615869
Xe -21.333753 -6.564232 -21.333753
Xe -21.333753 -6.564232 -18.051637
Xe -21.333753 -6.564232 -14.769521
Xe -21.333753 -6.564232 -11.487405
Xe -21.333753 -6.564232 -8.205290
Xe -21.333753 -6.564232 -4.923174
Xe -21.333753 -6.564232 -1.641058
Xe -21.333753 -6.564232 1.641058
Xe -21.333753 -6.564232 4.923174
Xe -21.333753 -6.564232 8.205290
Xe -21.333753 -6.564232 11.487405
Xe -21.333753 -6.564232 14.769521
Xe -21.333753 -6.564232 18.051637
Xe -21.333753 -6.564232 21.333753
Xe -21.333753 -6.564232 24.615869
Xe -21.333753 -6.564232 27.897984
Xe -21.333753 -4.923174 -29.539042
Xe -21.333753 -4.923174 -26.256927
Xe -21.333753 -4.923174 -22.974811
Xe -21.333753 -4.923174 -19.692695
Xe -21.333753 -4.923174 -16.410579
Xe -21.333753 -4.923174 -13.128463
Xe -21.333753 -4.923174 -9.846347
Xe -21.333753 -4.923174 -6.564232
Xe -21.333753 -4.923174 -3.282116
Xe -21.333753 -4.923174 0.000000
Xe -21.333753 -4.923174 3.282116
Xe -21.333753 -4.923174 6.564232
Xe -21.333753 -4.923174 9.846347
Xe -21.333753 -4.923174 13.128463
Xe -21.333753 -4.923174 16.410579
Xe -21.333753 -4.923174 19.692695
Xe -21.333753 -4.923174 22.974811
Xe -21.333753 -4.923174 26.256927
Xe -21.333753 -4.923174 29.539042
Xe -21.333753 -3.282116 -27.897984
Xe -21.333753 -3.282116 -24.615869
Xe -21.333753 -3.282116 -21.333753
Xe -21.333753 -3.282116 -18.051637
Xe -21.333753 -3.282116 -14.769521
Xe -21.333753 -3.282116 -11.487405
Xe -21.333753 -3.282116 -8.205290
Xe -21.333753 -3.282116 -4.923174
Xe -21.333753 -3.282116 -1.641058
Xe -21.333753 -3.282116 1.641058
Xe -21.333753 -3.282116 4.923174
Xe -21.333753 -3.282116 8.205290
Xe -21.333753 -3.282116 11.487405
Xe -21.333753 -3.282116 14.769521
Xe -21.333753 -3.282116 18.051637
Xe -21.333753 -3.282116 21.333753
Xe -21.333753 -3.282116 24.615869
Xe -21.333753 -3.282116 27.897984
Xe -21.333753 -1.641058 -29.539042
Xe -21.333753 -1.641058 -26.256927
Xe -21.333753 -1.641058 -22.974811
Xe -21.333753 -1.641058 -19.692695
Xe -21.333753 -1.641058 -16.410579
Xe -21.333753 -1.641058 -13.128463
Xe -21.333753 -1.641058 -9.846347
Xe -21.333753 -1.641058 -6.564232
Xe -21.333753 -1.641058 -3.282116
Xe -21.333753 -1.641058 0.000000
Xe -21.333753 -1.641058 3.282116
Xe -21.333753 -1.641058 6.564232
Xe -21.333753 -1.641058 9.846347
Xe -21.333753 -1.641058 13.128463
Xe -21.333753 -1.641058 16.410579
Xe -21.333753 -1.641058 19.692695
Xe -21.333753 -1.641058 22.974811
Xe -21.333753 -1.641058 26.256927
Xe -21.333753 -1.641058 29.539042
Xe -21.333753 0.000000 -27.897984
Xe -21.333753 0.000000 -24.615869
Xe -21.333753 0.000000 -21.333753
Xe -21.333753 0.000000 -18.051637
Xe -21.333753 0.000000 -14.769521
Xe -21.333753 0.000000 -11.487405
Xe -21.333753 0.000000 -8.205290
Xe -21.333753 0.000000 -4.923174
Xe -21.333753 0.000000 -1.641058
Xe -21.333753 0.000000 1.641058
Xe -21.333753 0.000000 4.923174
Xe -21.333753 0.000000 8.205290
Xe -21.333753 0.000000 11.487405
Xe -21.333753 0.000000 14.769521
Xe -21.333753 0.000000 18.051637
Xe -21.333753 0.000000 21.333753
Xe -21.333753 0.000000 24.615869
Xe -21.333753 0.000000 27.897984
Xe -21.333753 1.641058 -29.539042
Xe -21.333753 1.641058 -26.256927
Xe -21.333753 1.641058 -22.974811
Xe -21.333753 1.641058 -19.692695
Xe -21.333753 1.641058 -16.410579
Xe -21.333753 1.641058 -13.128463
Xe -21.333753 1.641058 -9.846347
Xe -21.333753 1.641058 -6.564232
Xe -21.333753 1.641058 -3.282116
Xe -21.333753 1.641058 0.000000
Xe -21.333753 1.641058 3.282116
Xe -21.333753 1.641058 6.564232
Xe -21.333753 1.641058 9.846347
Xe -21.333753 1.641058 13.128463
Xe -21.333753 1.641058 16.410579
Xe -21.333753 1.641058 19.692695
Xe -21.333753 1.641058 22.974811
Xe -21.333753 1.641058 26.256927
Xe -21.333753 1.641058 29.539042
Xe -21.333753 3.282116 -27.897984
Xe -21.333753 3.282116 -24.615869
Xe -21.333753 3.282116 -21.333753
Xe -21.333753 3.282116 -18.051637
Xe -21.333753 3.282116 -14.769521
Xe -21.333753 3.282116 -11.487405
Xe -21.333753 3.282116 -8.205290
Xe -21.333753 3.282116 -4.923174
Xe -21.333753 3.282116 -1.641058
Xe -21.333753 3.282116 1.641058
Xe -21.333753 3.282116 4.923174
Xe -21.333753 3.282116 8.205290
Xe -21.333753 3.282116 11.487405
Xe -21.333753 3.282116 14.769521
Xe -21.333753 3.282116 18.051637
Xe -21.333753 3.282116 21.333753
Xe -21.333753 3.282116 24.615869
Xe -21.333753 3.282116 27.897984
Xe -21.333753 4.923174 -29.539042
Xe -21.333753 4.923174 -26.256927
Xe -21.333753 4.923174 -22.974811
Xe -21.333753 4.923174 -19.692695
Xe -21.333753 4.923174 -16.410579
Xe -21.333753 4.923174 -13.128463
Xe -21.333753 4.923174 -9.846347
Xe -21.333753 4.923174 -6.564232
Xe -21.333753 4.923174 -3.282116
Xe -21.333753 4.923174 0.000000
Xe -21.333753 4.923174 3.282116
Xe -21.333753 4.923174 6.564232
Xe -21.333753 4.923174 9.846347
Xe -21.333753 4.923174 13.128463
Xe -21.333753 4.923174 16.410579
Xe -21.333753 4.923174 19.692695
Xe -21.333753 4.923174 22.974811
Xe -21.333753 4.923174 26.256927
Xe -21.333753 4.923174 29.539042
Xe -21.333753 6.564232 -27.897984
Xe -21.333753 6.564232 -24.615869
Xe -21.333753 6.564232 -21.333753
Xe -21.333753 6.564232 -18.051637
Xe -21.333753 6.564232 -14.769521
Xe -21.333753 6.564232 -11.487405
Xe -21.333753 6.564232 -8.205290
Xe -21.333753 6.564232 -4.923174
Xe -21.333753 6.564232 -1.641058
Xe -21.333753 6.564232 1.641058
Xe -21.333753 6.564232 4.923174
Xe -21.333753 6.564232 8.205290
Xe -21.333753 6.564232 11.487405
Xe -21.333753 6.564232 14.769521
Xe -21.333753 6.564232 18.051637
Xe -21.333753 6.564232 21.333753
Xe -21.333753 6.564232 24.615869
Xe -21.333753 6.564232 27.897984
Xe -21.333753 8.205290 -29.539042
Xe -21.333753 8.205290 -26.256927
Xe -21.333753 8.205290 -22.974811
Xe -21.333753 8.205290 -19.692695
Xe -21.333753 8.205290 -16.410579
Xe -21.333753 8.205290 -13.128463
Xe -21.333753 8.205290 -9.846347
Xe -21.333753 8.205290 -6.564232
Xe -21.333753 8.205290 -3.282116
Xe -21.333753 8.205290 0.000000
Xe -21.333753 8.205290 3.282116
Xe -21.333753 8.205290 6.564232
Xe -21.333753 8.205290 9.846347
Xe -21.333753 8.205290 13.128463
Xe -21.333753 8.205290 16.410579
Xe -21.333753 8.205290 19.692695
Xe -21.333753 8.205290 22.974811
Xe -21.333753 8.205290 26.256927
Xe -21.333753 8.205290 29.539042
Xe -21.333753 9.846347 -27.897984
Xe -21.333753 9.846347 -24.615869
Xe -21.333753 9.846347 -21.333753
Xe -21.333753 9.846347 -18.051637
Xe -21.333753 9.846347 -14.769521
Xe -21.333753 9.846347 -11.487405
Xe -21.333753 9.846347 -8.205290
Xe -21.333753 9.846347 -4.923174
Xe -21.333753 9.846347 -1.641058
Xe -21.333753 9.846347 1.641058
Xe -21.333753 9.846347 4.923174
Xe -21.333753 9.846347 8.205290
Xe -21.333753 9.846347 11.487405
Xe -21.333753 9.846347 14.769521
Xe -21.333753 9.846347 18.051637
Xe -21.333753 9.846347 21.333753
Xe -21.333753 9.846347 24.615869
Xe -21.333753 9.846347 27.897984
Xe -21.333753 11.487405 -29.539042
Xe -21.333753 11.487405 -26.256927
Xe -21.333753 11.487405 -22.974811
Xe -21.333753 11.487405 -19.692695
Xe -21.333753 11.487405 -16.410579
Xe -21.333753 11.487405 -13.128463
Xe -21.333753 11.487405 -9.846347
Xe -21.333753 11.487405 -6.564232
Xe -21.333753 11.487405 -3.282116
Xe -21.333753 11.487405 0.000000
Xe -21.333753 11.487405 3.282116
Xe -21.333753 11.487405 6.564232
Xe -21.333753 11.487405 9.846347
Xe -21.333753 11.487405 13.128463
Xe -21.333753 11.487405 16.410579
Xe -21.333753 11.487405 19.692695
Xe -21.333753 11.487405 22.974811
Xe -21.333753 11.487405 26.256927
Xe -21.333753 11.487405 29.539042
Xe -21.333753 13.128463 -27.897984
Xe -21.333753 13.128463 -24.615869
Xe -21.333753 13.128463 -21.333753
Xe -21.333753 13.128463 -18.051637
Xe -21.333753 13.128463 -14.769521
Xe -21.333753 13.128463 -11.487405
Xe -21.333753 13.128463 -8.205290
Xe -21.333753 13.128463 -4.923174
Xe -21.333753 13.128463 -1.641058
Xe -21.333753 13.128463 1.641058
Xe -21.333753 13.128463 4.923174
Xe -21.333753 13.128463 8.205290
Xe -21.333753 13.128463 11.487405
Xe -21.333753 13.128463 14.769521
Xe -21.333753 13.128463 18.051637
Xe -21.333753 13.128463 21.333753
Xe -21.333753 13.128463 24.615869
Xe -21.333753 13.128463 27.897984
Xe -21.333753 14.769521 -29.539042
Xe -21.333753 14.769521 -26.256927
Xe -21.333753 14.769521 -22.974811
Xe -21.333753 14.769521 -19.692695
Xe -21.333753 14.769521 -16.410579
Xe -21.333753 14.769521 -13.128463
Xe -21.333753 14.769521 -9.846347
Xe -21.333753 14.769521 -6.564232
Xe -21.333753 14.769521 -3.282116
Xe -21.333753 14.769521 0.000000
Xe -21.333753 14.769521 3.282116
Xe -21.333753 14.769521 6.564232
Xe -21.333753 14.769521 9.846347
Xe -21.333753 14.769521 13.128463
Xe -21.333753 14.769521 16.410579
Xe -21.333753 14.769521 19.692695
Xe -21.333753 14.769521 22.974811
Xe -21.333753 14.769521 26.256927
Xe -21.333753 14.769521 29.539042
Xe -21.333753 16.410579 -27.897984
Xe -21.333753 16.410579 -24.615869
Xe -21.333753 16.410579 -21.333753
Xe -21.333753 16.410579 -18.051637
Xe -21.333753 16.410579 -14.769521
Xe -21.333753 16.410579 -11.487405
Xe -21.333753 16.410579 -8.205290
Xe -21.333753 16.410579 -4.923174
Xe -21.333753 16.410579 -1.641058
Xe -21.333753 16.410579 1.641058
Xe -21.333753 16.410579 4.923174
Xe -21.333753 16.410579 8.205290
Xe -21.333753 16.410579 11.487405
Xe -21.333753 16.410579 14.769521
Xe -21.333753 16.410579 18.051637
Xe -21.333753 16.410579 21.333753
Xe -21.333753 16.410579 24.615869
Xe -21.333753 16.410579 27.897984
Xe -21.333753 18.051637 -29.539042
Xe -21.333753 18.051637 -26.256927
Xe -21.333753 18.051637 -22.974811
Xe -21.333753 18.051637 -19.692695
Xe -21.333753 18.051637 -16.410579
Xe -21.333753 18.051637 -13.128463
Xe -21.333753 18.051637 -9.846347
Xe -21.333753 18.051637 -6.564232
Xe -21.333753 18.051637 -3.282116
Xe -21.333753 18.051637 0.000000
Xe -21.333753 18.051637 3.282116
Xe -21.333753 18.051637 6.564232
Xe -21.333753 18.051637 9.846347
Xe -21.333753 18.051637 13.128463
Xe -21.333753 18.051637 16.410579
Xe -21.333753 18.051637 19.692695
Xe -21.333753 18.051637 22.974811
Xe -21.333753 18.051637 26.256927
Xe -21.333753 18.051637 29.539042
Xe -21.333753 19.692695 -27.897984
Xe -21.333753 19.692695 -24.615869
Xe -21.333753 19.692695 -21.333753
Xe -21.333753 19.692695 -18.051637
Xe -21.333753 19.692695 -14.769521
Xe -21.333753 19.692695 -11.487405
Xe -21.333753 19.692695 -8.205290
Xe -21.333753 19.692695 -4.923174
Xe -21.333753 19.692695 -1.641058
Xe -21.333753 19.692695 1.641058
Xe -21.333753 19.692695 4.923174
Xe -21.333753 19.692695 8.205290
Xe -21.333753 19.692695 11.487405
Xe -21.333753 19.692695 14.769521
Xe -21.333753 19.692695 18.051637
Xe -21.333753 19.692695 21.333753
Xe -21.333753 19.692695 24.615869
Xe -21.333753 19.692695 27.897984
Xe -21.333753 21.333753 -29.539042
Xe -21.333753 21.333753 -26.256927
Xe -21.333753 21.333753 -22.974811
Xe -21.333753 21.333753 -19.692695
Xe -21.333753 21.333753 -16.410579
Xe -21.333753 21.333753 -13.128463
Xe -21.333753 21.333753 -9.846347
Xe -21.333753 21.333753 -6.564232
Xe -21.333753 21.333753 -3.282116
Xe -21.333753 21.333753 0.000000
Xe -21.333753 21.333753 3.282116
Xe -21.333753 21.333753 6.564232
Xe -21.333753 21.333753 9.846347
Xe -21.333753 21.333753 13.128463
Xe -21.333753 21.333753 16.410579
Xe -21.333753 21.333753 19.692695
Xe -21.333753 21.333753 22.974811
Xe -21.333753 21.333753 26.256927
Xe -21.333753 21.333753 29.539042
Xe -21.333753 22.974811 -27.897984
Xe -21.333753 22.974811 -24.615869
Xe -21.333753 22.974811 -21.333753
Xe -21.333753 22.974811 -18.051637
Xe -21.333753 22.974811 -14.769521
Xe -21.333753 22.974811 -11.487405
Xe -21.333753 22.974811 -8.205290
Xe -21.333753 22.974811 -4.923174
Xe -21.333753 22.974811 -1.641058
Xe -21.333753 22.974811 1.641058
Xe -21.333753 22.974811 4.923174
Xe -21.333753 22.974811 8.205290
Xe -21.333753 22.974811 11.487405
Xe -21.333753 22.974811 14.769521
Xe -21.333753 22.974811 18.051637
Xe -21.333753 22.974811 21.333753
Xe -21.333753 22.974811 24.615869
Xe -21.333753 22.974811 27.897984
Xe -21.333753 24.615869 -29.539042
Xe -21.333753 24.615869 -26.256927
Xe -21.333753 24.615869 -22.974811
Xe -21.333753 24.615869 -19.692695
Xe -21.333753 24.615869 -16.410579
Xe -21.333753 24.615869 -13.128463
Xe -21.333753 24.615869 -9.846347
Xe -21.333753 24.615869 -6.564232
Xe -21.333753 24.615869 -3.282116
Xe -21.333753 24.615869 0.000000
Xe -21.333753 24.615869 3.282116
Xe -21.333753 24.615869 6.564232
Xe -21.333753 24.615869 9.846347
Xe -21.333753 24.615869 13.128463
Xe -21.333753 24.615869 16.410579
Xe -21.333753 24.615869 19.692695
Xe -21.333753 24.615869 22.974811
Xe -21.333753 24.615869 26.256927
Xe -21.333753 24.615869 29.539042
Xe -21.333753 26.256927 -27.897984
Xe -21.333753 26.256927 -24.615869
Xe -21.333753 26.256927 -21.333753
Xe -21.333753 26.256927 -18.051637
Xe -21.333753 26.256927 -14.769521
Xe -21.333753 26.256927 -11.487405
Xe -21.333753 26.256927 -8.205290
Xe -21.333753 26.256927 -4.923174
Xe -21.333753 26.256927 -1.641058
Xe -21.333753 26.256927 1.641058
Xe -21.333753 26.256927 4.923174
Xe -21.333753 26.256927 8.205290
Xe -21.333753 26.256927 11.487405
Xe -21.333753 26.256927 14.769521
Xe -21.333753 26.256927 18.051637
Xe -21.333753 26.256927 21.333753
Xe -21.333753 26.256927 24.615869
Xe -21.333753 26.256927 27.897984
Xe -21.333753 27.897984 -29.539042
Xe -21.333753 27.897984 -26.256927
Xe -21.333753 27.897984 -22.974811
Xe -21.333753 27.897984 -19.692695
Xe -21.333753 27.897984 -16.410579
Xe -21.333753 27.897984 -13.128463
Xe -21.333753 27.897984 -9.846347
Xe -21.333753 27.897984 -6.564232
Xe -21.333753 27.897984 -3.282116
Xe -21.333753 27.897984 0.000000
Xe -21.333753 27.897984 3.282116
Xe -21.333753 27.897984 6.564232
Xe -21.333753 27.897984 9.846347
Xe -21.333753 27.897984 13.128463
Xe -21.333753 27.897984 16.410579
Xe -21.333753 27.897984 19.692695
Xe -21.333753 27.897984 22.974811
Xe -21.333753 27.897984 26.256927
Xe -21.333753 27.897984 29.539042
Xe -21.333753 29.539042 -27.897984
Xe -21.333753 29.539042 -24.615869
Xe -21.333753 29.539042 -21.333753
Xe -21.333753 29.539042 -18.051637
Xe -21.333753 29.539042 -14.769521
Xe -21.333753 29.539042 -11.487405
Xe -21.333753 29.539042 -8.205290
Xe -21.333753 29.539042 -4.923174
Xe -21.333753 29.539042 -1.641058
Xe -21.333753 29.539042 1.641058
Xe -21.333753 29.539042 4.923174
Xe -21.333753 29.539042 8.205290
Xe -21.333753 29.539042 11.487405
Xe -21.333753 29.539042 14.769521
Xe -21.333753 29.539042 18.051637
Xe -21.333753 29.539042 21.333753
Xe -21.333753 29.539042 24.615869
Xe -21.333753 29.539042 27.897984
Xe -19.692695 -29.539042 -29.539042
Xe -19.692695 -29.539042 -26.256927
Xe -19.692695 -29.539042 -22.974811
Xe -19.692695 -29.539042 -19.692695
Xe -19.692695 -29.539042 -16.410579
Xe -19.692695 -29.539042 -13.128463
Xe -19.692695 -29.539042 -9.846347
Xe -19.692695 -29.539042 -6.564232
Xe -19.692695 -29.539042 -3.282116
Xe -19.692695 -29.539042 0.000000
Xe -19.692695 -29.539042 3.282116
Xe -19.692695 -29.539042 6.564232
Xe -19.692695 -29.539042 9.846347
Xe -19.692695 -29.539042 13.128463
Xe -19.692695 -29.539042 16.410579
Xe -19.692695 -29.539042 19.692695
Xe -19.692695 -29.539042 22.974811
Xe -19.692695 -29.539042 26.256927
Xe -19.692695 -29.539042 29.539042
Xe -19.692695 -27.897984 -27.897984
Xe -19.692695 -27.897984 -24.615869
Xe -19.692695 -27.897984 -21.333753
Xe -19.692695 -27.897984 -18.051637
Xe -19.692695 -27.897984 -14.769521
Xe -19.692695 -27.897984 -11.487405
Xe -19.692695 -27.897984 -8.205290
Xe -19.692695 -27.897984 -4.923174
Xe -19.692695 -27.897984 -1.641058
Xe -19.692695 -27.897984 1.641058
Xe -19.692695 -27.897984 4.923174
Xe -19.692695 -27.897984 8.205290
Xe -19.692695 -27.897984 11.487405
Xe -19.692695 -27.897984 14.769521
Xe -19.692695 -27.897984 18.051637
Xe -19.692695 -27.897984 21.333753
Xe -19.692695 -27.897984 24.615869
Xe -19.692695 -27.897984 27.897984
Xe -19.692695 -26.256927 -29.539042
Xe -19.692695 -26.256927 -26.256927
Xe -19.692695 -26.256927 -22.974811
Xe -19.692695 -26.256927 -19.692695
Xe -19.692695 -26.256927 -16.410579
Xe -19.692695 -26.256927 -13.128463
Xe -19.692695 -26.256927 -9.846347
Xe -19.692695 -26.256927 -6.564232
Xe -19.692695 -26.256927 -3.282116
Xe -19.692695 -26.256927 0.000000
Xe -19.692695 -26.256927 3.282116
Xe -19.692695 -26.256927 6.564232
Xe -19.692695 -26.256927 9.846347
Xe -19.692695 -26.256927 13.128463
Xe -19.692695 -26.256927 16.410579
Xe -19.692695 -26.256927 19.692695
Xe -19.692695 -26.256927 22.974811
Xe -19.692695 -26.256927 26.256927
Xe -19.692695 -26.256927 29.539042
Xe -19.692695 -24.615869 -27.897984
Xe -19.692695 -24.615869 -24.615869
Xe -19.692695 -24.615869 -21.333753
Xe -19.692695 -24.615869 -18.051637
Xe -19.692695 -24.615869 -14.769521
Xe -19.692695 -24.615869 -11.487405
Xe -19.692695 -24.615869 -8.205290
Xe -19.692695 -24.615869 -4.923174
Xe -19.692695 -24.615869 -1.641058
Xe -19.692695 -24.615869 1.641058
Xe -19.692695 -24.615869 4.923174
Xe -19.692695 -24.615869 8.205290
Xe -19.692695 -24.615869 11.487405
Xe -19.692695 -24.615869 14.769521
Xe -19.692695 -24.615869 18.051637
Xe -19.692695 -24.615869 21.333753
Xe -19.692695 -24.615869 24.615869
Xe -19.692695 -24.615869 27.897984
Xe -19.692695 -22.974811 -29.539042
Xe -19.692695 -22.974811 -26.256927
Xe -19.692695 -22.974811 -22.974811
Xe -19.692695 -22.974811 -19.692695
Xe -19.692695 -22.974811 -16.410579
Xe -19.692695 -22.974811 -13.128463
Xe -19.692695 -22.974811 -9.846347
Xe -19.692695 -22.974811 -6.564232
Xe -19.692695 -22.974811 -3.282116
Xe -19.692695 -22.974811 0.000000
Xe -19.692695 -22.974811 3.282116
Xe -19.692695 -22.974811 6.564232
Xe -19.692695 -22.974811 9.846347
Xe -19.692695 -22.974811 13.128463
Xe -19.692695 -22.974811 16.410579
Xe -19.692695 -22.974811 19.692695
Xe -19.692695 -22.974811 22.974811
Xe -19.692695 -22.974811 26.256927
Xe -19.692695 -22.974811 29.539042
Xe -19.692695 -21.333753 -27.897984
Xe -19.692695 -21.333753 -24.615869
Xe -19.692695 -21.333753 -21.333753
Xe -19.692695 -21.333753 -18.051637
Xe -19.692695 -21.333753 -14.769521
Xe -19.692695 -21.333753 -11.487405
Xe -19.692695 -21.333753 -8.205290
Xe -19.692695 -21.333753 -4.923174
Xe -19.692695 -21.333753 -1.641058
Xe -19.692695 -21.333753 1.641058
Xe -19.692695 -21.333753 4.923174
Xe -19.692695 -21.333753 8.205290
Xe -19.692695 -21.333753 11.487405
Xe -19.692695 -21.333753 14.769521
Xe -19.692695 -21.333753 18.051637
Xe -19.692695 -21.333753 21.333753
Xe -19.692695 -21.333753 24.615869
Xe -19.692695 -21.333753 27.897984
Xe -19.692695 -19.692695 -29.539042
Xe -19.692695 -19.692695 -26.256927
Xe -19.692695 -19.692695 -22.974811
Xe -19.692695 -19.692695 -19.692695
Xe -19.692695 -19.692695 -16.410579
Xe -19.692695 -19.692695 -13.128463
Xe -19.692695 -19.692695 -9.846347
Xe -19.692695 -19.692695 -6.564232
Xe -19.692695 -19.692695 -3.282116
Xe -19.692695 -19.692695 0.000000
Xe -19.692695 -19.692695 3.282116
Xe -19.692695 -19.692695 6.564232
Xe -19.692695 -19.692695 9.846347
Xe -19.692695 -19.692695 13.128463
Xe -19.692695 -19.692695 16.410579
Xe -19.692695 -19.692695 19.692695
Xe -19.692695 -19.692695 22.974811
Xe -19.692695 -19.692695 26.256927
Xe -19.692695 -19.692695 29.539042
Xe -19.692695 -18.051637 -27.897984
Xe -19.692695 -18.051637 -24.615869
Xe -19.692695 -18.051637 -21.333753
Xe -19.692695 -18.051637 -18.051637
Xe -19.692695 -18.051637 -14.769521
Xe -19.692695 -18.051637 -11.487405
Xe -19.692695 -18.051637 -8.205290
Xe -19.692695 -18.051637 -4.923174
Xe -19.692695 -18.051637 -1.641058
Xe -19.692695 -18.051637 1.641058
Xe -19.692695 -18.051637 4.923174
Xe -19.692695 -18.051637 8.205290
Xe -19.692695 -18.051637 11.487405
Xe -19.692695 -18.051637 14.769521
Xe -19.692695 -18.051637 18.051637
Xe -19.692695 -18.051637 21.333753
Xe -19.692695 -18.051637 24.615869
Xe -19.692695 -18.051637 27.897984
Xe -19.692695 -16.410579 -29.539042
Xe -19.692695 -16.410579 -26.256927
Xe -19.692695 -16.410579 -22.974811
Xe -19.692695 -16.410579 -19.692695
Xe -19.692695 -16.410579 -16.410579
Xe -19.692695 -16.410579 -13.128463
Xe -19.692695 -16.410579 -9.846347
Xe -19.692695 -16.410579 -6.564232
Xe -19.692695 -16.410579 -3.282116
Xe -19.692695 -16.410579 0.000000
Xe -19.692695 -16.410579 3.282116
Xe -19.692695 -16.410579 6.564232
Xe -19.692695 -16.410579 9.846347
Xe -19.692695 -16.410579 13.128463
Xe -19.692695 -16.410579 16.410579
Xe -19.692695 -16.410579 19.692695
Xe -19.692695 -16.410579 22.974811
Xe -19.692695 -16.410579 26.256927
Xe -19.692695 -16.410579 29.539042
Xe -19.692695 -14.769521 -27.897984
Xe -19.692695 -14.769521 -24.615869
Xe -19.692695 -14.769521 -21.333753
Xe -19.692695 -14.769521 -18.051637
Xe -19.692695 -14.769521 -14.769521
Xe -19.692695 -14.769521 -11.487405
Xe -19.692695 -14.769521 -8.205290
Xe -19.692695 -14.769521 -4.923174
Xe -19.692695 -14.769521 -1.641058
Xe -19.692695 -14.769521 1.641058
Xe -19.692695 -14.769521 4.923174
Xe -19.692695 -14.769521 8.205290
Xe -19.692695 -14.769521 11.487405
Xe -19.692695 -14.769521 14.769521
Xe -19.692695 -14.769521 18.051637
Xe -19.692695 -14.769521 21.333753
Xe -19.692695 -14.769521 24.615869
Xe -19.692695 -14.769521 27.897984
Xe -19.692695 -13.128463 -29.539042
Xe -19.692695 -13.128463 -26.256927
Xe -19.692695 -13.128463 -22.974811
Xe -19.692695 -13.128463 -19.692695
Xe -19.692695 -13.128463 -16.410579
Xe -19.692695 -13.128463 -13.128463
Xe -19.692695 -13.128463 -9.846347
Xe -19.692695 -13.128463 -6.564232
Xe -19.692695 -13.128463 -3.282116
Xe -19.692695 -13.128463 0.000000
Xe -19.692695 -13.128463 3.282116
Xe -19.692695 -13.128463 6.564232
Xe -19.692695 -13.128463 9.846347
Xe -19.692695 -13.128463 13.128463
Xe -19.692695 -13.128463 16.410579
Xe -19.692695 -13.128463 19.692695
Xe -19.692695 -13.128463 22.974811
Xe -19.692695 -13.128463 26.256927
Xe -19.692695 -13.128463 29.539042
Xe -19.692695 -11.487405 -27.897984
Xe -19.692695 -11.487405 -24.615869
Xe -19.692695 -11.487405 -21.333753
Xe -19.692695 -11.487405 -18.051637
Xe -19.692695 -11.487405 -14.769521
Xe -19.692695 -11.487405 -11.487405
Xe -19.692695 -11.487405 -8.205290
Xe -19.692695 -11.487405 -4.923174
Xe -19.692695 -11.487405 -1.641058
Xe -19.692695 -11.487405 1.641058
Xe -19.692695 -11.487405 4.923174
Xe -19.692695 -11.487405 8.205290
Xe -19.692695 -11.487405 11.487405
Xe -19.692695 -11.487405 14.769521
Xe -19.692695 -11.487405 18.051637
Xe -19.692695 -11.487405 21.333753
Xe -19.692695 -11.487405 24.615869
Xe -19.692695 -11.487405 27.897984
Xe -19.692695 -9.846347 -29.539042
Xe -19.692695 -9.846347 -26.256927
Xe -19.692695 -9.846347 -22.974811
Xe -19.692695 -9.846347 -19.692695
Xe -19.692695 -9.846347 -16.410579
Xe -19.692695 -9.846347 -13.128463
Xe -19.692695 -9.846347 -9.846347
Xe -19.692695 -9.846347 -6.564232
Xe -19.692695 -9.846347 -3.282116
Xe -19.692695 -9.846347 0.000000
Xe -19.692695 -9.846347 3.282116
Xe -19.692695 -9.846347 6.564232
Xe -19.692695 -9.846347 9.846347
Xe -19.692695 -9.846347 13.128463
Xe -19.692695 -9.846347 16.410579
Xe -19.692695 -9.846347 19.692695
Xe -19.692695 -9.846347 22.974811
Xe -19.692695 -9.846347 26.256927
Xe -19.692695 -9.846347 29.539042
Xe -19.692695 -8.205290 -27.897984
Xe -19.692695 -8.205290 -24.615869
Xe -19.692695 -8.205290 -21.333753
Xe -19.692695 -8.205290 -18.051637
Xe -19.692695 -8.205290 -14.769521
Xe -19.692695 -8.205290 -11.487405
Xe -19.692695 -8.205290 -8.205290
Xe -19.692695 -8.205290 -4.923174
Xe -19.692695 -8.205290 -1.641058
Xe -19.692695 -8.205290 1.641058
Xe -19.692695 -8.205290 4.923174
Xe -19.692695 -8.205290 8.205290
Xe -19.692695 -8.205290 11.487405
Xe -19.692695 -8.205290 14.769521
Xe -19.692695 -8.205290 18.051637
Xe -19.692695 -8.205290 21.333753
Xe -19.692695 -8.205290 24.615869
Xe -19.692695 -8.205290 27.897984
Xe -19.692695 -6.564232 -29.539042
Xe -19.692695 -6.564232 -26.256927
Xe -19.692695 -6.564232 -22.974811
Xe -19.692695 -6.564232 -19.692695
Xe -19.692695 -6.564232 -16.410579
Xe -19.692695 -6.564232 -13.128463
Xe -19.692695 -6.564232 -9.846347
Xe -19.692695 -6.564232 -6.564232
Xe -19.692695 -6.564232 -3.282116
Xe -19.692695 -6.564232 0.000000
Xe -19.692695 -6.564232 3.282116
Xe -19.692695 -6.564232 6.564232
Xe -19.692695 -6.564232 9.846347
Xe -19.692695 -6.564232 13.128463
Xe -19.692695 -6.564232 16.410579
Xe -19.692695 -6.564232 19.692695
Xe -19.692695 -6.564232 22.974811
Xe -19.692695 -6.564232 26.256927
Xe -19.692695 -6.564232 29.539042
Xe -19.692695 -4.923174 -27.897984
Xe -19.692695 -4.923174 -24.615869
Xe -19.692695 -4.923174 -21.333753
Xe -19.692695 -4.923174 -18.051637
Xe -19.692695 -4.923174 -14.769521
Xe -19.692695 -4.923174 -11.487405
Xe -19.692695 -4.923174 -8.205290
Xe -19.692695 -4.923174 -4.923174
Xe -19.692695 -4.923174 -1.641058
Xe -19.692695 -4.923174 1.641058
Xe -19.692695 -4.923174 4.923174
Xe -19.692695 -4.923174 8.205290
Xe -19.692695 -4.923174 11.487405
Xe -19.692695 -4.923174 14.769521
Xe -19.692695 -4.923174 18.051637
Xe -19.692695 -4.923174 21.333753
Xe -19.692695 -4.923174 24.615869
Xe -19.692695 -4.923174 27.897984
Xe -19.692695 -3.282116 -29.539042
Xe -19.692695 -3.282116 -26.256927
Xe -19.692695 -3.282116 -22.974811
Xe -19.692695 -3.282116 -19.692695
Xe -19.692695 -3.282116 -16.410579
Xe -19.692695 -3.282116 -13.128463
Xe -19.692695 -3.282116 -9.846347
Xe -19.692695 -3.282116 -6.564232
Xe -19.692695 -3.282116 -3.282116
Xe -19.692695 -3.282116 0.000000
Xe -19.692695 -3.282116 3.282116
Xe -19.692695 -3.282116 6.564232
Xe -19.692695 -3.282116 9.846347
Xe -19.692695 -3.282116 13.128463
Xe -19.692695 -3.282116 16.410579
Xe -19.692695 -3.282116 19.692695
Xe -19.692695 -3.282116 22.974811
Xe -19.692695 -3.282116 26.256927
Xe -19.692695 -3.282116 29.539042
Xe -19.692695 -1.641058 -27.897984
Xe -19.692695 -1.641058 -24.615869
Xe -19.692695 -1.641058 -21.333753
Xe -19.692695 -1.641058 -18.051637
Xe -19.692695 -1.641058 -14.769521
Xe -19.692695 -1.641058 -11.487405
Xe -19.692695 -1.641058 -8.205290
Xe -19.692695 -1.641058 -4.923174
Xe -19.692695 -1.641058 -1.641058
Xe -19.692695 -1.641058 1.641058
Xe -19.692695 -1.641058 4.923174
Xe -19.692695 -1.641058 8.205290
Xe -19.692695 -1.641058 11.487405
Xe -19.692695 -1.641058 14.769521
Xe -19.692695 -1.641058 18.051637
Xe -19.692695 -1.641058 21.333753
Xe -19.692695 -1.641058 24.615869
Xe -19.692695 -1.641058 27.897984
Xe -19.692695 0.000000 -29.539042
Xe -19.692695 0.000000 -26.256927
Xe -19.692695 0.000000 -22.974811
Xe -19.692695 0.000000 -19.692695
Xe -19.692695 0.000000 -16.410579
Xe -19.692695 0.000000 -13.128463
Xe -19.692695 0.000000 -9.846347
Xe -19.692695 0.000000 -6.564232
Xe -19.692695 0.000000 -3.282116
Xe -19.692695 0.000000 0.000000
Xe -19.692695 0.000000 3.282116
Xe -19.692695 0.000000 6.564232
Xe -19.692695 0.000000 9.846347
Xe -19.692695 0.000000 13.128463
Xe -19.692695 0.000000 16.410579
Xe -19.692695 0.000000 19.692695
Xe -19.692695 0.000000 22.974811
Xe -19.692695 0.000000 26.256927
Xe -19.692695 0.000000 29.539042
Xe -19.692695 1.641058 -27.897984
Xe -19.692695 1.641058 -24.615869
Xe -19.692695 1.641058 -21.333753
Xe -19.692695 1.641058 -18.051637
Xe -19.692695 1.641058 -14.769521
Xe -19.692695 1.641058 -11.487405
Xe -19.692695 1.641058 -8.205290
Xe -19.692695 1.641058 -4.923174
Xe -19.692695 1.641058 -1.641058
Xe -19.692695 1.641058 1.641058
Xe -19.692695 1.641058 4.923174
Xe -19.692695 1.641058 8.205290
Xe -19.692695 1.641058 11.487405
Xe -19.692695 1.641058 14.769521
Xe -19.692695 1.641058 18.051637
Xe -19.692695 1.641058 21.333753
Xe -19.692695 1.641058 24.615869
Xe -19.692695 1.641058 27.897984
Xe -19.692695 3.282116 -29.539042
Xe -19.692695 3.282116 -26.256927
Xe -19.692695 3.282116 -22.974811
Xe -19.692695 3.282116 -19.692695
Xe -19.692695 3.282116 -16.410579
Xe -19.692695 3.282116 -13.128463
Xe -19.692695 3.282116 -9.846347
Xe -19.692695 3.282116 -6.564232
Xe -19.692695 3.282116 -3.282116
Xe -19.692695 3.282116 0.000000
Xe -19.692695 3.282116 3.282116
Xe -19.692695 3.282116 6.564232
Xe -19.692695 3.282116 9.846347
Xe -19.692695 3.282116 13.128463
Xe -19.692695 3.282116 16.410579
Xe -19.692695 3.282116 19.692695
Xe -19.692695 3.282116 22.974811
Xe -19.692695 3.282116 26.256927
Xe -19.692695 3.282116 29.539042
Xe -19.692695 4.923174 -27.897984
Xe -19.692695 4.923174 -24.615869
Xe -19.692695 4.923174 -21.333753
Xe -19.692695 4.923174 -18.051637
Xe -19.692695 4.923174 -14.769521
Xe -19.692695 4.923174 -11.487405
Xe -19.692695 4.923174 -8.205290
Xe -19.692695 4.923174 -4.923174
Xe -19.692695 4.923174 -1.641058
Xe -19.692695 4.923174 1.641058
Xe -19.692695 4.923174 4.923174
Xe -19.692695 4.923174 8.205290
Xe -19.692695 4.923174 11.487405
Xe -19.692695 4.923174 14.769521
Xe -19.692695 4.923174 18.051637
Xe -19.692695 4.923174 21.333753
Xe -19.692695 4.923174 24.615869
Xe -19.692695 4.923174 27.897984
Xe -19.692695 6.564232 -29.539042
Xe -19.692695 6.564232 -26.256927
Xe -19.692695 6.564232 -22.974811
Xe -19.692695 6.564232 -19.692695
Xe -19.692695 6.564232 -16.410579
Xe -19.692695 6.564232 -13.128463
Xe -19.692695 6.564232 -9.846347
Xe -19.692695 6.564232 -6.564232
Xe -19.692695 6.564232 -3.282116
Xe -19.692695 6.564232 0.000000
Xe -19.692695 6.564232 3.282116
Xe -19.692695 6.564232 6.564232
Xe -19.692695 6.564232 9.846347
Xe -19.692695 6.564232 13.128463
Xe -19.692695 6.564232 16.410579
Xe -19.692695 6.564232 19.692695
Xe -19.692695 6.564232 22.974811
Xe -19.692695 6.564232 26.256927
Xe -19.692695 6.564232 29.539042
Xe -19.692695 8.205290 -27.897984
Xe -19.692695 8.205290 -24.615869
Xe -19.692695 8.205290 -21.333753
Xe -19.692695 8.205290 -18.051637
Xe -19.692695 8.205290 -14.769521
Xe -19.692695 8.205290 -11.487405
Xe -19.692695 8.205290 -8.205290
Xe -19.692695 8.205290 -4.923174
Xe -19.692695 8.205290 -1.641058
Xe -19.692695 8.205290 1.641058
Xe -19.692695 8.205290 4.923174
Xe -19.692695 8.205290 8.205290
Xe -19.692695 8.205290 11.487405
Xe -19.692695 8.205290 14.769521
Xe -19.692695 8.205290 18.051637
Xe -19.692695 8.205290 21.333753
Xe -19.692695 8.205290 24.615869
Xe -19.692695 8.205290 27.897984
Xe -19.692695 9.846347 -29.539042
Xe -19.692695 9.846347 -26.256927
Xe -19.692695 9.846347 -22.974811
Xe -19.692695 9.846347 -19.692695
Xe -19.692695 9.846347 -16.410579
Xe -19.692695 9.846347 -13.128463
Xe -19.692695 9.846347 -9.846347
Xe -19.692695 9.846347 -6.564232
Xe -19.692695 9.846347 -3.282116
Xe -19.692695 9.846347 0.000000
Xe -19.692695 9.846347 3.282116
Xe -19.692695 9.846347 6.564232
Xe -19.692695 9.846347 9.846347
Xe -19.692695 9.846347 13.128463
Xe -19.692695 9.846347 16.410579
Xe -19.692695 9.846347 19.692695
Xe -19.692695 9.846347 22.974811
Xe -19.692695 9.846347 26.256927
Xe -19.692695 9.846347 29.539042
Xe -19.692695 11.487405 -27.897984
Xe -19.692695 11.487405 -24.615869
Xe -19.692695 11.487405 -21.333753
Xe -19.692695 11.487405 -18.051637
Xe -19.692695 11.487405 -14.769521
Xe -19.692695 11.487405 -11.487405
Xe -19.692695 11.487405 -8.205290
Xe -19.692695 11.487405 -4.923174
Xe -19.692695 11.487405 -1.641058
Xe -19.692695 11.487405 1.641058
Xe -19.692695 11.487405 4.923174
Xe -19.692695 11.487405 8.205290
Xe -19.692695 11.487405 11.487405
Xe -19.692695 11.487405 14.769521
Xe -19.692695 11.487405 18.051637
Xe -19.692695 11.487405 21.333753
Xe -19.692695 11.487405 24.615869
Xe -19.692695 11.487405 27.897984
Xe -19.692695 13.128463 -29.539042
Xe -19.692695 13.128463 -26.256927
Xe -19.692695 13.128463 -22.974811
Xe -19.692695 13.128463 -19.692695
Xe -19.692695 13.128463 -16.410579
Xe -19.692695 13.128463 -13.128463
Xe -19.692695 13.128463 -9.846347
Xe -19.692695 13.128463 -6.564232
Xe -19.692695 13.128463 -3.282116
Xe -19.692695 13.128463 0.000000
Xe -19.692695 13.128463 3.282116
Xe -19.692695 13.128463 6.564232
Xe -19.692695 13.128463 9.846347
Xe -19.692695 13.128463 13.128463
Xe -19.692695 13.128463 16.410579
Xe -19.692695 13.128463 19.692695
Xe -19.692695 13.128463 22.974811
Xe -19.692695 13.128463 26.256927
Xe -19.692695 13.128463 29.539042
Xe -19.692695 14.769521 -27.897984
Xe -19.692695 14.769521 -24.615869
Xe -19.692695 14.769521 -21.333753
Xe -19.692695 14.769521 -18.051637
Xe -19.692695 14.769521 -14.769521
Xe -19.692695 14.769521 -11.487405
Xe -19.692695 14.769521 -8.205290
Xe -19.692695 14.769521 -4.923174
Xe -19.692695 14.769521 -1.641058
Xe -19.692695 14.769521 1.641058
Xe -19.692695 14.769521 4.923174
Xe -19.692695 14.769521 8.205290
Xe -19.692695 14.769521 11.487405
Xe -19.692695 14.769521 14.769521
Xe -19.692695 14.769521 18.051637
Xe -19.692695 14.769521 21.333753
Xe -19.692695 14.769521 24.615869
Xe -19.692695 14.769521 27.897984
Xe -19.692695 16.410579 -29.539042
Xe -19.692695 16.410579 -26.256927
Xe -19.692695 16.410579 -22.974811
Xe -19.692695 16.410579 -19.692695
Xe -19.692695 16.410579 -16.410579
Xe -19.692695 16.410579 -13.128463
Xe -19.692695 16.410579 -9.846347
Xe -19.692695 16.410579 -6.564232
Xe -19.692695 16.410579 -3.282116
Xe -19.692695 16.410579 0.000000
Xe -19.692695 16.410579 3.282116
Xe -19.692695 16.410579 6.564232
Xe -19.692695 16.410579 9.846347
Xe -19.692695 16.410579 13.128463
Xe -19.692695 16.410579 16.410579
Xe -19.692695 16.410579 19.692695
Xe -19.692695 16.410579 22.974811
Xe -19.692695 16.410579 26.256927
Xe -19.692695 16.410579 29.539042
Xe -19.692695 18.051637 -27.897984
Xe -19.692695 18.051637 -24.615869
Xe -19.692695 18.051637 -21.333753
Xe -19.692695 18.051637 -18.051637
Xe -19.692695 18.051637 -14.769521
Xe -19.692695 18.051637 -11.487405
Xe -19.692695 18.051637 -8.205290
Xe -19.692695 18.051637 -4.923174
Xe -19.692695 18.051637 -1.641058
Xe -19.692695 18.051637 1.641058
Xe -19.692695 18.051637 4.923174
Xe -19.692695 18.051637 8.205290
Xe -19.692695 18.051637 11.487405
Xe -19.692695 18.051637 14.769521
Xe -19.692695 18.051637 18.051637
Xe -19.692695 18.051637 21.333753
Xe -19.692695 18.051637 24.615869
Xe -19.692695 18.051637 27.897984
Xe -19.692695 19.692695 -29.539042
Xe -19.692695 19.692695 -26.256927
Xe -19.692695 19.692695 -22.974811
Xe -19.692695 19.692695 -19.692695
Xe -19.692695 19.692695 -16.410579
Xe -19.692695 19.692695 -13.128463
Xe -19.692695 19.692695 -9.846347
Xe -19.692695 19.692695 -6.564232
Xe -19.692695 19.692695 -3.282116
Xe -19.692695 19.692695 0.000000
Xe -19.692695 19.692695 3.282116
Xe -19.692695 19.692695 6.564232
Xe -19.692695 19.692695 9.846347
Xe -19.692695 19.692695 13.128463
Xe -19.692695 19.692695 16.410579
Xe -19.692695 19.692695 19.692695
Xe -19.692695 19.692695 22.974811
Xe -19.692695 19.692695 26.256927
Xe -19.692695 19.692695 29.539042
Xe -19.692695 21.333753 -27.897984
Xe -19.692695 21.333753 -24.615869
Xe -19.692695 21.333753 -21.333753
Xe -19.692695 21.333753 -18.051637
Xe -19.692695 21.333753 -14.769521
Xe -19.692695 21.333753 -11.487405
Xe -19.692695 21.333753 -8.205290
Xe -19.692695 21.333753 -4.923174
Xe -19.692695 21.333753 -1.641058
Xe -19.692695 21.333753 1.641058
Xe -19.692695 21.333753 4.923174
Xe -19.692695 21.333753 8.205290
Xe -19.692695 21.333753 11.487405
Xe -19.692695 21.333753 14.769521
Xe -19.692695 21.333753 18.051637
Xe -19.692695 21.333753 21.333753
Xe -19.692695 21.333753 24.615869
Xe -19.692695 21.333753 27.897984
Xe -19.692695 22.974811 -29.539042
Xe -19.692695 22.974811 -26.256927
Xe -19.692695 22.974811 -22.974811
Xe -19.692695 22.974811 -19.692695
Xe -19.692695 22.974811 -16.410579
Xe -19.692695 22.974811 -13.128463
Xe -19.692695 22.974811 -9.846347
Xe -19.692695 22.974811 -6.564232
Xe -19.692695 22.974811 -3.282116
Xe -19.692695 22.974811 0.000000
Xe -19.692695 22.974811 3.282116
Xe -19.692695 22.974811 6.564232
Xe -19.692695 22.974811 9.846347
Xe -19.692695 22.974811 13.128463
Xe -19.692695 22.974811 16.410579
Xe -19.692695 22.974811 19.692695
Xe -19.692695 22.974811 22.974811
Xe -19.692695 22.974811 26.256927
Xe -19.692695 22.974811 29.539042
Xe -19.692695 24.615869 -27.897984
Xe -19.692695 24.615869 -24.615869
Xe -19.692695 24.615869 -21.333753
Xe -19.692695 24.615869 -18.051637
Xe -19.692695 24.615869 -14.769521
Xe -19.692695 24.615869 -11.487405
Xe -19.692695 24.615869 -8.205290
Xe -19.692695 24.615869 -4.923174
Xe -19.692695 24.615869 -1.641058
Xe -19.692695 24.615869 1.641058
Xe -19.692695 24.615869 4.923174
Xe -19.692695 24.615869 8.205290
Xe -19.692695 24.615869 11.487405
Xe -19.692695 24.615869 14.769521
Xe -19.692695 24.615869 18.051637
Xe -19.692695 24.615869 21.333753
Xe -19.692695 24.615869 24.615869
Xe -19.692695 24.615869 27.897984
Xe -19.692695 26.256927 -29.539042
Xe -19.692695 26.256927 -26.256927
Xe -19.692695 26.256927 -22.974811
Xe -19.692695 26.256927 -19.692695
Xe -19.692695 26.256927 -16.410579
Xe -19.692695 26.256927 -13.128463
Xe -19.692695 26.256927 -9.846347
Xe -19.692695 26.256927 -6.564232
Xe -19.692695 26.256927 -3.282116
Xe -19.692695 26.256927 0.000000
Xe -19.692695 26.256927 3.282116
Xe -19.692695 26.256927 6.564232
Xe -19.692695 26.256927 9.846347
Xe -19.692695 26.256927 13.128463
Xe -19.692695 26.256927 16.410579
Xe -19.692695 26.256927 19.692695
Xe -19.692695 26.256927 22.974811
Xe -19.692695 26.256927 26.256927
Xe -19.692695 26.256927 29.539042
Xe -19.692695 27.897984 -27.897984
Xe -19.692695 27.897984 -24.615869
Xe -19.692695 27.897984 -21.333753
Xe -19.692695 27.897984 -18.051637
Xe -19.692695 27.897984 -14.769521
Xe -19.692695 27.897984 -11.487405
Xe -19.692695 27.897984 -8.205290
Xe -19.692695 27.897984 -4.923174
Xe -19.692695 27.897984 -1.641058
Xe -19.692695 27.897984 1.641058
Xe -19.692695 27.897984 4.923174
Xe -19.692695 27.897984 8.205290
Xe -19.692695 27.897984 11.487405
Xe -19.692695 27.897984 14.769521
Xe -19.692695 27.897984 18.051637
Xe -19.692695 27.897984 21.333753
Xe -19.692695 27.897984 24.615869
Xe -19.692695 27.897984 27.897984
Xe -19.692695 29.539042 -29.539042
Xe -19.692695 29.539042 -26.256927
Xe -19.692695 29.539042 -22.974811
Xe -19.692695 29.539042 -19.692695
Xe -19.692695 29.539042 -16.410579
Xe -19.692695 29.539042 -13.128463
Xe -19.692695 29.539042 -9.846347
Xe -19.692695 29.539042 -6.564232
Xe -19.692695 29.539042 -3.282116
Xe -19.692695 29.539042 0.000000
Xe -19.692695 29.539042 3.282116
Xe -19.692695 29.539042 6.564232
Xe -19.692695 29.539042 9.846347
Xe -19.692695 29.539042 13.128463
Xe -19.692695 29.539042 16.410579
Xe -19.692695 29.539042 19.692695
Xe -19.692695 29.539042 22.974811
Xe -19.692695 29.539042 26.256927
Xe -19.692695 29.539042 29.539042
Xe -18.051637 -29.539042 -27.897984
Xe -18.051637 -29.539042 -24.615869
Xe -18.051637 -29.539042 -21.333753
Xe -18.051637 -29.539042 -18.051637
Xe -18.051637 -29.539042 -14.769521
Xe -18.051637 -29.539042 -11.487405
Xe -18.051637 -29.539042 -8.205290
Xe -18.051637 -29.539042 -4.923174
Xe -18.051637 -29.539042 -1.641058
Xe -18.051637 -29.539042 1.641058
Xe -18.051637 -29.539042 4.923174
Xe -18.051637 -29.539042 8.205290
Xe -18.051637 -29.539042 11.487405
Xe -18.051637 -29.539042 14.769521
Xe -18.051637 -29.539042 18.051637
Xe -18.051637 -29.539042 21.333753
Xe -18.051637 -29.539042 24.615869
Xe -18.051637 -29.539042 27.897984
Xe -18.051637 -27.897984 -29.539042
Xe -18.051637 -27.897984 -26.256927
Xe -18.051637 -27.897984 -22.974811
Xe -18.051637 -27.897984 -19.692695
Xe -18.051637 -27.897984 -16.410579
Xe -18.051637 -27.897984 -13.128463
Xe -18.051637 -27.897984 -9.846347
Xe -18.051637 -27.897984 -6.564232
Xe -18.051637 -27.897984 -3.282116
Xe -18.051637 -27.897984 0.000000
Xe -18.051637 -27.897984 3.282116
Xe -18.051637 -27.897984 6.564232
Xe -18.051637 -27.897984 9.846347
Xe -18.051637 -27.897984 13.128463
Xe -18.051637 -27.897984 16.410579
Xe -18.051637 -27.897984 19.692695
Xe -18.051637 -27.897984 22.974811
Xe -18.051637 -27.897984 26.256927
Xe -18.051637 -27.897984 29.539042
Xe -18.051637 -26.256927 -27.897984
Xe -18.051637 -26.256927 -24.615869
Xe -18.051637 -26.256927 -21.333753
Xe -18.051637 -26.256927 -18.051637
Xe -18.051637 -26.256927 -14.769521
Xe -18.051637 -26.256927 -11.487405
Xe -18.051637 -26.256927 -8.205290
Xe -18.051637 -26.256927 -4.923174
Xe -18.051637 -26.256927 -1.641058
Xe -18.051637 -26.256927 1.641058
Xe -18.051637 -26.256927 4.923174
Xe -18.051637 -26.256927 8.205290
Xe -18.051637 -26.256927 11.487405
Xe -18.051637 -26.256927 14.769521
Xe -18.051637 -26.256927 18.051637
Xe -18.051637 -26.256927 21.333753
Xe -18.051637 -26.256927 24.615869
Xe -18.051637 -26.256927 27.897984
Xe -18.051637 -24.615869 -29.539042
Xe -18.051637 -24.615869 -26.256927
Xe -18.051637 -24.615869 -22.974811
Xe -18.051637 -24.615869 -19.692695
Xe -18.051637 -24.615869 -16.410579
Xe -18.051637 -24.615869 -13.128463
Xe -18.051637 -24.615869 -9.846347
Xe -18.051637 -24.615869 -6.564232
Xe -18.051637 -24.615869 -3.282116
Xe -18.051637 -24.615869 0.000000
Xe -18.051637 -24.615869 3.282116
Xe -18.051637 -24.615869 6.564232
Xe -18.051637 -24.615869 9.846347
Xe -18.051637 -24.615869 13.128463
Xe -18.051637 -24.615869 16.410579
Xe -18.051637 -24.615869 19.692695
Xe -18.051637 -24.615869 22.974811
Xe -18.051637 -24.615869 26.256927
Xe -18.051637 -24.615869 29.539042
Xe -18.051637 -22.974811 -27.897984
Xe -18.051637 -22.974811 -24.615869
Xe -18.051637 -22.974811 -21.333753
Xe -18.051637 -22.974811 -18.051637
Xe -18.051637 -22.974811 -14.769521
Xe -18.051637 -22.974811 -11.487405
Xe -18.051637 -22.974811 -8.205290
Xe -18.051637 -22.974811 -4.923174
Xe -18.051637 -22.974811 -1.641058
Xe -18.051637 -22.974811 1.641058
Xe -18.051637 -22.974811 4.923174
Xe -18.051637 -22.974811 8.205290
Xe -18.051637 -22.974811 11.487405
Xe -18.051637 -22.974811 14.769521
Xe -18.051637 -22.974811 18.051637
Xe -18.051637 -22.974811 21.333753
Xe -18.051637 -22.974811 24.615869
Xe -18.051637 -22.974811 27.897984
Xe -18.051637 -21.333753 -29.539042
Xe -18.051637 -21.333753 -26.256927
Xe -18.051637 -21.333753 -22.974811
Xe -18.051637 -21.333753 -19.692695
Xe -18.051637 -21.333753 -16.410579
Xe -18.051637 -21.333753 -13.128463
Xe -18.051637 -21.333753 -9.846347
Xe -18.051637 -21.333753 -6.564232
Xe -18.051637 -21.333753 -3.282116
Xe -18.051637 -21.333753 0.000000
Xe -18.051637 -21.333753 3.282116
Xe -18.051637 -21.333753 6.564232
Xe -18.051637 -21.333753 9.846347
Xe -18.051637 -21.333753 13.128463
Xe -18.051637 -21.333753 16.410579
Xe -18.051637 -21.333753 19.692695
Xe -18.051637 -21.333753 22.974811
Xe -18.051637 -21.333753 26.256927
Xe -18.051637 -21.333753 29.539042
Xe -18.051637 -19.692695 -27.897984
Xe -18.051637 -19.692695 -24.615869
Xe -18.051637 -19.692695 -21.333753
Xe -18.051637 -19.692695 -18.051637
Xe -18.051637 -19.692695 -14.769521
Xe -18.051637 -19.692695 -11.487405
Xe -18.051637 -19.692695 -8.205290
Xe -18.051637 -19.692695 -4.923174
Xe -18.051637 -19.692695 -1.641058
Xe -18.051637 -19.692695 1.641058
Xe -18.051637 -19.692695 4.923174
Xe -18.051637 -19.692695 8.205290
Xe -18.051637 -19.692695 11.487405
Xe -18.051637 -19.692695 14.769521
Xe -18.051637 -19.692695 18.051637
Xe -18.051637 -19.692695 21.333753
Xe -18.051637 -19.692695 24.615869
Xe -18.051637 -19.692695 27.897984
Xe -18.051637 -18.051637 -29.539042
Xe -18.051637 -18.051637 -26.256927
Xe -18.051637 -18.051637 -22.974811
Xe -18.051637 -18.051637 -19.692695
Xe -18.051637 -18.051637 -16.410579
Xe -18.051637 -18.051637 -13.128463
Xe -18.051637 -18.051637 -9.846347
Xe -18.051637 -18.051637 -6.564232
Xe -18.051637 -18.051637 -3.282116
Xe -18.051637 -18.051637 0.000000
Xe -18.051637 -18.051637 3.282116
Xe -18.051637 -18.051637 6.564232
Xe -18.051637 -18.051637 9.846347
Xe -18.051637 -18.051637 13.128463
Xe -18.051637 -18.051637 16.410579
Xe -18.051637 -18.051637 19.692695
Xe -18.051637 -18.051637 22.974811
Xe -18.051637 -18.051637 26.256927
Xe -18.051637 -18.051637 29.539042
Xe -18.051637 -16.410579 -27.897984
Xe -18.051637 -16.410579 -24.615869
Xe -18.051637 -16.410579 -21.333753
Xe -18.051637 -16.410579 -18.051637
Xe -18.051637 -16.410579 -14.769521
Xe -18.051637 -16.410579 -11.487405
Xe -18.051637 -16.410579 -8.205290
Xe -18.051637 -16.410579 -4.923174
Xe -18.051637 -16.410579 -1.641058
Xe -18.051637 -16.410579 1.641058
Xe -18.051637 -16.410579 4.923174
Xe -18.051637 -16.410579 8.205290
Xe -18.051637 -16.410579 11.487405
Xe -18.051637 -16.410579 14.769521
Xe -18.051637 -16.410579 18.051637
Xe -18.051637 -16.410579 21.333753
Xe -18.051637 -16.410579 24.615869
Xe -18.051637 -16.410579 27.897984
Xe -18.051637 -14.769521 -29.539042
Xe -18.051637 -14.769521 -26.256927
Xe -18.051637 -14.769521 -22.974811
Xe -18.051637 -14.769521 -19.692695
Xe -18.051637 -14.769521 -16.410579
Xe -18.051637 -14.769521 -13.128463
Xe -18.051637 -14.769521 -9.846347
Xe -18.051637 -14.769521 -6.564232
Xe -18.051637 -14.769521 -3.282116
Xe -18.051637 -14.769521 0.000000
Xe -18.051637 -14.769521 3.282116
Xe -18.051637 -14.769521 6.564232
Xe -18.051637 -14.769521 9.846347
Xe -18.051637 -14.769521 13.128463
Xe -18.051637 -14.769521 16.410579
Xe -18.051637 -14.769521 19.692695
Xe -18.051637 -14.769521 22.974811
Xe -18.051637 -14.769521 26.256927
Xe -18.051637 -14.769521 29.539042
Xe -18.051637 -13.128463 -27.897984
Xe -18.051637 -13.128463 -24.615869
Xe -18.051637 -13.128463 -21.333753
Xe -18.051637 -13.128463 -18.051637
Xe -18.051637 -13.128463 -14.769521
Xe -18.051637 -13.128463 -11.487405
Xe -18.051637 -13.128463 -8.205290
Xe -18.051637 -13.128463 -4.923174
Xe -18.051637 -13.128463 -1.641058
Xe -18.051637 -13.128463 1.641058
Xe -18.051637 -13.128463 4.923174
Xe -18.051637 -13.128463 8.205290
Xe -18.051637 -13.128463 11.487405
Xe -18.051637 -13.128463 14.769521
Xe -18.051637 -13.128463 18.051637
Xe -18.051637 -13.128463 21.333753
Xe -18.051637 -13.128463 24.615869
Xe -18.051637 -13.128463 27.897984
Xe -18.051637 -11.487405 -29.539042
Xe -18.051637 -11.487405 -26.256927
Xe -18.051637 -11.487405 -22.974811
Xe -18.051637 -11.487405 -19.692695
Xe -18.051637 -11.487405 -16.410579
Xe -18.051637 -11.487405 -13.128463
Xe -18.051637 -11.487405 -9.846347
Xe -18.051637 -11.487405 -6.564232
Xe -18.051637 -11.487405 -3.282116
Xe -18.051637 -11.487405 0.000000
Xe -18.051637 -11.487405 3.282116
Xe -18.051637 -11.487405 6.564232
Xe -18.051637 -11.487405 9.846347
Xe -18.051637 -11.487405 13.128463
Xe -18.051637 -11.487405 16.410579
Xe -18.051637 -11.487405 19.692695
Xe -18.051637 -11.487405 22.974811
Xe -18.051637 -11.487405 26.256927
Xe -18.051637 -11.487405 29.539042
Xe -18.051637 -9.846347 -27.897984
Xe -18.051637 -9.846347 -24.615869
Xe -18.051637 -9.846347 -21.333753
Xe -18.051637 -9.846347 -18.051637
Xe -18.051637 -9.846347 -14.769521
Xe -18.051637 -9.846347 -11.487405
Xe -18.051637 -9.846347 -8.205290
Xe -18.051637 -9.846347 -4.923174
Xe -18.051637 -9.846347 -1.641058
Xe -18.051637 -9.846347 1.641058
Xe -18.051637 -9.846347 4.923174
Xe -18.051637 -9.846347 8.205290
Xe -18.051637 -9.846347 11.487405
Xe -18.051637 -9.846347 14.769521
Xe -18.051637 -9.846347 18.051637
Xe -18.051637 -9.846347 21.333753
Xe -18.051637 -9.846347 24.615869
Xe -18.051637 -9.846347 27.897984
Xe -18.051637 -8.205290 -29.539042
Xe -18.051637 -8.205290 -26.256927
Xe -18.051637 -8.205290 -22.974811
Xe -18.051637 -8.205290 -19.692695
Xe -18.051637 -8.205290 -16.410579
Xe -18.051637 -8.205290 -13.128463
Xe -18.051637 -8.205290 -9.846347
Xe -18.051637 -8.205290 -6.564232
Xe -18.051637 -8.205290 -3.282116
Xe -18.051637 -8.205290 0.000000
Xe -18.051637 -8.205290 3.282116
Xe -18.051637 -8.205290 6.564232
Xe -18.051637 -8.205290 9.846347
Xe -18.051637 -8.205290 13.128463
Xe -18.051637 -8.205290 16.410579
Xe -18.051637 -8.205290 19.692695
Xe -18.051637 -8.205290 22.974811
Xe -18.051637 -8.205290 26.256927
Xe -18.051637 -8.205290 29.539042
Xe -18.051637 -6.564232 -27.897984
Xe -18.051637 -6.564232 -24.615869
Xe -18.051637 -6.564232 -21.333753
Xe -18.051637 -6.564232 -18.051637
Xe -18.051637 -6.564232 -14.769521
Xe -18.051637 -6.564232 -11.487405
Xe -18.051637 -6.564232 -8.205290
Xe -18.051637 -6.564232 -4.923174
Xe -18.051637 -6.564232 -1.641058
Xe -18.051637 -6.564232 1.641058
Xe -18.051637 -6.564232 4.923174
Xe -18.051637 -6.564232 8.205290
Xe -18.051637 -6.564232 11.487405
Xe -18.051637 -6.564232 14.769521
Xe -18.051637 -6.564232 18.051637
Xe -18.051637 -6.564232 21.333753
Xe -18.051637 -6.564232 24.615869
Xe -18.051637 -6.564232 27.897984
Xe -18.051637 -4.923174 -29.539042
Xe -18.051637 -4.923174 -26.256927
Xe -18.051637 -4.923174 -22.974811
Xe -18.051637 -4.923174 -19.692695
Xe -18.051637 -4.923174 -16.410579
Xe -18.051637 -4.923174 -13.128463
Xe -18.051637 -4.923174 -9.846347
Xe -18.051637 -4.923174 -6.564232
Xe -18.051637 -4.923174 -3.282116
Xe -18.051637 -4.923174 0.000000
Xe -18.051637 -4.923174 3.282116
Xe -18.051637 -4.923174 6.564232
Xe -18.051637 -4.923174 9.846347
Xe -18.051637 -4.923174 13.128463
Xe -18.051637 -4.923174 16.410579
Xe -18.051637 -4.923174 19.692695
Xe -18.051637 -4.923174 22.974811
Xe -18.051637 -4.923174 26.256927
Xe -18.051637 -4.923174 29.539042
Xe -18.051637 -3.282116 -27.897984
Xe -18.051637 -3.282116 -24.615869
Xe -18.051637 -3.282116 -21.333753
Xe -18.051637 -3.282116 -18.051637
Xe -18.051637 -3.282116 -14.769521
Xe -18.051637 -3.282116 -11.487405
Xe -18.051637 -3.282116 -8.205290
Xe -18.051637 -3.282116 -4.923174
Xe -18.051637 -3.282116 -1.641058
Xe -18.051637 -3.282116 1.641058
Xe -18.051637 -3.282116 4.923174
Xe -18.051637 -3.282116 8.205290
Xe -18.051637 -3.282116 11.487405
Xe -18.051637 -3.282116 14.769521
Xe -18.051637 -3.282116 18.051637
Xe -18.051637 -3.282116 21.333753
Xe -18.051637 -3.282116 24.615869
Xe -18.051637 -3.282116 27.897984
Xe -18.051637 -1.641058 -29.539042
Xe -18.051637 -1.641058 -26.256927
Xe -18.051637 -1.641058 -22.974811
Xe -18.051637 -1.641058 -19.692695
Xe -18.051637 -1.641058 -16.410579
Xe -18.051637 -1.641058 -13.128463
Xe -18.051637 -1.641058 -9.846347
Xe -18.051637 -1.641058 -6.564232
Xe -18.051637 -1.641058 -3.282116
Xe -18.051637 -1.641058 0.000000
Xe -18.051637 -1.641058 3.282116
Xe -18.051637 -1.641058 6.564232
Xe -18.051637 -1.641058 9.846347
Xe -18.051637 -1.641058 13.128463
Xe -18.051637 -1.641058 16.410579
Xe -18.051637 -1.641058 19.692695
Xe -18.051637 -1.641058 22.974811
Xe -18.051637 -1.641058 26.256927
Xe -18.051637 -1.641058 29.539042
Xe -18.051637 0.000000 -27.897984
Xe -18.051637 0.000000 -24.615869
Xe -18.051637 0.000000 -21.333753
Xe -18.051637 0.000000 -18.051637
Xe -18.051637 0.000000 -14.769521
Xe -18.051637 0.000000 -11.487405
Xe -18.051637 0.000000 -8.205290
Xe -18.051637 0.000000 -4.923174
Xe -18.051637 0.000000 -1.641058
Xe -18.051637 0.000000 1.641058
Xe -18.051637 0.000000 4.923174
Xe -18.051637 0.000000 8.205290
Xe -18.051637 0.000000 11.487405
Xe -18.051637 0.000000 14.769521
Xe -18.051637 0.000000 18.051637
Xe -18.051637 0.000000 21.333753
Xe -18.051637 0.000000 24.615869
Xe -18.051637 0.000000 27.897984
Xe -18.051637 1.641058 -29.539042
Xe -18.051637 1.641058 -26.256927
Xe -18.051637 1.641058 -22.974811
Xe -18.051637 1.641058 -19.692695
Xe -18.051637 1.641058 -16.410579
Xe -18.051637 1.641058 -13.128463
Xe -18.051637 1.641058 -9.846347
Xe -18.051637 1.641058 -6.564232
Xe -18.051637 1.641058 -3.282116
Xe -18.051637 1.641058 0.000000
Xe -18.051637 1.641058 3.282116
Xe -18.051637 1.641058 6.564232
Xe -18.051637 1.641058 9.846347
Xe -18.051637 1.641058 13.128463
Xe -18.051637 1.641058 16.410579
Xe -18.051637 1.641058 19.692695
Xe -18.051637 1.641058 22.974811
Xe -18.051637 1.641058 26.256927
Xe -18.051637 1.641058 29.539042
Xe -18.051637 3.282116 -27.897984
Xe -18.051637 3.282116 -24.615869
Xe -18.051637 3.282116 -21.333753
Xe -18.051637 3.282116 -18.051637
Xe -18.051637 3.282116 -14.769521
Xe -18.051637 3.282116 -11.487405
Xe -18.051637 3.282116 -8.205290
Xe -18.051637 3.282116 -4.923174
Xe -18.051637 3.282116 -1.641058
Xe -18.051637 3.282116 1.641058
Xe -18.051637 3.282116 4.923174
Xe -18.051637 3.282116 8.205290
Xe -18.051637 3.282116 11.487405
Xe -18.051637 3.282116 14.769521
Xe -18.051637 3.282116 18.051637
Xe -18.051637 3.282116 21.333753
Xe -18.051637 3.282116 24.615869
Xe -18.051637 3.282116 27.897984
Xe -18.051637 4.923174 -29.539042
Xe -18.051637 4.923174 -26.256927
Xe -18.051637 4.923174 -22.974811
Xe -18.051637 4.923174 -19.692695
Xe -18.051637 4.923174 -16.410579
Xe -18.051637 4.923174 -13.128463
Xe -18.051637 4.923174 -9.846347
Xe -18.051637 4.923174 -6.564232
Xe -18.051637 4.923174 -3.282116
Xe -18.051637 4.923174 0.000000
Xe -18.051637 4.923174 3.282116
Xe -18.051637 4.923174 6.564232
Xe -18.051637 4.923174 9.846347
Xe -18.051637 4.923174 13.128463
Xe -18.051637 4.923174 16.410579
Xe -18.051637 4.923174 19.692695
Xe -18.051637 4.923174 22.974811
Xe -18.051637 4.923174 26.256927
Xe -18.051637 4.923174 29.539042
Xe -18.051637 6.564232 -27.897984
Xe -18.051637 6.564232 -24.615869
Xe -18.051637 6.564232 -21.333753
Xe -18.051637 6.564232 -18.051637
Xe -18.051637 6.564232 -14.769521
Xe -18.051637 6.564232 -11.487405
Xe -18.051637 6.564232 -8.205290
Xe -18.051637 6.564232 -4.923174
Xe -18.051637 6.564232 -1.641058
Xe -18.051637 6.564232 1.641058
Xe -18.051637 6.564232 4.923174
Xe -18.051637 6.564232 8.205290
Xe -18.051637 6.564232 11.487405
Xe -18.051637 6.564232 14.769521
Xe -18.051637 6.564232 18.051637
Xe -18.051637 6.564232 21.333753
Xe -18.051637 6.564232 24.615869
Xe -18.051637 6.564232 27.897984
Xe -18.051637 8.205290 -29.539042
Xe -18.051637 8.205290 -26.256927
Xe -18.051637 8.205290 -22.974811
Xe -18.051637 8.205290 -19.692695
Xe -18.051637 8.205290 -16.410579
Xe -18.051637 8.205290 -13.128463
Xe -18.051637 8.205290 -9.846347
Xe -18.051637 8.205290 -6.564232
Xe -18.051637 8.205290 -3.282116
Xe -18.051637 8.205290 0.000000
Xe -18.051637 8.205290 3.282116
Xe -18.051637 8.205290 6.564232
Xe -18.051637 8.205290 9.846347
Xe -18.051637 8.205290 13.128463
Xe -18.051637 8.205290 16.410579
Xe -18.051637 8.205290 19.692695
Xe -18.051637 8.205290 22.974811
Xe -18.051637 8.205290 26.256927
Xe -18.051637 8.205290 29.539042
Xe -18.051637 9.846347 -27.897984
Xe -18.051637 9.846347 -24.615869
Xe -18.051637 9.846347 -21.333753
Xe -18.051637 9.846347 -18.051637
Xe -18.051637 9.846347 -14.769521
Xe -18.051637 9.846347 -11.487405
Xe -18.051637 9.846347 -8.205290
Xe -18.051637 9.846347 -4.923174
Xe -18.051637 9.846347 -1.641058
Xe -18.051637 9.846347 1.641058
Xe -18.051637 9.846347 4.923174
Xe -18.051637 9.846347 8.205290
Xe -18.051637 9.846347 11.487405
Xe -18.051637 9.846347 14.769521
Xe -18.051637 9.846347 18.051637
Xe -18.051637 9.846347 21.333753
Xe -18.051637 9.846347 24.615869
Xe -18.051637 9.846347 27.897984
Xe -18.051637 11.487405 -29.539042
Xe -18.051637 11.487405 -26.256927
Xe -18.051637 11.487405 -22.974811
Xe -18.051637 11.487405 -19.692695
Xe -18.051637 11.487405 -16.410579
Xe -18.051637 11.487405 -13.128463
Xe -18.051637 11.487405 -9.846347
Xe -18.051637 11.487405 -6.564232
Xe -18.051637 11.487405 -3.282116
Xe -18.051637 11.487405 0.000000
Xe -18.051637 11.487405 3.282116
Xe -18.051637 11.487405 6.564232
Xe -18.051637 11.487405 9.846347
Xe -18.051637 11.487405 13.128463
Xe -18.051637 11.487405 16.410579
Xe -18.051637 11.487405 19.692695
Xe -18.051637 11.487405 22.974811
Xe -18.051637 11.487405 26.256927
Xe -18.051637 11.487405 29.539042
Xe -18.051637 13.128463 -27.897984
Xe -18.051637 13.128463 -24.615869
Xe -18.051637 13.128463 -21.333753
Xe -18.051637 13.128463 -18.051637
Xe -18.051637 13.128463 -14.769521
Xe -18.051637 13.128463 -11.487405
Xe -18.051637 13.128463 -8.205290
Xe -18.051637 13.128463 -4.923174
Xe -18.051637 13.128463 -1.641058
Xe -18.051637 13.128463 1.641058
Xe -18.051637 13.128463 4.923174
Xe -18.051637 13.128463 8.205290
Xe -18.051637 13.128463 11.487405
Xe -18.051637 13.128463 14.769521
Xe -18.051637 13.128463 18.051637
Xe -18.051637 13.128463 21.333753
Xe -18.051637 13.128463 24.615869
Xe -18.051637 13.128463 27.897984
Xe -18.051637 14.769521 -29.539042
Xe -18.051637 14.769521 -26.256927
Xe -18.051637 14.769521 -22.974811
Xe -18.051637 14.769521 -19.692695
Xe -18.051637 14.769521 -16.410579
Xe -18.051637 14.769521 -13.128463
Xe -18.051637 14.769521 -9.846347
Xe -18.051637 14.769521 -6.564232
Xe -18.051637 14.769521 -3.282116
Xe -18.051637 14.769521 0.000000
Xe -18.051637 14.769521 3.282116
Xe -18.051637 14.769521 6.564232
Xe -18.051637 14.769521 9.846347
Xe -18.051637 14.769521 13.128463
Xe -18.051637 14.769521 16.410579
Xe -18.051637 14.769521 19.692695
Xe -18.051637 14.769521 22.974811
Xe -18.051637 14.769521 26.256927
Xe -18.051637 14.769521 29.539042
Xe -18.051637 16.410579 -27.897984
Xe -18.051637 16.410579 -24.615869
Xe -18.051637 16.410579 -21.333753
Xe -18.051637 16.410579 -18.051637
Xe -18.051637 16.410579 -14.769521
Xe -18.051637 16.410579 -11.487405
Xe -18.051637 16.410579 -8.205290
Xe -18.051637 16.410579 -4.923174
Xe -18.051637 16.410579 -1.641058
Xe -18.051637 16.410579 1.641058
Xe -18.051637 16.410579 4.923174
Xe -18.051637 16.410579 8.205290
Xe -18.051637 16.410579 11.487405
Xe -18.051637 16.410579 14.769521
Xe -18.051637 16.410579 18.051637
Xe -18.051637 16.410579 21.333753
Xe -18.051637 16.410579 24.615869
Xe -18.051637 16.410579 27.897984
Xe -18.051637 18.051637 -29.539042
Xe -18.051637 18.051637 -26.256927
Xe -18.051637 18.051637 -22.974811
Xe -18.051637 18.051637 -19.692695
Xe -18.051637 18.051637 -16.410579
Xe -18.051637 18.051637 -13.128463
Xe -18.051637 18.051637 -9.846347
Xe -18.051637 18.051637 -6.564232
Xe -18.051637 18.051637 -3.282116
Xe -18.051637 18.051637 0.000000
Xe -18.051637 18.051637 3.282116
Xe -18.051637 18.051637 6.564232
Xe -18.051637 18.051637 9.846347
Xe -18.051637 18.051637 13.128463
Xe -18.051637 18.051637 16.410579
Xe -18.051637 18.051637 19.692695
Xe -18.051637 18.051637 22.974811
Xe -18.051637 18.051637 26.256927
Xe -18.051637 18.051637 29.539042
Xe -18.051637 19.692695 -27.897984
Xe -18.051637 19.692695 -24.615869
Xe -18.051637 19.692695 -21.333753
Xe -18.051637 19.692695 -18.051637
Xe -18.051637 19.692695 -14.769521
Xe -18.051637 19.692695 -11.487405
Xe -18.051637 19.692695 -8.205290
Xe -18.051637 19.692695 -4.923174
Xe -18.051637 19.692695 -1.641058
Xe -18.051637 19.692695 1.641058
Xe -18.051637 19.692695 4.923174
Xe -18.051637 19.692695 8.205290
Xe -18.051637 19.692695 11.487405
Xe -18.051637 19.692695 14.769521
Xe -18.051637 19.692695 18.051637
Xe -18.051637 19.692695 21.333753
Xe -18.051637 19.692695 24.615869
Xe -18.051637 19.692695 27.897984
Xe -18.051637 21.333753 -29.539042
Xe -18.051637 21.333753 -26.256927
Xe -18.051637 21.333753 -22.974811
Xe -18.051637 21.333753 -19.692695
Xe -18.051637 21.333753 -16.410579
Xe -18.051637 21.333753 -13.128463
Xe -18.051637 21.333753 -9.846347
Xe -18.051637 21.333753 -6.564232
Xe -18.051637 21.333753 -3.282116
Xe -18.051637 21.333753 0.000000
Xe -18.051637 21.333753 3.282116
Xe -18.051637 21.333753 6.564232
Xe -18.051637 21.333753 9.846347
Xe -18.051637 21.333753 13.128463
Xe -18.051637 21.333753 16.410579
Xe -18.051637 21.333753 19.692695
Xe -18.051637 21.333753 22.974811
Xe -18.051637 21.333753 26.256927
Xe -18.051637 21.333753 29.539042
Xe -18.051637 22.974811 -27.897984
Xe -18.051637 22.974811 -24.615869
Xe -18.051637 22.974811 -21.333753
Xe -18.051637 22.974811 -18.051637
Xe -18.051637 22.974811 -14.769521
Xe -18.051637 22.974811 -11.487405
Xe -18.051637 22.974811 -8.205290
Xe -18.051637 22.974811 -4.923174
Xe -18.051637 22.974811 -1.641058
Xe -18.051637 22.974811 1.641058
Xe -18.051637 22.974811 4.923174
Xe -18.051637 22.974811 8.205290
Xe -18.051637 22.974811 11.487405
Xe -18.051637 22.974811 14.769521
Xe -18.051637 22.974811 18.051637
Xe -18.051637 22.974811 21.333753
Xe -18.051637 22.974811 24.615869
Xe -18.051637 22.974811 27.897984
Xe -18.051637 24.615869 -29.539042
Xe -18.051637 24.615869 -26.256927
Xe -18.051637 24.615869 -22.974811
Xe -18.051637 24.615869 -19.692695
Xe -18.051637 24.615869 -16.410579
Xe -18.051637 24.615869 -13.128463
Xe -18.051637 24.615869 -9.846347
Xe -18.051637 24.615869 -6.564232
Xe -18.051637 24.615869 -3.282116
Xe -18.051637 24.615869 0.000000
Xe -18.051637 24.615869 3.282116
Xe -18.051637 24.615869 6.564232
Xe -18.051637 24.615869 9.846347
Xe -18.051637 24.615869 13.128463
Xe -18.051637 24.615869 16.410579
Xe -18.051637 24.615869 19.692695
Xe -18.051637 24.615869 22.974811
Xe -18.051637 24.615869 26.256927
Xe -18.051637 24.615869 29.539042
Xe -18.051637 26.256927 -27.897984
Xe -18.051637 26.256927 -24.615869
Xe -18.051637 26.256927 -21.333753
Xe -18.051637 26.256927 -18.051637
Xe -18.051637 26.256927 -14.769521
Xe -18.051637 26.256927 -11.487405
Xe -18.051637 26.256927 -8.205290
Xe -18.051637 26.256927 -4.923174
Xe -18.051637 26.256927 -1.641058
Xe -18.051637 26.256927 1.641058
Xe -18.051637 26.256927 4.923174
Xe -18.051637 26.256927 8.205290
Xe -18.051637 26.256927 11.487405
Xe -18.051637 26.256927 14.769521
Xe -18.051637 26.256927 18.051637
Xe -18.051637 26.256927 21.333753
Xe -18.051637 26.256927 24.615869
Xe -18.051637 26.256927 27.897984
Xe -18.051637 27.897984 -29.539042
Xe -18.051637 27.897984 -26.256927
Xe -18.051637 27.897984 -22.974811
Xe -18.051637 27.897984 -19.692695
Xe -18.051637 27.897984 -16.410579
Xe -18.051637 27.897984 -13.128463
Xe -18.051637 27.897984 -9.846347
Xe -18.051637 27.897984 -6.564232
Xe -18.051637 27.897984 -3.282116
Xe -18.051637 27.897984 0.000000
Xe -18.051637 27.897984 3.282116
Xe -18.051637 27.897984 6.564232
Xe -18.051637 27.897984 9.846347
Xe -18.051637 27.897984 13.128463
Xe -18.051637 27.897984 16.410579
Xe -18.051637 27.897984 19.692695
Xe -18.051637 27.897984 22.974811
Xe -18.051637 27.897984 26.256927
Xe -18.051637 27.897984 29.539042
Xe -18.051637 29.539042 -27.897984
Xe -18.051637 29.539042 -24.615869
Xe -18.051637 29.539042 -21.333753
Xe -18.051637 29.539042 -18.051637
Xe -18.051637 29.539042 -14.769521
Xe -18.051637 29.539042 -11.487405
Xe -18.051637 29.539042 -8.205290
Xe -18.051637 29.539042 -4.923174
Xe -18.051637 29.539042 -1.641058
Xe -18.051637 29.539042 1.641058
Xe -18.051637 29.539042 4.923174
Xe -18.051637 29.539042 8.205290
Xe -18.051637 29.539042 11.487405
Xe -18.051637 29.539042 14.769521
Xe -18.051637 29.539042 18.051637
Xe -18.051637 29.539042 21.333753
Xe -18.051637 29.539042 24.615869
Xe -18.051637 29.539042 27.897984
Xe -16.410579 -29.539042 -29.539042
Xe -16.410579 -29.539042 -26.256927
Xe -16.410579 -29.539042 -22.974811
Xe -16.410579 -29.539042 -19.692695
Xe -16.410579 -29.539042 -16.410579
Xe -16.410579 -29.539042 -13.128463
Xe -16.410579 -29.539042 -9.846347
Xe -16.410579 -29.539042 -6.564232
Xe -16.410579 -29.539042 -3.282116
Xe -16.410579 -29.539042 0.000000
Xe -16.410579 -29.539042 3.282116
Xe -16.410579 -29.539042 6.564232
Xe -16.410579 -29.539042 9.846347
Xe -16.410579 -29.539042 13.128463
Xe -16.410579 -29.539042 16.410579
Xe -16.410579 -29.539042 19.692695
Xe -16.410579 -29.539042 22.974811
Xe -16.410579 -29.539042 26.256927
Xe -16.410579 -29.539042 29.539042
Xe -16.410579 -27.897984 -27.897984
Xe -16.410579 -27.897984 -24.615869
Xe -16.410579 -27.897984 -21.333753
Xe -16.410579 -27.897984 -18.051637
Xe -16.410579 -27.897984 -14.769521
Xe -16.410579 -27.897984 -11.487405
Xe -16.410579 -27.897984 -8.205290
Xe -16.410579 -27.897984 -4.923174
Xe -16.410579 -27.897984 -1.641058
Xe -16.410579 -27.897984 1.641058
Xe -16.410579 -27.897984 4.923174
Xe -16.410579 -27.897984 8.205290
Xe -16.410579 -27.897984 11.487405
Xe -16.410579 -27.897984 14.769521
Xe -16.410579 -27.897984 18.051637
Xe -16.410579 -27.897984 21.333753
Xe -16.410579 -27.897984 24.615869
Xe -16.410579 -27.897984 27.897984
Xe -16.410579 -26.256927 -29.539042
Xe -16.410579 -26.256927 -26.256927
Xe -16.410579 -26.256927 -22.974811
Xe -16.410579 -26.256927 -19.692695
Xe -16.410579 -26.256927 -16.410579
Xe -16.410579 -26.256927 -13.128463
Xe -16.410579 -26.256927 -9.846347
Xe -16.410579 -26.256927 -6.564232
Xe -16.410579 -26.256927 -3.282116
Xe -16.410579 -26.256927 0.000000
Xe -16.410579 -26.256927 3.282116
Xe -16.410579 -26.256927 6.564232
Xe -16.410579 -26.256927 9.846347
Xe -16.410579 -26.256927 13.128463
Xe -16.410579 -26.256927 16.410579
Xe -16.410579 -26.256927 19.692695
Xe -16.410579 -26.256927 22.974811
Xe -16.410579 -26.256927 26.256927
Xe -16.410579 -26.256927 29.539042
Xe -16.410579 -24.615869 -27.897984
Xe -16.410579 -24.615869 -24.615869
Xe -16.410579 -24.615869 -21.333753
Xe -16.410579 -24.615869 -18.051637
Xe -16.410579 -24.615869 -14.769521
Xe -16.410579 -24.615869 -11.487405
Xe -16.410579 -24.615869 -8.205290
Xe -16.410579 -24.615869 -4.923174
Xe -16.410579 -24.615869 -1.641058
Xe -16.410579 -24.615869 1.641058
Xe -16.410579 -24.615869 4.923174
Xe -16.410579 -24.615869 8.205290
Xe -16.410579 -24.615869 11.487405
Xe -16.410579 -24.615869 14.769521
Xe -16.410579 -24.615869 18.051637
Xe -16.410579 -24.615869 21.333753
Xe -16.410579 -24.615869 24.615869
Xe -16.410579 -24.615869 27.897984
Xe -16.410579 -22.974811 -29.539042
Xe -16.410579 -22.974811 -26.256927
Xe -16.410579 -22.974811 -22.974811
Xe -16.410579 -22.974811 -19.692695
Xe -16.410579 -22.974811 -16.410579
Xe -16.410579 -22.974811 -13.128463
Xe -16.410579 -22.974811 -9.846347
Xe -16.410579 -22.974811 -6.564232
Xe -16.410579 -22.974811 -3.282116
Xe -16.410579 -22.974811 0.000000
Xe -16.410579 -22.974811 3.282116
Xe -16.410579 -22.974811 6.564232
Xe -16.410579 -22.974811 9.846347
Xe -16.410579 -22.974811 13.128463
Xe -16.410579 -22.974811 16.410579
Xe -16.410579 -22.974811 19.692695
Xe -16.410579 -22.974811 22.974811
Xe -16.410579 -22.974811 26.256927
Xe -16.410579 -22.974811 29.539042
Xe -16.410579 -21.333753 -27.897984
Xe -16.410579 -21.333753 -24.615869
Xe -16.410579 -21.333753 -21.333753
Xe -16.410579 -21.333753 -18.051637
Xe -16.410579 -21.333753 -14.769521
Xe -16.410579 -21.333753 -11.487405
Xe -16.410579 -21.333753 -8.205290
Xe -16.410579 -21.333753 -4.923174
Xe -16.410579 -21.333753 -1.641058
Xe -16.410579 -21.333753 1.641058
Xe -16.410579 -21.333753 4.923174
Xe -16.410579 -21.333753 8.205290
Xe -16.410579 -21.333753 11.487405
Xe -16.410579 -21.333753 14.769521
Xe -16.410579 -21.333753 18.051637
Xe -16.410579 -21.333753 21.333753
Xe -16.410579 -21.333753 24.615869
Xe -16.410579 -21.333753 27.897984
Xe -16.410579 -19.692695 -29.539042
Xe -16.410579 -19.692695 -26.256927
Xe -16.410579 -19.692695 -22.974811
Xe -16.410579 -19.692695 -19.692695
Xe -16.410579 -19.692695 -16.410579
Xe -16.410579 -19.692695 -13.128463
Xe -16.410579 -19.692695 -9.846347
Xe -16.410579 -19.692695 -6.564232
Xe -16.410579 -19.692695 -3.282116
Xe -16.410579 -19.692695 0.000000
Xe -16.410579 -19.692695 3.282116
Xe -16.410579 -19.692695 6.564232
Xe -16.410579 -19.692695 9.846347
Xe -16.410579 -19.692695 13.128463
Xe -16.410579 -19.692695 16.410579
Xe -16.410579 -19.692695 19.692695
Xe -16.410579 -19.692695 22.974811
Xe -16.410579 -19.692695 26.256927
Xe -16.410579 -19.692695 29.539042
Xe -16.410579 -18.051637 -27.897984
Xe -16.410579 -18.051637 -24.615869
Xe -16.410579 -18.051637 -21.333753
Xe -16.410579 -18.051637 -18.051637
Xe -16.410579 -18.051637 -14.769521
Xe -16.410579 -18.051637 -11.487405
Xe -16.410579 -18.051637 -8.205290
Xe -16.410579 -18.051637 -4.923174
Xe -16.410579 -18.051637 -1.641058
Xe -16.410579 -18.051637 1.641058
Xe -16.410579 -18.051637 4.923174
Xe -16.410579 -18.051637 8.205290
Xe -16.410579 -18.051637 11.487405
Xe -16.410579 -18.051637 14.769521
Xe -16.410579 -18.051637 18.051637
Xe -16.410579 -18.051637 21.333753
Xe -16.410579 -18.051637 24.615869
Xe -16.410579 -18.051637 27.897984
Xe -16.410579 -16.410579 -29.539042
Xe -16.410579 -16.410579 -26.256927
Xe -16.410579 -16.410579 -22.974811
Xe -16.410579 -16.410579 -19.692695
Xe -16.410579 -16.410579 -16.410579
Xe -16.410579 -16.410579 -13.128463
Xe -16.410579 -16.410579 -9.846347
Xe -16.410579 -16.410579 -6.564232
Xe -16.410579 -16.410579 -3.282116
Xe -16.410579 -16.410579 0.000000
Xe -16.410579 -16.410579 3.282116
Xe -16.410579 -16.410579 6.564232
Xe -16.410579 -16.410579 9.846347
Xe -16.410579 -16.410579 13.128463
Xe -16.410579 -16.410579 16.410579
Xe -16.410579 -16.410579 19.692695
Xe -16.410579 -16.410579 22.974811
Xe -16.410579 -16.410579 26.256927
Xe -16.410579 -16.410579 29.539042
Xe -16.410579 -14.769521 -27.897984
Xe -16.410579 -14.769521 -24.615869
Xe -16.410579 -14.769521 -21.333753
Xe -16.410579 -14.769521 -18.051637
Xe -16.410579 -14.769521 -14.769521
Xe -16.410579 -14.769521 -11.487405
Xe -16.410579 -14.769521 -8.205290
Xe -16.410579 -14.769521 -4.923174
Xe -16.410579 -14.769521 -1.641058
Xe -16.410579 -14.769521 1.641058
Xe -16.410579 -14.769521 4.923174
Xe -16.410579 -14.769521 8.205290
Xe -16.410579 -14.769521 11.487405
Xe -16.410579 -14.769521 14.769521
Xe -16.410579 -14.769521 18.051637
Xe -16.410579 -14.769521 21.333753
Xe -16.410579 -14.769521 24.615869
Xe -16.410579 -14.769521 27.897984
Xe -16.410579 -13.128463 -29.539042
Xe -16.410579 -13.128463 -26.256927
Xe -16.410579 -13.128463 -22.974811
Xe -16.410579 -13.128463 -19.692695
Xe -16.410579 -13.128463 -16.410579
Xe -16.410579 -13.128463 -13.128463
Xe -16.410579 -13.128463 -9.846347
Xe -16.410579 -13.128463 -6.564232
Xe -16.410579 -13.128463 -3.282116
Xe -16.410579 -13.128463 0.000000
Xe -16.410579 -13.128463 3.282116
Xe -16.410579 -13.128463 6.564232
Xe -16.410579 -13.128463 9.846347
Xe -16.410579 -13.128463 13.128463
Xe -16.410579 -13.128463 16.410579
Xe -16.410579 -13.128463 19.692695
Xe -16.410579 -13.128463 22.974811
Xe -16.410579 -13.128463 26.256927
Xe -16.410579 -13.128463 29.539042
Xe -16.410579 -11.487405 -27.897984
Xe -16.410579 -11.487405 -24.615869
Xe -16.410579 -11.487405 -21.333753
Xe -16.410579 -11.487405 -18.051637
Xe -16.410579 -11.487405 -14.769521
Xe -16.410579 -11.487405 -11.487405
Xe -16.410579 -11.487405 -8.205290
Xe -16.410579 -11.487405 -4.923174
Xe -16.410579 -11.487405 -1.641058
Xe -16.410579 -11.487405 1.641058
Xe -16.410579 -11.487405 4.923174
Xe -16.410579 -11.487405 8.205290
Xe -16.410579 -11.487405 11.487405
Xe -16.410579 -11.487405 14.769521
Xe -16.410579 -11.487405 18.051637
Xe -16.410579 -11.487405 21.333753
Xe -16.410579 -11.487405 24.615869
Xe -16.410579 -11.487405 27.897984
Xe -16.410579 -9.846347 -29.539042
Xe -16.410579 -9.846347 -26.256927
Xe -16.410579 -9.846347 -22.974811
Xe -16.410579 -9.846347 -19.692695
Xe -16.410579 -9.846347 -16.410579
Xe -16.410579 -9.846347 -13.128463
Xe -16.410579 -9.846347 -9.846347
Xe -16.410579 -9.846347 -6.564232
Xe -16.410579 -9.846347 -3.282116
Xe -16.410579 -9.846347 0.000000
Xe -16.410579 -9.846347 3.282116
Xe -16.410579 -9.846347 6.564232
Xe -16.410579 -9.846347 9.846347
Xe -16.410579 -9.846347 13.128463
Xe -16.410579 -9.846347 16.410579
Xe -16.410579 -9.846347 19.692695
Xe -16.410579 -9.846347 22.974811
Xe -16.410579 -9.846347 26.256927
Xe -16.410579 -9.846347 29.539042
Xe -16.410579 -8.205290 -27.897984
Xe -16.410579 -8.205290 -24.615869
Xe -16.410579 -8.205290 -21.333753
Xe -16.410579 -8.205290 -18.051637
Xe -16.410579 -8.205290 -14.769521
Xe -16.410579 -8.205290 -11.487405
Xe -16.410579 -8.205290 -8.205290
Xe -16.410579 -8.205290 -4.923174
Xe -16.410579 -8.205290 -1.641058
Xe -16.410579 -8.205290 1.641058
Xe -16.410579 -8.205290 4.923174
Xe -16.410579 -8.205290 8.205290
Xe -16.410579 -8.205290 11.487405
Xe -16.410579 -8.205290 14.769521
Xe -16.410579 -8.205290 18.051637
Xe -16.410579 -8.205290 21.333753
Xe -16.410579 -8.205290 24.615869
Xe -16.410579 -8.205290 27.897984
Xe -16.410579 -6.564232 -29.539042
Xe -16.410579 -6.564232 -26.256927
Xe -16.410579 -6.564232 -22.974811
Xe -16.410579 -6.564232 -19.692695
Xe -16.410579 -6.564232 -16.410579
Xe -16.410579 -6.564232 -13.128463
Xe -16.410579 -6.564232 -9.846347
Xe -16.410579 -6.564232 -6.564232
Xe -16.410579 -6.564232 -3.282116
Xe -16.410579 -6.564232 0.000000
Xe -16.410579 -6.564232 3.282116
Xe -16.410579 -6.564232 6.564232
Xe -16.410579 -6.564232 9.846347
Xe -16.410579 -6.564232 13.128463
Xe -16.410579 -6.564232 16.410579
Xe -16.410579 -6.564232 19.692695
Xe -16.410579 -6.564232 22.974811
Xe -16.410579 -6.564232 26.256927
Xe -16.410579 -6.564232 29.539042
Xe -16.410579 -4.923174 -27.897984
Xe -16.410579 -4.923174 -24.615869
Xe -16.410579 -4.923174 -21.333753
Xe -16.410579 -4.923174 -18.051637
Xe -16.410579 -4.923174 -14.769521
Xe -16.410579 -4.923174 -11.487405
Xe -16.410579 -4.923174 -8.205290
Xe -16.410579 -4.923174 -4.923174
Xe -16.410579 -4.923174 -1.641058
Xe -16.410579 -4.923174 1.641058
Xe -16.410579 -4.923174 4.923174
Xe -16.410579 -4.923174 8.205290
Xe -16.410579 -4.923174 11.487405
Xe -16.410579 -4.923174 14.769521
Xe -16.410579 -4.923174 18.051637
Xe -16.410579 -4.923174 21.333753
Xe -16.410579 -4.923174 24.615869
Xe -16.410579 -4.923174 27.897984
Xe -16.410579 -3.282116 -29.539042
Xe -16.410579 -3.282116 -26.256927
Xe -16.410579 -3.282116 -22.974811
Xe -16.410579 -3.282116 -19.692695
Xe -16.410579 -3.282116 -16.410579
Xe -16.410579 -3.282116 -13.128463
Xe -16.410579 -3.282116 -9.846347
Xe -16.410579 -3.282116 -6.564232
Xe -16.410579 -3.282116 -3.282116
Xe -16.410579 -3.282116 0.000000
Xe -16.410579 -3.282116 3.282116
Xe -16.410579 -3.282116 6.564232
Xe -16.410579 -3.282116 9.846347
Xe -16.410579 -3.282116 13.128463
Xe -16.410579 -3.282116 16.410579
Xe -16.410579 -3.282116 19.692695
Xe -16.410579 -3.282116 22.974811
Xe -16.410579 -3.282116 26.256927
Xe -16.410579 -3.282116 29.539042
Xe -16.410579 -1.641058 -27.897984
Xe -16.410579 -1.641058 -24.615869
Xe -16.410579 -1.641058 -21.333753
Xe -16.410579 -1.641058 -18.051637
Xe -16.410579 -1.641058 -14.769521
Xe -16.410579 -1.641058 -11.487405
Xe -16.410579 -1.641058 -8.205290
Xe -16.410579 -1.641058 -4.923174
Xe -16.410579 -1.641058 -1.641058
Xe -16.410579 -1.641058 1.641058
Xe -16.410579 -1.641058 4.923174
Xe -16.410579 -1.641058 8.205290
Xe -16.410579 -1.641058 11.487405
Xe -16.410579 -1.641058 14.769521
Xe -16.410579 -1.641058 18.051637
Xe -16.410579 -1.641058 21.333753
Xe -16.410579 -1.641058 24.615869
Xe -16.410579 -1.641058 27.897984
Xe -16.410579 0.000000 -29.539042
Xe -16.410579 0.000000 -26.256927
Xe -16.410579 0.000000 -22.974811
Xe -16.410579 0.000000 -19.692695
Xe -16.410579 0.000000 -16.410579
Xe -16.410579 0.000000 -13.128463
Xe -16.410579 0.000000 -9.846347
Xe -16.410579 0.000000 -6.564232
Xe -16.410579 0.000000 -3.282116
Xe -16.410579 0.000000 0.000000
Xe -16.410579 0.000000 3.282116
Xe -16.410579 0.000000 6.564232
Xe -16.410579 0.000000 9.846347
Xe -16.410579 0.000000 13.128463
Xe -16.410579 0.000000 16.410579
Xe -16.410579 0.000000 19.692695
Xe -16.410579 0.000000 22.974811
Xe -16.410579 0.000000 26.256927
Xe -16.410579 0.000000 29.539042
Xe -16.410579 1.641058 -27.897984
Xe -16.410579 1.641058 -24.615869
Xe -16.410579 1.641058 -21.333753
Xe -16.410579 1.641058 -18.051637
Xe -16.410579 1.641058 -14.769521
Xe -16.410579 1.641058 -11.487405
Xe -16.410579 1.641058 -8.205290
Xe -16.410579 1.641058 -4.923174
Xe -16.410579 1.641058 -1.641058
Xe -16.410579 1.641058 1.641058
Xe -16.410579 1.641058 4.923174
Xe -16.410579 1.641058 8.205290
Xe -16.410579 1.641058 11.487405
Xe -16.410579 1.641058 14.769521
Xe -16.410579 1.641058 18.051637
Xe -16.410579 1.641058 21.333753
Xe -16.410579 1.641058 24.615869
Xe -16.410579 1.641058 27.897984
Xe -16.410579 3.282116 -29.539042
Xe -16.410579 3.282116 -26.256927
Xe -16.410579 3.282116 -22.974811
Xe -16.410579 3.282116 -19.692695
Xe -16.410579 3.282116 -16.410579
Xe -16.410579 3.282116 -13.128463
Xe -16.410579 3.282116 -9.846347
Xe -16.410579 3.282116 -6.564232
Xe -16.410579 3.282116 -3.282116
Xe -16.410579 3.282116 0.000000
Xe -16.410579 3.282116 3.282116
Xe -16.410579 3.282116 6.564232
Xe -16.410579 3.282116 9.846347
Xe -16.410579 3.282116 13.128463
Xe -16.410579 3.282116 16.410579
Xe -16.410579 3.282116 19.692695
Xe -16.410579 3.282116 22.974811
Xe -16.410579 3.282116 26.256927
Xe -16.410579 3.282116 29.539042
Xe -16.410579 4.923174 -27.897984
Xe -16.410579 4.923174 -24.615869
Xe -16.410579 4.923174 -21.333753
Xe -16.410579 4.923174 -18.051637
Xe -16.410579 4.923174 -14.769521
Xe -16.410579 4.923174 -11.487405
Xe -16.410579 4.923174 -8.205290
Xe -16.410579 4.923174 -4.923174
Xe -16.410579 4.923174 -1.641058
Xe -16.410579 4.923174 1.641058
Xe -16.410579 4.923174 4.923174
Xe -16.410579 4.923174 8.205290
Xe -16.410579 4.923174 11.487405
Xe -16.410579 4.923174 14.769521
Xe -16.410579 4.923174 18.051637
Xe -16.410579 4.923174 21.333753
Xe -16.410579 4.923174 24.615869
Xe -16.410579 4.923174 27.897984
Xe -16.410579 6.564232 -29.539042
Xe -16.410579 6.564232 -26.256927
Xe -16.410579 6.564232 -22.974811
Xe -16.410579 6.564232 -19.692695
Xe -16.410579 6.564232 -16.410579
Xe -16.410579 6.564232 -13.128463
Xe -16.410579 6.564232 -9.846347
Xe -16.410579 6.564232 -6.564232
Xe -16.410579 6.564232 -3.282116
Xe -16.410579 6.564232 0.000000
Xe -16.410579 6.564232 3.282116
Xe -16.410579 6.564232 6.564232
Xe -16.410579 6.564232 9.846347
Xe -16.410579 6.564232 13.128463
Xe -16.410579 6.564232 16.410579
Xe -16.410579 6.564232 19.692695
Xe -16.410579 6.564232 22.974811
Xe -16.410579 6.564232 26.256927
Xe -16.410579 6.564232 29.539042
Xe -16.410579 8.205290 -27.897984
Xe -16.410579 8.205290 -24.615869
Xe -16.410579 8.205290 -21.333753
Xe -16.410579 8.205290 -18.051637
Xe -16.410579 8.205290 -14.769521
Xe -16.410579 8.205290 -11.487405
Xe -16.410579 8.205290 -8.205290
Xe -16.410579 8.205290 -4.923174
Xe -16.410579 8.205290 -1.641058
Xe -16.410579 8.205290 1.641058
Xe -16.410579 8.205290 4.923174
Xe -16.410579 8.205290 8.205290
Xe -16.410579 8.205290 11.487405
Xe -16.410579 8.205290 14.769521
Xe -16.410579 8.205290 18.051637
Xe -16.410579 8.205290 21.333753
Xe -16.410579 8.205290 24.615869
Xe -16.410579 8.205290 27.897984
Xe -16.410579 9.846347 -29.539042
Xe -16.410579 9.846347 -26.256927
Xe -16.410579 9.846347 -22.974811
Xe -16.410579 9.846347 -19.692695
Xe -16.410579 9.846347 -16.410579
Xe -16.410579 9.846347 -13.128463
Xe -16.410579 9.846347 -9.846347
Xe -16.410579 9.846347 -6.564232
Xe -16.410579 9.846347 -3.282116
Xe -16.410579 9.846347 0.000000
Xe -16.410579 9.846347 3.282116
Xe -16.410579 9.846347 6.564232
Xe -16.410579 9.846347 9.846347
Xe -16.410579 9.846347 13.128463
Xe -16.410579 9.846347 16.410579
Xe -16.410579 9.846347 19.692695
Xe -16.410579 9.846347 22.974811
Xe -16.410579 9.846347 26.256927
Xe -16.410579 9.846347 29.539042
Xe -16.410579 11.487405 -27.897984
Xe -16.410579 11.487405 -24.615869
Xe -16.410579 11.487405 -21.333753
Xe -16.410579 11.487405 -18.051637
Xe -16.410579 11.487405 -14.769521
Xe -16.410579 11.487405 -11.487405
Xe -16.410579 11.487405 -8.205290
Xe -16.410579 11.487405 -4.923174
Xe -16.410579 11.487405 -1.641058
Xe -16.410579 11.487405 1.641058
Xe -16.410579 11.487405 4.923174
Xe -16.410579 11.487405 8.205290
Xe -16.410579 11.487405 11.487405
Xe -16.410579 11.487405 14.769521
Xe -16.410579 11.487405 18.051637
Xe -16.410579 11.487405 21.333753
Xe -16.410579 11.487405 24.615869
Xe -16.410579 11.487405 27.897984
Xe -16.410579 13.128463 -29.539042
Xe -16.410579 13.128463 -26.256927
Xe -16.410579 13.128463 -22.974811
Xe -16.410579 13.128463 -19.692695
Xe -16.410579 13.128463 -16.410579
Xe -16.410579 13.128463 -13.128463
Xe -16.410579 13.128463 -9.846347
Xe -16.410579 13.128463 -6.564232
Xe -16.410579 13.128463 -3.282116
Xe -16.410579 13.128463 0.000000
Xe -16.410579 13.128463 3.282116
Xe -16.410579 13.128463 6.564232
Xe -16.410579 13.128463 9.846347
Xe -16.410579 13.128463 13.128463
Xe -16.410579 13.128463 16.410579
Xe -16.410579 13.128463 19.692695
Xe -16.410579 13.128463 22.974811
Xe -16.410579 13.128463 26.256927
Xe -16.410579 13.128463 29.539042
Xe -16.410579 14.769521 -27.897984
Xe -16.410579 14.769521 -24.615869
Xe -16.410579 14.769521 -21.333753
Xe -16.410579 14.769521 -18.051637
Xe -16.410579 14.769521 -14.769521
Xe -16.410579 14.769521 -11.487405
Xe -16.410579 14.769521 -8.205290
Xe -16.410579 14.769521 -4.923174
Xe -16.410579 14.769521 -1.641058
Xe -16.410579 14.769521 1.641058
Xe -16.410579 14.769521 4.923174
Xe -16.410579 14.769521 8.205290
Xe -16.410579 14.769521 11.487405
Xe -16.410579 14.769521 14.769521
Xe -16.410579 14.769521 18.051637
Xe -16.410579 14.769521 21.333753
Xe -16.410579 14.769521 24.615869
Xe -16.410579 14.769521 27.897984
Xe -16.410579 16.410579 -29.539042
Xe -16.410579 16.410579 -26.256927
Xe -16.410579 16.410579 -22.974811
Xe -16.410579 16.410579 -19.692695
Xe -16.410579 16.410579 -16.410579
Xe -16.410579 16.410579 -13.128463
Xe -16.410579 16.410579 -9.846347
Xe -16.410579 16.410579 -6.564232
Xe -16.410579 16.410579 -3.282116
Xe -16.410579 16.410579 0.000000
Xe -16.410579 16.410579 3.282116
Xe -16.410579 16.410579 6.564232
Xe -16.410579 16.410579 9.846347
Xe -16.410579 16.410579 13.128463
Xe -16.410579 16.410579 16.410579
Xe -16.410579 16.410579 19.692695
Xe -16.410579 16.410579 22.974811
Xe -16.410579 16.410579 26.256927
Xe -16.410579 16.410579 29.539042
Xe -16.410579 18.051637 -27.897984
Xe -16.410579 18.051637 -24.615869
Xe -16.410579 18.051637 -21.333753
Xe -16.410579 18.051637 -18.051637
Xe -16.410579 18.051637 -14.769521
Xe -16.410579 18.051637 -11.487405
Xe -16.410579 18.051637 -8.205290
Xe -16.410579 18.051637 -4.923174
Xe -16.410579 18.051637 -1.641058
Xe -16.410579 18.051637 1.641058
Xe -16.410579 18.051637 4.923174
Xe -16.410579 18.051637 8.205290
Xe -16.410579 18.051637 11.487405
Xe -16.410579 18.051637 14.769521
Xe -16.410579 18.051637 18.051637
Xe -16.410579 18.051637 21.333753
Xe -16.410579 18.051637 24.615869
Xe -16.410579 18.051637 27.897984
Xe -16.410579 19.692695 -29.539042
Xe -16.410579 19.692695 -26.256927
Xe -16.410579 19.692695 -22.974811
Xe -16.410579 19.692695 -19.692695
Xe -16.410579 19.692695 -16.410579
Xe -16.410579 19.692695 -13.128463
Xe -16.410579 19.692695 -9.846347
Xe -16.410579 19.692695 -6.564232
Xe -16.410579 19.692695 -3.282116
Xe -16.410579 19.692695 0.000000
Xe -16.410579 19.692695 3.282116
Xe -16.410579 19.692695 6.564232
Xe -16.410579 19.692695 9.846347
Xe -16.410579 19.692695 13.128463
Xe -16.410579 19.692695 16.410579
Xe -16.410579 19.692695 19.692695
Xe -16.410579 19.692695 22.974811
Xe -16.410579 19.692695 26.256927
Xe -16.410579 19.692695 29.539042
Xe -16.410579 21.333753 -27.897984
Xe -16.410579 21.333753 -24.615869
Xe -16.410579 21.333753 -21.333753
Xe -16.410579 21.333753 -18.051637
Xe -16.410579 21.333753 -14.769521
Xe -16.410579 21.333753 -11.487405
Xe -16.410579 21.333753 -8.205290
Xe -16.410579 21.333753 -4.923174
Xe -16.410579 21.333753 -1.641058
Xe -16.410579 21.333753 1.641058
Xe -16.410579 21.333753 4.923174
Xe -16.410579 21.333753 8.205290
Xe -16.410579 21.333753 11.487405
Xe -16.410579 21.333753 14.769521
Xe -16.410579 21.333753 18.051637
Xe -16.410579 21.333753 21.333753
Xe -16.410579 21.333753 24.615869
Xe -16.410579 21.333753 27.897984
Xe -16.410579 22.974811 -29.539042
Xe -16.410579 22.974811 -26.256927
Xe -16.410579 22.974811 -22.974811
Xe -16.410579 22.974811 -19.692695
Xe -16.410579 22.974811 -16.410579
Xe -16.410579 22.974811 -13.128463
Xe -16.410579 22.974811 -9.846347
Xe -16.410579 22.974811 -6.564232
Xe -16.410579 22.974811 -3.282116
Xe -16.410579 22.974811 0.000000
Xe -16.410579 22.974811 3.282116
Xe -16.410579 22.974811 6.564232
Xe -16.410579 22.974811 9.846347
Xe -16.410579 22.974811 13.128463
Xe -16.410579 22.974811 16.410579
Xe -16.410579 22.974811 19.692695
Xe -16.410579 22.974811 22.974811
Xe -16.410579 22.974811 26.256927
Xe -16.410579 22.974811 29.539042
Xe -16.410579 24.615869 -27.897984
Xe -16.410579 24.615869 -24.615869
Xe -16.410579 24.615869 -21.333753
Xe -16.410579 24.615869 -18.051637
Xe -16.410579 24.615869 -14.769521
Xe -16.410579 24.615869 -11.487405
Xe -16.410579 24.615869 -8.205290
Xe -16.410579 24.615869 -4.923174
Xe -16.410579 24.615869 -1.641058
Xe -16.410579 24.615869 1.641058
Xe -16.410579 24.615869 4.923174
Xe -16.410579 24.615869 8.205290
Xe -16.410579 24.615869 11.487405
Xe -16.410579 24.615869 14.769521
Xe -16.410579 24.615869 18.051637
Xe -16.410579 24.615869 21.333753
Xe -16.410579 24.615869 24.615869
Xe -16.410579 24.615869 27.897984
Xe -16.410579 26.256927 -29.539042
Xe -16.410579 26.256927 -26.256927
Xe -16.410579 26.256927 -22.974811
Xe -16.410579 26.256927 -19.692695
Xe -16.410579 26.256927 -16.410579
Xe -16.410579 26.256927 -13.128463
Xe -16.410579 26.256927 -9.846347
Xe -16.410579 26.256927 -6.564232
Xe -16.410579 26.256927 -3.282116
Xe -16.410579 26.256927 0.000000
Xe -16.410579 26.256927 3.282116
Xe -16.410579 26.256927 6.564232
Xe -16.410579 26.256927 9.846347
Xe -16.410579 26.256927 13.128463
Xe -16.410579 26.256927 16.410579
Xe -16.410579 26.256927 19.692695
Xe -16.410579 26.256927 22.974811
Xe -16.410579 26.256927 26.256927
Xe -16.410579 26.256927 29.539042
Xe -16.410579 27.897984 -27.897984
Xe -16.410579 27.897984 -24.615869
Xe -16.410579 27.897984 -21.333753
Xe -16.410579 27.897984 -18.051637
Xe -16.410579 27.897984 -14.769521
Xe -16.410579 27.897984 -11.487405
Xe -16.410579 27.897984 -8.205290
Xe -16.410579 27.897984 -4.923174
Xe -16.410579 27.897984 -1.641058
Xe -16.410579 27.897984 1.641058
Xe -16.410579 27.897984 4.923174
Xe -16.410579 27.897984 8.205290
Xe -16.410579 27.897984 11.487405
Xe -16.410579 27.897984 14.769521
Xe -16.410579 27.897984 18.051637
Xe -16.410579 27.897984 21.333753
Xe -16.410579 27.897984 24.615869
Xe -16.410579 27.897984 27.897984
Xe -16.410579 29.539042 -29.539042
Xe -16.410579 29.539042 -26.256927
Xe -16.410579 29.539042 -22.974811
Xe -16.410579 29.539042 -19.692695
Xe -16.410579 29.539042 -16.410579
Xe -16.410579 29.539042 -13.128463
Xe -16.410579 29.539042 -9.846347
Xe -16.410579 29.539042 -6.564232
Xe -16.410579 29.539042 -3.282116
Xe -16.410579 29.539042 0.000000
Xe -16.410579 29.539042 3.282116
Xe -16.410579 29.539042 6.564232
Xe -16.410579 29.539042 9.846347
Xe -16.410579 29.539042 13.128463
Xe -16.410579 29.539042 16.410579
Xe -16.410579 29.539042 19.692695
Xe -16.410579 29.539042 22.974811
Xe -16.410579 29.539042 26.256927
Xe -16.410579 29.539042 29.539042
Xe -14.769521 -29.539042 -27.897984
Xe -14.769521 -29.539042 -24.615869
Xe -14.769521 -29.539042 -21.333753
Xe -14.769521 -29.539042 -18.051637
Xe -14.769521 -29.539042 -14.769521
Xe -14.769521 -29.539042 -11.487405
Xe -14.769521 -29.539042 -8.205290
Xe -14.769521 -29.539042 -4.923174
Xe -14.769521 -29.539042 -1.641058
Xe -14.769521 -29.539042 1.641058
Xe -14.769521 -29.539042 4.923174
Xe -14.769521 -29.539042 8.205290
Xe -14.769521 -29.539042 11.487405
Xe -14.769521 -29.539042 14.769521
Xe -14.769521 -29.539042 18.051637
Xe -14.769521 -29.539042 21.333753
Xe -14.769521 -29.539042 24.615869
Xe -14.769521 -29.539042 27.897984
Xe -14.769521 -27.897984 -29.539042
Xe -14.769521 -27.897984 -26.256927
Xe -14.769521 -27.897984 -22.974811
Xe -14.769521 -27.897984 -19.692695
Xe -14.769521 -27.897984 -16.410579
Xe -14.769521 -27.897984 -13.128463
Xe -14.769521 -27.897984 -9.846347
Xe -14.769521 -27.897984 -6.564232
Xe -14.769521 -27.897984 -3.282116
Xe -14.769521 -27.897984 0.000000
Xe -14.769521 -27.897984 3.282116
Xe -14.769521 -27.897984 6.564232
Xe -14.769521 -27.897984 9.846347
Xe -14.769521 -27.897984 13.128463
Xe -14.769521 -27.897984 16.410579
Xe -14.769521 -27.897984 19.692695
Xe -14.769521 -27.897984 22.974811
Xe -14.769521 -27.897984 26.256927
Xe -14.769521 -27.897984 29.539042
Xe -14.769521 -26.256927 -27.897984
Xe -14.769521 -26.256927 -24.615869
Xe -14.769521 -26.256927 -21.333753
Xe -14.769521 -26.256927 -18.051637
Xe -14.769521 -26.256927 -14.769521
Xe -14.769521 -26.256927 -11.487405
Xe -14.769521 -26.256927 -8.205290
Xe -14.769521 -26.256927 -4.923174
Xe -14.769521 -26.256927 -1.641058
Xe -14.769521 -26.256927 1.641058
Xe -14.769521 -26.256927 4.923174
Xe -14.769521 -26.256927 8.205290
Xe -14.769521 -26.256927 11.487405
Xe -14.769521 -26.256927 14.769521
Xe -14.769521 -26.256927 18.051637
Xe -14.769521 -26.256927 21.333753
Xe -14.769521 -26.256927 24.615869
Xe -14.769521 -26.256927 27.897984
Xe -14.769521 -24.615869 -29.539042
Xe -14.769521 -24.615869 -26.256927
Xe -14.769521 -24.615869 -22.974811
Xe -14.769521 -24.615869 -19.692695
Xe -14.769521 -24.615869 -16.410579
Xe -14.769521 -24.615869 -13.128463
Xe -14.769521 -24.615869 -9.846347
Xe -14.769521 -24.615869 -6.564232
Xe -14.769521 -24.615869 -3.282116
Xe -14.769521 -24.615869 0.000000
Xe -14.769521 -24.615869 3.282116
Xe -14.769521 -24.615869 6.564232
Xe -14.769521 -24.615869 9.846347
Xe -14.769521 -24.615869 13.128463
Xe -14.769521 -24.615869 16.410579
Xe -14.769521 -24.615869 19.692695
Xe -14.769521 -24.615869 22.974811
Xe -14.769521 -24.615869 26.256927
Xe -14.769521 -24.615869 29.539042
Xe -14.769521 -22.974811 -27.897984
Xe -14.769521 -22.974811 -24.615869
Xe -14.769521 -22.974811 -21.333753
Xe -14.769521 -22.974811 -18.051637
Xe -14.769521 -22.974811 -14.769521
Xe -14.769521 -22.974811 -11.487405
Xe -14.769521 -22.974811 -8.205290
Xe -14.769521 -22.974811 -4.923174
Xe -14.769521 -22.974811 -1.641058
Xe -14.769521 -22.974811 1.641058
Xe -14.769521 -22.974811 4.923174
Xe -14.769521 -22.974811 8.205290
Xe -14.769521 -22.974811 11.487405
Xe -14.769521 -22.974811 14.769521
Xe -14.769521 -22.974811 18.051637
Xe -14.769521 -22.974811 21.333753
Xe -14.769521 -22.974811 24.615869
Xe -14.769521 -22.974811 27.897984
Xe -14.769521 -21.333753 -29.539042
Xe -14.769521 -21.333753 -26.256927
Xe -14.769521 -21.333753 -22.974811
Xe -14.769521 -21.333753 -19.692695
Xe -14.769521 -21.333753 -16.410579
Xe -14.769521 -21.333753 -13.128463
Xe -14.769521 -21.333753 -9.846347
Xe -14.769521 -21.333753 -6.564232
Xe -14.769521 -21.333753 -3.282116
Xe -14.769521 -21.333753 0.000000
Xe -14.769521 -21.333753 3.282116
Xe -14.769521 -21.333753 6.564232
Xe -14.769521 -21.333753 9.846347
Xe -14.769521 -21.333753 13.128463
Xe -14.769521 -21.333753 16.410579
Xe -14.769521 -21.333753 19.692695
Xe -14.769521 -21.333753 22.974811
Xe -14.769521 -21.333753 26.256927
Xe -14.769521 -21.333753 29.539042
Xe -14.769521 -19.692695 -27.897984
Xe -14.769521 -19.692695 -24.615869
Xe -14.769521 -19.692695 -21.333753
Xe -14.769521 -19.692695 -18.051637
Xe -14.769521 -19.692695 -14.769521
Xe -14.769521 -19.692695 -11.487405
Xe -14.769521 -19.692695 -8.205290
Xe -14.769521 -19.692695 -4.923174
Xe -14.769521 -19.692695 -1.641058
Xe -14.769521 -19.692695 1.641058
Xe -14.769521 -19.692695 4.923174
Xe -14.769521 -19.692695 8.205290
Xe -14.769521 -19.692695 11.487405
Xe -14.769521 -19.692695 14.769521
Xe -14.769521 -19.692695 18.051637
Xe -14.769521 -19.692695 21.333753
Xe -14.769521 -19.692695 24.615869
Xe -14.769521 -19.692695 27.897984
Xe -14.769521 -18.051637 -29.539042
Xe -14.769521 -18.051637 -26.256927
Xe -14.769521 -18.051637 -22.974811
Xe -14.769521 -18.051637 -19.692695
Xe -14.769521 -18.051637 -16.410579
Xe -14.769521 -18.051637 -13.128463
Xe -14.769521 -18.051637 -9.846347
Xe -14.769521 -18.051637 -6.564232
Xe -14.769521 -18.051637 -3.282116
Xe -14.769521 -18.051637 0.000000
Xe -14.769521 -18.051637 3.282116
Xe -14.769521 -18.051637 6.564232
Xe -14.769521 -18.051637 9.846347
Xe -14.769521 -18.051637 13.128463
Xe -14.769521 -18.051637 16.410579
Xe -14.769521 -18.051637 19.692695
Xe -14.769521 -18.051637 22.974811
Xe -14.769521 -18.051637 26.256927
Xe -14.769521 -18.051637 29.539042
Xe -14.769521 -16.410579 -27.897984
Xe -14.769521 -16.410579 -24.615869
Xe -14.769521 -16.410579 -21.333753
Xe -14.769521 -16.410579 -18.051637
Xe -14.769521 -16.410579 -14.769521
Xe -14.769521 -16.410579 -11.487405
Xe -14.769521 -16.410579 -8.205290
Xe -14.769521 -16.410579 -4.923174
Xe -14.769521 -16.410579 -1.641058
Xe -14.769521 -16.410579 1.641058
Xe -14.769521 -16.410579 4.923174
Xe -14.769521 -16.410579 8.205290
Xe -14.769521 -16.410579 11.487405
Xe -14.769521 -16.410579 14.769521
Xe -14.769521 -16.410579 18.051637
Xe -14.769521 -16.410579 21.333753
Xe -14.769521 -16.410579 24.615869
Xe -14.769521 -16.410579 27.897984
Xe -14.769521 -14.769521 -29.539042
Xe -14.769521 -14.769521 -26.256927
Xe -14.769521 -14.769521 -22.974811
Xe -14.769521 -14.769521 -19.692695
Xe -14.769521 -14.769521 -16.410579
Xe -14.769521 -14.769521 -13.128463
Xe -14.769521 -14.769521 -9.846347
Xe -14.769521 -14.769521 -6.564232
Xe -14.769521 -14.769521 -3.282116
Xe -14.769521 -14.769521 0.000000
Xe -14.769521 -14.769521 3.282116
Xe -14.769521 -14.769521 6.564232
Xe -14.769521 -14.769521 9.846347
Xe -14.769521 -14.769521 13.128463
Xe -14.769521 -14.769521 16.410579
Xe -14.769521 -14.769521 19.692695
Xe -14.769521 -14.769521 22.974811
Xe -14.769521 -14.769521 26.256927
Xe -14.769521 -14.769521 29.539042
Xe -14.769521 -13.128463 -27.897984
Xe -14.769521 -13.128463 -24.615869
Xe -14.769521 -13.128463 -21.333753
Xe -14.769521 -13.128463 -18.051637
Xe -14.769521 -13.128463 -14.769521
Xe -14.769521 -13.128463 -11.487405
Xe -14.769521 -13.128463 -8.205290
Xe -14.769521 -13.128463 -4.923174
Xe -14.769521 -13.128463 -1.641058
Xe -14.769521 -13.128463 1.641058
Xe -14.769521 -13.128463 4.923174
Xe -14.769521 -13.128463 8.205290
Xe -14.769521 -13.128463 11.487405
Xe -14.769521 -13.128463 14.769521
Xe -14.769521 -13.128463 18.051637
Xe -14.769521 -13.128463 21.333753
Xe -14.769521 -13.128463 24.615869
Xe -14.769521 -13.128463 27.897984
Xe -14.769521 -11.487405 -29.539042
Xe -14.769521 -11.487405 -26.256927
Xe -14.769521 -11.487405 -22.974811
Xe -14.769521 -11.487405 -19.692695
Xe -14.769521 -11.487405 -16.410579
Xe -14.769521 -11.487405 -13.128463
Xe -14.769521 -11.487405 -9.846347
Xe -14.769521 -11.487405 -6.564232
Xe -14.769521 -11.487405 -3.282116
Xe -14.769521 -11.487405 0.000000
Xe -14.769521 -11.487405 3.282116
Xe -14.769521 -11.487405 6.564232
Xe -14.769521 -11.487405 9.846347
Xe -14.769521 -11.487405 13.128463
Xe -14.769521 -11.487405 16.410579
Xe -14.769521 -11.487405 19.692695
Xe -14.769521 -11.487405 22.974811
Xe -14.769521 -11.487405 26.256927
Xe -14.769521 -11.487405 29.539042
Xe -14.769521 -9.846347 -27.897984
Xe -14.769521 -9.846347 -24.615869
Xe -14.769521 -9.846347 -21.333753
Xe -14.769521 -9.846347 -18.051637
Xe -14.769521 -9.846347 -14.769521
Xe -14.769521 -9.846347 -11.487405
Xe -14.769521 -9.846347 -8.205290
Xe -14.769521 -9.846347 -4.923174
Xe -14.769521 -9.846347 -1.641058
Xe -14.769521 -9.846347 1.641058
Xe -14.769521 -9.846347 4.923174
Xe -14.769521 -9.846347 8.205290
Xe -14.769521 -9.846347 11.487405
Xe -14.769521 -9.846347 14.769521
Xe -14.769521 -9.846347 18.051637
Xe -14.769521 -9.846347 21.333753
Xe -14.769521 -9.846347 24.615869
Xe -14.769521 -9.846347 27.897984
Xe -14.769521 -8.205290 -29.539042
Xe -14.769521 -8.205290 -26.256927
Xe -14.769521 -8.205290 -22.974811
Xe -14.769521 -8.205290 -19.692695
Xe -14.769521 -8.205290 -16.410579
Xe -14.769521 -8.205290 -13.128463
Xe -14.769521 -8.205290 -9.846347
Xe -14.769521 -8.205290 -6.564232
Xe -14.769521 -8.205290 -3.282116
Xe -14.769521 -8.205290 0.000000
Xe -14.769521 -8.205290 3.282116
Xe -14.769521 -8.205290 6.564232
Xe -14.769521 -8.205290 9.846347
Xe -14.769521 -8.205290 13.128463
Xe -14.769521 -8.205290 16.410579
Xe -14.769521 -8.205290 19.692695
Xe -14.769521 -8.205290 22.974811
Xe -14.769521 -8.205290 26.256927
Xe -14.769521 -8.205290 29.539042
Xe -14.769521 -6.564232 -27.897984
Xe -14.769521 -6.564232 -24.615869
Xe -14.769521 -6.564232 -21.333753
Xe -14.769521 -6.564232 -18.051637
Xe -14.769521 -6.564232 -14.769521
Xe -14.769521 -6.564232 -11.487405
Xe -14.769521 -6.564232 -8.205290
Xe -14.769521 -6.564232 -4.923174
Xe -14.769521 -6.564232 -1.641058
Xe -14.769521 -6.564232 1.641058
Xe -14.769521 -6.564232 4.923174
Xe -14.769521 -6.564232 8.205290
Xe -14.769521 -6.564232 11.487405
Xe -14.769521 -6.564232 14.769521
Xe -14.769521 -6.564232 18.051637
Xe -14.769521 -6.564232 21.333753
Xe -14.769521 -6.564232 24.615869
Xe -14.769521 -6.564232 27.897984
Xe -14.769521 -4.923174 -29.539042
Xe -14.769521 -4.923174 -26.256927
Xe -14.769521 -4.923174 -22.974811
Xe -14.769521 -4.923174 -19.692695
Xe -14.769521 -4.923174 -16.410579
Xe -14.769521 -4.923174 -13.128463
Xe -14.769521 -4.923174 -9.846347
Xe -14.769521 -4.923174 -6.564232
Xe -14.769521 -4.923174 -3.282116
Xe -14.769521 -4.923174 0.000000
Xe -14.769521 -4.923174 3.282116
Xe -14.769521 -4.923174 6.564232
Xe -14.769521 -4.923174 9.846347
Xe -14.769521 -4.923174 13.128463
Xe -14.769521 -4.923174 16.410579
Xe -14.769521 -4.923174 19.692695
Xe -14.769521 -4.923174 22.974811
Xe -14.769521 -4.923174 26.256927
Xe -14.769521 -4.923174 29.539042
Xe -14.769521 -3.282116 -27.897984
Xe -14.769521 -3.282116 -24.615869
Xe -14.769521 -3.282116 -21.333753
Xe -14.769521 -3.282116 -18.051637
Xe -14.769521 -3.282116 -14.769521
Xe -14.769521 -3.282116 -11.487405
Xe -14.769521 -3.282116 -8.205290
Xe -14.769521 -3.282116 -4.923174
Xe -14.769521 -3.282116 -1.641058
Xe -14.769521 -3.282116 1.641058
Xe -14.769521 -3.282116 4.923174
Xe -14.769521 -3.282116 8.205290
Xe -14.769521 -3.282116 11.487405
Xe -14.769521 -3.282116 14.769521
Xe -14.769521 -3.282116 18.051637
Xe -14.769521 -3.282116 21.333753
Xe -14.769521 -3.282116 24.615869
Xe -14.769521 -3.282116 27.897984
Xe -14.769521 -1.641058 -29.539042
Xe -14.769521 -1.641058 -26.256927
Xe -14.769521 -1.641058 -22.974811
Xe -14.769521 -1.641058 -19.692695
Xe -14.769521 -1.641058 -16.410579
Xe -14.769521 -1.641058 -13.128463
Xe -14.769521 -1.641058 -9.846347
Xe -14.769521 -1.641058 -6.564232
Xe -14.769521 -1.641058 -3.282116
Xe -14.769521 -1.641058 0.000000
Xe -14.769521 -1.641058 3.282116
Xe -14.769521 -1.641058 6.564232
Xe -14.769521 -1.641058 9.846347
Xe -14.769521 -1.641058 13.128463
Xe -14.769521 -1.641058 16.410579
Xe -14.769521 -1.641058 19.692695
Xe -14.769521 -1.641058 22.974811
Xe -14.769521 -1.641058 26.256927
Xe -14.769521 -1.641058 29.539042
Xe -14.769521 0.000000 -27.897984
Xe -14.769521 0.000000 -24.615869
Xe -14.769521 0.000000 -21.333753
Xe -14.769521 0.000000 -18.051637
Xe -14.769521 0.000000 -14.769521
Xe -14.769521 0.000000 -11.487405
Xe -14.769521 0.000000 -8.205290
Xe -14.769521 0.000000 -4.923174
Xe -14.769521 0.000000 -1.641058
Xe -14.769521 0.000000 1.641058
Xe -14.769521 0.000000 4.923174
Xe -14.769521 0.000000 8.205290
Xe -14.769521 0.000000 11.487405
Xe -14.769521 0.000000 14.769521
Xe -14.769521 0.000000 18.051637
Xe -14.769521 0.000000 21.333753
Xe -14.769521 0.000000 24.615869
Xe -14.769521 0.000000 27.897984
Xe -14.769521 1.641058 -29.539042
Xe -14.769521 1.641058 -26.256927
Xe -14.769521 1.641058 -22.974811
Xe -14.769521 1.641058 -19.692695
Xe -14.769521 1.641058 -16.410579
Xe -14.769521 1.641058 -13.128463
Xe -14.769521 1.641058 -9.846347
Xe -14.769521 1.641058 -6.564232
Xe -14.769521 1.641058 -3.282116
Xe -14.769521 1.641058 0.000000
Xe -14.769521 1.641058 3.282116
Xe -14.769521 1.641058 6.564232
Xe -14.769521 1.641058 9.846347
Xe -14.769521 1.641058 13.128463
Xe -14.769521 1.641058 16.410579
Xe -14.769521 1.641058 19.692695
Xe -14.769521 1.641058 22.974811
Xe -14.769521 1.641058 26.256927
Xe -14.769521 1.641058 29.539042
Xe -14.769521 3.282116 -27.897984
Xe -14.769521 3.282116 -24.615869
Xe -14.769521 3.282116 -21.333753
Xe -14.769521 3.282116 -18.051637
Xe -14.769521 3.282116 -14.769521
Xe -14.769521 3.282116 -11.487405
Xe -14.769521 3.282116 -8.205290
Xe -14.769521 3.282116 -4.923174
Xe -14.769521 3.282116 -1.641058
Xe -14.769521 3.282116 1.641058
Xe -14.769521 3.282116 4.923174
Xe -14.769521 3.282116 8.205290
Xe -14.769521 3.282116 11.487405
Xe -14.769521 3.282116 14.769521
Xe -14.769521 3.282116 18.051637
Xe -14.769521 3.282116 21.333753
Xe -14.769521 3.282116 24.615869
Xe -14.769521 3.282116 27.897984
Xe -14.769521 4.923174 -29.539042
Xe -14.769521 4.923174 -26.256927
Xe -14.769521 4.923174 -22.974811
Xe -14.769521 4.923174 -19.692695
Xe -14.769521 4.923174 -16.410579
Xe -14.769521 4.923174 -13.128463
Xe -14.769521 4.923174 -9.846347
Xe -14.769521 4.923174 -6.564232
Xe -14.769521 4.923174 -3.282116
Xe -14.769521 4.923174 0.000000
Xe -14.769521 4.923174 3.282116
Xe -14.769521 4.923174 6.564232
Xe -14.769521 4.923174 9.846347
Xe -14.769521 4.923174 13.128463
Xe -14.769521 4.923174 16.410579
Xe -14.769521 4.923174 19.692695
Xe -14.769521 4.923174 22.974811
Xe -14.769521 4.923174 26.256927
Xe -14.769521 4.923174 29.539042
Xe -14.769521 6.564232 -27.897984
Xe -14.769521 6.564232 -24.615869
Xe -14.769521 6.564232 -21.333753
Xe -14.769521 6.564232 -18.051637
Xe -14.769521 6.564232 -14.769521
Xe -14.769521 6.564232 -11.487405
Xe -14.769521 6.564232 -8.205290
Xe -14.769521 6.564232 -4.923174
Xe -14.769521 6.564232 -1.641058
Xe -14.769521 6.564232 1.641058
Xe -14.769521 6.564232 4.923174
Xe -14.769521 6.564232 8.205290
Xe -14.769521 6.564232 11.487405
Xe -14.769521 6.564232 14.769521
Xe -14.769521 6.564232 18.051637
Xe -14.769521 6.564232 21.333753
Xe -14.769521 6.564232 24.615869
Xe -14.769521 6.564232 27.897984
Xe -14.769521 8.205290 -29.539042
Xe -14.769521 8.205290 -26.256927
Xe -14.769521 8.205290 -22.974811
Xe -14.769521 8.205290 -19.692695
Xe -14.769521 8.205290 -16.410579
Xe -14.769521 8.205290 -13.128463
Xe -14.769521 8.205290 -9.846347
Xe -14.769521 8.205290 -6.564232
Xe -14.769521 8.205290 -3.282116
Xe -14.769521 8.205290 0.000000
Xe -14.769521 8.205290 3.282116
Xe -14.769521 8.205290 6.564232
Xe -14.769521 8.205290 9.846347
Xe -14.769521 8.205290 13.128463
Xe -14.769521 8.205290 16.410579
Xe -14.769521 8.205290 19.692695
Xe -14.769521 8.205290 22.974811
Xe -14.769521 8.205290 26.256927
Xe -14.769521 8.205290 29.539042
Xe -14.769521 9.846347 -27.897984
Xe -14.769521 9.846347 -24.615869
Xe -14.769521 9.846347 -21.333753
Xe -14.769521 9.846347 -18.051637
Xe -14.769521 9.846347 -14.769521
Xe -14.769521 9.846347 -11.487405
Xe -14.769521 9.846347 -8.205290
Xe -14.769521 9.846347 -4.923174
Xe -14.769521 9.846347 -1.641058
Xe -14.769521 9.846347 1.641058
Xe -14.769521 9.846347 4.923174
Xe -14.769521 9.846347 8.205290
Xe -14.769521 9.846347 11.487405
Xe -14.769521 9.846347 14.769521
Xe -14.769521 9.846347 18.051637
Xe -14.769521 9.846347 21.333753
Xe -14.769521 9.846347 24.615869
Xe -14.769521 9.846347 27.897984
Xe -14.769521 11.487405 -29.539042
Xe -14.769521 11.487405 -26.256927
Xe -14.769521 11.487405 -22.974811
Xe -14.769521 11.487405 -19.692695
Xe -14.769521 11.487405 -16.410579
Xe -14.769521 11.487405 -13.128463
Xe -14.769521 11.487405 -9.846347
Xe -14.769521 11.487405 -6.564232
Xe -14.769521 11.487405 -3.282116
Xe -14.769521 11.487405 0.000000
Xe -14.769521 11.487405 3.282116
Xe -14.769521 11.487405 6.564232
Xe -14.769521 11.487405 9.846347
Xe -14.769521 11.487405 13.128463
Xe -14.769521 11.487405 16.410579
Xe -14.769521 11.487405 19.692695
Xe -14.769521 11.487405 22.974811
Xe -14.769521 11.487405 26.256927
Xe -14.769521 11.487405 29.539042
Xe -14.769521 13.128463 -27.897984
Xe -14.769521 13.128463 -24.615869
Xe -14.769521 13.128463 -21.333753
Xe -14.769521 13.128463 -18.051637
Xe -14.769521 13.128463 -14.769521
Xe -14.769521 13.128463 -11.487405
Xe -14.769521 13.128463 -8.205290
Xe -14.769521 13.128463 -4.923174
Xe -14.769521 13.128463 -1.641058
Xe -14.769521 13.128463 1.641058
Xe -14.769521 13.128463 4.923174
Xe -14.769521 13.128463 8.205290
Xe -14.769521 13.128463 11.487405
Xe -14.769521 13.128463 14.769521
Xe -14.769521 13.128463 18.051637
Xe -14.769521 13.128463 21.333753
Xe -14.769521 13.128463 24.615869
Xe -14.769521 13.128463 27.897984
Xe -14.769521 14.769521 -29.539042
Xe -14.769521 14.769521 -26.256927
Xe -14.769521 14.769521 -22.974811
Xe -14.769521 14.769521 -19.692695
Xe -14.769521 14.769521 -16.410579
Xe -14.769521 14.769521 -13.128463
Xe -14.769521 14.769521 -9.846347
Xe -14.769521 14.769521 -6.564232
Xe -14.769521 14.769521 -3.282116
Xe -14.769521 14.769521 0.000000
Xe -14.769521 14.769521 3.282116
Xe -14.769521 14.769521 6.564232
Xe -14.769521 14.769521 9.846347
Xe -14.769521 14.769521 13.128463
Xe -14.769521 14.769521 16.410579
Xe -14.769521 14.769521 19.692695
Xe -14.769521 14.769521 22.974811
Xe -14.769521 14.769521 26.256927
Xe -14.769521 14.769521 29.539042
Xe -14.769521 16.410579 -27.897984
Xe -14.769521 16.410579 -24.615869
Xe -14.769521 16.410579 -21.333753
Xe -14.769521 16.410579 -18.051637
Xe -14.769521 16.410579 -14.769521
Xe -14.769521 16.410579 -11.487405
Xe -14.769521 16.410579 -8.205290
Xe -14.769521 16.410579 -4.923174
Xe -14.769521 16.410579 -1.641058
Xe -14.769521 16.410579 1.641058
Xe -14.769521 16.410579 4.923174
Xe -14.769521 16.410579 8.205290
Xe -14.769521 16.410579 11.487405
Xe -14.769521 16.410579 14.769521
Xe -14.769521 16.410579 18.051637
Xe -14.769521 16.410579 21.333753
Xe -14.769521 16.410579 24.615869
Xe -14.769521 16.410579 27.897984
Xe -14.769521 18.051637 -29.539042
Xe -14.769521 18.051637 -26.256927
Xe -14.769521 18.051637 -22.974811
Xe -14.769521 18.051637 -19.692695
Xe -14.769521 18.051637 -16.410579
Xe -14.769521 18.051637 -13.128463
Xe -14.769521 18.051637 -9.846347
Xe -14.769521 18.051637 -6.564232
Xe -14.769521 18.051637 -3.282116
Xe -14.769521 18.051637 0.000000
Xe -14.769521 18.051637 3.282116
Xe -14.769521 18.051637 6.564232
Xe -14.769521 18.051637 9.846347
Xe -14.769521 18.051637 13.128463
Xe -14.769521 18.051637 16.410579
Xe -14.769521 18.051637 19.692695
Xe -14.769521 18.051637 22.974811
Xe -14.769521 18.051637 26.256927
Xe -14.769521 18.051637 29.539042
Xe -14.769521 19.692695 -27.897984
Xe -14.769521 19.692695 -24.615869
Xe -14.769521 19.692695 -21.333753
Xe -14.769521 19.692695 -18.051637
Xe -14.769521 19.692695 -14.769521
Xe -14.769521 19.692695 -11.487405
Xe -14.769521 19.692695 -8.205290
Xe -14.769521 19.692695 -4.923174
Xe -14.769521 19.692695 -1.641058
Xe -14.769521 19.692695 1.641058
Xe -14.769521 19.692695 4.923174
Xe -14.769521 19.692695 8.205290
Xe -14.769521 19.692695 11.487405
Xe -14.769521 19.692695 14.769521
Xe -14.769521 19.692695 18.051637
Xe -14.769521 19.692695 21.333753
Xe -14.769521 19.692695 24.615869
Xe -14.769521 19.692695 27.897984
Xe -14.769521 21.333753 -29.539042
Xe -14.769521 21.333753 -26.256927
Xe -14.769521 21.333753 -22.974811
Xe -14.769521 21.333753 -19.692695
Xe -14.769521 21.333753 -16.410579
Xe -14.769521 21.333753 -13.128463
Xe -14.769521 21.333753 -9.846347
Xe -14.769521 21.333753 -6.564232
Xe -14.769521 21.333753 -3.282116
Xe -14.769521 21.333753 0.000000
Xe -14.769521 21.333753 3.282116
Xe -14.769521 21.333753 6.564232
Xe -14.769521 21.333753 9.846347
Xe -14.769521 21.333753 13.128463
Xe -14.769521 21.333753 16.410579
Xe -14.769521 21.333753 19.692695
Xe -14.769521 21.333753 22.974811
Xe -14.769521 21.333753 26.256927
Xe -14.769521 21.333753 29.539042
Xe -14.769521 22.974811 -27.897984
Xe -14.769521 22.974811 -24.615869
Xe -14.769521 22.974811 -21.333753
Xe -14.769521 22.974811 -18.051637
Xe -14.769521 22.974811 -14.769521
Xe -14.769521 22.974811 -11.487405
Xe -14.769521 22.974811 -8.205290
Xe -14.769521 22.974811 -4.923174
Xe -14.769521 22.974811 -1.641058
Xe -14.769521 22.974811 1.641058
Xe -14.769521 22.974811 4.923174
Xe -14.769521 22.974811 8.205290
Xe -14.769521 22.974811 11.487405
Xe -14.769521 22.974811 14.769521
Xe -14.769521 22.974811 18.051637
Xe -14.769521 22.974811 21.333753
Xe -14.769521 22.974811 24.615869
Xe -14.769521 22.974811 27.897984
Xe -14.769521 24.615869 -29.539042
Xe -14.769521 24.615869 -26.256927
Xe -14.769521 24.615869 -22.974811
Xe -14.769521 24.615869 -19.692695
Xe -14.769521 24.615869 -16.410579
Xe -14.769521 24.615869 -13.128463
Xe -14.769521 24.615869 -9.846347
Xe -14.769521 24.615869 -6.564232
Xe -14.769521 24.615869 -3.282116
Xe -14.769521 24.615869 0.000000
Xe -14.769521 24.615869 3.282116
Xe -14.769521 24.615869 6.564232
Xe -14.769521 24.615869 9.846347
Xe -14.769521 24.615869 13.128463
Xe -14.769521 24.615869 16.410579
Xe -14.769521 24.615869 19.692695
Xe -14.769521 24.615869 22.974811
Xe -14.769521 24.615869 26.256927
Xe -14.769521 24.615869 29.539042
Xe -14.769521 26.256927 -27.897984
Xe -14.769521 26.256927 -24.615869
Xe -14.769521 26.256927 -21.333753
Xe -14.769521 26.256927 -18.051637
Xe -14.769521 26.256927 -14.769521
Xe -14.769521 26.256927 -11.487405
Xe -14.769521 26.256927 -8.205290
Xe -14.769521 26.256927 -4.923174
Xe -14.769521 26.256927 -1.641058
Xe -14.769521 26.256927 1.641058
Xe -14.769521 26.256927 4.923174
Xe -14.769521 26.256927 8.205290
Xe -14.769521 26.256927 11.487405
Xe -14.769521 26.256927 14.769521
Xe -14.769521 26.256927 18.051637
Xe -14.769521 26.256927 21.333753
Xe -14.769521 26.256927 24.615869
Xe -14.769521 26.256927 27.897984
Xe -14.769521 27.897984 -29.539042
Xe -14.769521 27.897984 -26.256927
Xe -14.769521 27.897984 -22.974811
Xe -14.769521 27.897984 -19.692695
Xe -14.769521 27.897984 -16.410579
Xe -14.769521 27.897984 -13.128463
Xe -14.769521 27.897984 -9.846347
Xe -14.769521 27.897984 -6.564232
Xe -14.769521 27.897984 -3.282116
Xe -14.769521 27.897984 0.000000
Xe -14.769521 27.897984 3.282116
Xe -14.769521 27.897984 6.564232
Xe -14.769521 27.897984 9.846347
Xe -14.769521 27.897984 13.128463
Xe -14.769521 27.897984 16.410579
Xe -14.769521 27.897984 19.692695
Xe -14.769521 27.897984 22.974811
Xe -14.769521 27.897984 26.256927
Xe -14.769521 27.897984 29.539042
Xe -14.769521 29.539042 -27.897984
Xe -14.769521 29.539042 -24.615869
Xe -14.769521 29.539042 -21.333753
Xe -14.769521 29.539042 -18.051637
Xe -14.769521 29.539042 -14.769521
Xe -14.769521 29.539042 -11.487405
Xe -14.769521 29.539042 -8.205290
Xe -14.769521 29.539042 -4.923174
Xe -14.769521 29.539042 -1.641058
Xe -14.769521 29.539042 1.641058
Xe -14.769521 29.539042 4.923174
Xe -14.769521 29.539042 8.205290
Xe -14.769521 29.539042 11.487405
Xe -14.769521 29.539042 14.769521
Xe -14.769521 29.539042 18.051637
Xe -14.769521 29.539042 21.333753
Xe -14.769521 29.539042 24.615869
Xe -14.769521 29.539042 27.897984
Xe -13.128463 -29.539042 -29.539042
Xe -13.128463 -29.539042 -26.256927
Xe -13.128463 -29.539042 -22.974811
Xe -13.128463 -29.539042 -19.692695
Xe -13.128463 -29.539042 -16.410579
Xe -13.128463 -29.539042 -13.128463
Xe -13.128463 -29.539042 -9.846347
Xe -13.128463 -29.539042 -6.564232
Xe -13.128463 -29.539042 -3.282116
Xe -13.128463 -29.539042 0.000000
Xe -13.128463 -29.539042 3.282116
Xe -13.128463 -29.539042 6.564232
Xe -13.128463 -29.539042 9.846347
Xe -13.128463 -29.539042 13.128463
Xe -13.128463 -29.539042 16.410579
Xe -13.128463 -29.539042 19.692695
Xe -13.128463 -29.539042 22.974811
Xe -13.128463 -29.539042 26.256927
Xe -13.128463 -29.539042 29.539042
Xe -13.128463 -27.897984 -27.897984
Xe -13.128463 -27.897984 -24.615869
Xe -13.128463 -27.897984 -21.333753
Xe -13.128463 -27.897984 -18.051637
Xe -13.128463 -27.897984 -14.769521
Xe -13.128463 -27.897984 -11.487405
Xe -13.128463 -27.897984 -8.205290
Xe -13.128463 -27.897984 -4.923174
Xe -13.128463 -27.897984 -1.641058
Xe -13.128463 -27.897984 1.641058
Xe -13.128463 -27.897984 4.923174
Xe -13.128463 -27.897984 8.205290
Xe -13.128463 -27.897984 11.487405
Xe -13.128463 -27.897984 14.769521
Xe -13.128463 -27.897984 18.051637
Xe -13.128463 -27.897984 21.333753
Xe -13.128463 -27.897984 24.615869
Xe -13.128463 -27.897984 27.897984
Xe -13.128463 -26.256927 -29.539042
Xe -13.128463 -26.256927 -26.256927
Xe -13.128463 -26.256927 -22.974811
Xe -13.128463 -26.256927 -19.692695
Xe -13.128463 -26.256927 -16.410579
Xe -13.128463 -26.256927 -13.128463
Xe -13.128463 -26.256927 -9.846347
Xe -13.128463 -26.256927 -6.564232
Xe -13.128463 -26.256927 -3.282116
Xe -13.128463 -26.256927 0.000000
Xe -13.128463 -26.256927 3.282116
Xe -13.128463 -26.256927 6.564232
Xe -13.128463 -26.256927 9.846347
Xe -13.128463 -26.256927 13.128463
Xe -13.128463 -26.256927 16.410579
Xe -13.128463 -26.256927 19.692695
Xe -13.128463 -26.256927 22.974811
Xe -13.128463 -26.256927 26.256927
Xe -13.128463 -26.256927 29.539042
Xe -13.128463 -24.615869 -27.897984
Xe -13.128463 -24.615869 -24.615869
Xe -13.128463 -24.615869 -21.333753
Xe -13.128463 -24.615869 -18.051637
Xe -13.128463 -24.615869 -14.769521
Xe -13.128463 -24.615869 -11.487405
Xe -13.128463 -24.615869 -8.205290
Xe -13.128463 -24.615869 -4.923174
Xe -13.128463 -24.615869 -1.641058
Xe -13.128463 -24.615869 1.641058
Xe -13.128463 -24.615869 4.923174
Xe -13.128463 -24.615869 8.205290
Xe -13.128463 -24.615869 11.487405
Xe -13.128463 -24.615869 14.769521
Xe -13.128463 -24.615869 18.051637
Xe -13.128463 -24.615869 21.333753
Xe -13.128463 -24.615869 24.615869
Xe -13.128463 -24.615869 27.897984
Xe -13.128463 -22.974811 -29.539042
Xe -13.128463 -22.974811 -26.256927
Xe -13.128463 -22.974811 -22.974811
Xe -13.128463 -22.974811 -19.692695
Xe -13.128463 -22.974811 -16.410579
Xe -13.128463 -22.974811 -13.128463
Xe -13.128463 -22.974811 -9.846347
Xe -13.128463 -22.974811 -6.564232
Xe -13.128463 -22.974811 -3.282116
Xe -13.128463 -22.974811 0.000000
Xe -13.128463 -22.974811 3.282116
Xe -13.128463 -22.974811 6.564232
Xe -13.128463 -22.974811 9.846347
Xe -13.128463 -22.974811 13.128463
Xe -13.128463 -22.974811 16.410579
Xe -13.128463 -22.974811 19.692695
Xe -13.128463 -22.974811 22.974811
Xe -13.128463 -22.974811 26.256927
Xe -13.128463 -22.974811 29.539042
Xe -13.128463 -21.333753 -27.897984
Xe -13.128463 -21.333753 -24.615869
Xe -13.128463 -21.333753 -21.333753
Xe -13.128463 -21.333753 -18.051637
Xe -13.128463 -21.333753 -14.769521
Xe -13.128463 -21.333753 -11.487405
Xe -13.128463 -21.333753 -8.205290
Xe -13.128463 -21.333753 -4.923174
Xe -13.128463 -21.333753 -1.641058
Xe -13.128463 -21.333753 1.641058
Xe -13.128463 -21.333753 4.923174
Xe -13.128463 -21.333753 8.205290
Xe -13.128463 -21.333753 11.487405
Xe -13.128463 -21.333753 14.769521
Xe -13.128463 -21.333753 18.051637
Xe -13.128463 -21.333753 21.333753
Xe -13.128463 -21.333753 24.615869
Xe -13.128463 -21.333753 27.897984
Xe -13.128463 -19.692695 -29.539042
Xe -13.128463 -19.692695 -26.256927
Xe -13.128463 -19.692695 -22.974811
Xe -13.128463 -19.692695 -19.692695
Xe -13.128463 -19.692695 -16.410579
Xe -13.128463 -19.692695 -13.128463
Xe -13.128463 -19.692695 -9.846347
Xe -13.128463 -19.692695 -6.564232
Xe -13.128463 -19.692695 -3.282116
Xe -13.128463 -19.692695 0.000000
Xe -13.128463 -19.692695 3.282116
Xe -13.128463 -19.692695 6.564232
Xe -13.128463 -19.692695 9.846347
Xe -13.128463 -19.692695 13.128463
Xe -13.128463 -19.692695 16.410579
Xe -13.128463 -19.692695 19.692695
Xe -13.128463 -19.692695 22.974811
Xe -13.128463 -19.692695 26.256927
Xe -13.128463 -19.692695 29.539042
Xe -13.128463 -18.051637 -27.897984
Xe -13.128463 -18.051637 -24.615869
Xe -13.128463 -18.051637 -21.333753
Xe -13.128463 -18.051637 -18.051637
Xe -13.128463 -18.051637 -14.769521
Xe -13.128463 -18.051637 -11.487405
Xe -13.128463 -18.051637 -8.205290
Xe -13.128463 -18.051637 -4.923174
Xe -13.128463 -18.051637 -1.641058
Xe -13.128463 -18.051637 1.641058
Xe -13.128463 -18.051637 4.923174
Xe -13.128463 -18.051637 8.205290
Xe -13.128463 -18.051637 11.487405
Xe -13.128463 -18.051637 14.769521
Xe -13.128463 -18.051637 18.051637
Xe -13.128463 -18.051637 21.333753
Xe -13.128463 -18.051637 24.615869
Xe -13.128463 -18.051637 27.897984
Xe -13.128463 -16.410579 -29.539042
Xe -13.128463 -16.410579 -26.256927
Xe -13.128463 -16.410579 -22.974811
Xe -13.128463 -16.410579 -19.692695
Xe -13.128463 -16.410579 -16.410579
Xe -13.128463 -16.410579 -13.128463
Xe -13.128463 -16.410579 -9.846347
Xe -13.128463 -16.410579 -6.564232
Xe -13.128463 -16.410579 -3.282116
Xe -13.128463 -16.410579 0.000000
Xe -13.128463 -16.410579 3.282116
Xe -13.128463 -16.410579 6.564232
Xe -13.128463 -16.410579 9.846347
Xe -13.128463 -16.410579 13.128463
Xe -13.128463 -16.410579 16.410579
Xe -13.128463 -16.410579 19.692695
Xe -13.128463 -16.410579 22.974811
Xe -13.128463 -16.410579 26.256927
Xe -13.128463 -16.410579 29.539042
Xe -13.128463 -14.769521 -27.897984
Xe -13.128463 -14.769521 -24.615869
Xe -13.128463 -14.769521 -21.333753
Xe -13.128463 -14.769521 -18.051637
Xe -13.128463 -14.769521 -14.769521
Xe -13.128463 -14.769521 -11.487405
Xe -13.128463 -14.769521 -8.205290
Xe -13.128463 -14.769521 -4.923174
Xe -13.128463 -14.769521 -1.641058
Xe -13.128463 -14.769521 1.641058
Xe -13.128463 -14.769521 4.923174
Xe -13.128463 -14.769521 8.205290
Xe -13.128463 -14.769521 11.487405
Xe -13.128463 -14.769521 14.769521
Xe -13.128463 -14.769521 18.051637
Xe -13.128463 -14.769521 21.333753
Xe -13.128463 -14.769521 24.615869
Xe -13.128463 -14.769521 27.897984
Xe -13.128463 -13.128463 -29.539042
Xe -13.128463 -13.128463 -26.256927
Xe -13.128463 -13.128463 -22.974811
Xe -13.128463 -13.128463 -19.692695
Xe -13.128463 -13.128463 -16.410579
Xe -13.128463 -13.128463 -13.128463
Xe -13.128463 -13.128463 -9.846347
Xe -13.128463 -13.128463 -6.564232
Xe -13.128463 -13.128463 -3.282116
Xe -13.128463 -13.128463 0.000000
Xe -13.128463 -13.128463 3.282116
Xe -13.128463 -13.128463 6.564232
Xe -13.128463 -13.128463 9.846347
Xe -13.128463 -13.128463 13.128463
Xe -13.128463 -13.128463 16.410579
Xe -13.128463 -13.128463 19.692695
Xe -13.128463 -13.128463 22.974811
Xe -13.128463 -13.128463 26.256927
Xe -13.128463 -13.128463 29.539042
Xe -13.128463 -11.487405 -27.897984
Xe -13.128463 -11.487405 -24.615869
Xe -13.128463 -11.487405 -21.333753
Xe -13.128463 -11.487405 -18.051637
Xe -13.128463 -11.487405 -14.769521
Xe -13.128463 -11.487405 -11.487405
Xe -13.128463 -11.487405 -8.205290
Xe -13.128463 -11.487405 -4.923174
Xe -13.128463 -11.487405 -1.641058
Xe -13.128463 -11.487405 1.641058
Xe -13.128463 -11.487405 4.923174
Xe -13.128463 -11.487405 8.205290
Xe -13.128463 -11.487405 11.487405
Xe -13.128463 -11.487405 14.769521
Xe -13.128463 -11.487405 18.051637
Xe -13.128463 -11.487405 21.333753
Xe -13.128463 -11.487405 24.615869
Xe -13.128463 -11.487405 27.897984
Xe -13.128463 -9.846347 -29.539042
Xe -13.128463 -9.846347 -26.256927
Xe -13.128463 -9.846347 -22.974811
Xe -13.128463 -9.846347 -19.692695
Xe -13.128463 -9.846347 -16.410579
Xe -13.128463 -9.846347 -13.128463
Xe -13.128463 -9.846347 -9.846347
Xe -13.128463 -9.846347 -6.564232
Xe -13.128463 -9.846347 -3.282116
Xe -13.128463 -9.846347 0.000000
Xe -13.128463 -9.846347 3.282116
Xe -13.128463 -9.846347 6.564232
Xe -13.128463 -9.846347 9.846347
Xe -13.128463 -9.846347 13.128463
Xe -13.128463 -9.846347 16.410579
Xe -13.128463 -9.846347 19.692695
Xe -13.128463 -9.846347 22.974811
Xe -13.128463 -9.846347 26.256927
Xe -13.128463 -9.846347 29.539042
Xe -13.128463 -8.205290 -27.897984
Xe -13.128463 -8.205290 -24.615869
Xe -13.128463 -8.205290 -21.333753
Xe -13.128463 -8.205290 -18.051637
Xe -13.128463 -8.205290 -14.769521
Xe -13.128463 -8.205290 -11.487405
Xe -13.128463 -8.205290 -8.205290
Xe -13.128463 -8.205290 -4.923174
Xe -13.128463 -8.205290 -1.641058
Xe -13.128463 -8.205290 1.641058
Xe -13.128463 -8.205290 4.923174
Xe -13.128463 -8.205290 8.205290
Xe -13.128463 -8.205290 11.487405
Xe -13.128463 -8.205290 14.769521
Xe -13.128463 -8.205290 18.051637
Xe -13.128463 -8.205290 21.333753
Xe -13.128463 -8.205290 24.615869
Xe -13.128463 -8.205290 27.897984
Xe -13.128463 -6.564232 -29.539042
Xe -13.128463 -6.564232 -26.256927
Xe -13.128463 -6.564232 -22.974811
Xe -13.128463 -6.564232 -19.692695
Xe -13.128463 -6.564232 -16.410579
Xe -13.128463 -6.564232 -13.128463
Xe -13.128463 -6.564232 -9.846347
Xe -13.128463 -6.564232 -6.564232
Xe -13.128463 -6.564232 -3.282116
Xe -13.128463 -6.564232 0.000000
Xe -13.128463 -6.564232 3.282116
Xe -13.128463 -6.564232 6.564232
Xe -13.128463 -6.564232 9.846347
Xe -13.128463 -6.564232 13.128463
Xe -13.128463 -6.564232 16.410579
Xe -13.128463 -6.564232 19.692695
Xe -13.128463 -6.564232 22.974811
Xe -13.128463 -6.564232 26.256927
Xe -13.128463 -6.564232 29.539042
Xe -13.128463 -4.923174 -27.897984
Xe -13.128463 -4.923174 -24.615869
Xe -13.128463 -4.923174 -21.333753
Xe -13.128463 -4.923174 -18.051637
Xe -13.128463 -4.923174 -14.769521
Xe -13.128463 -4.923174 -11.487405
Xe -13.128463 -4.923174 -8.205290
Xe -13.128463 -4.923174 -4.923174
Xe -13.128463 -4.923174 -1.641058
Xe -13.128463 -4.923174 1.641058
Xe -13.128463 -4.923174 4.923174
Xe -13.128463 -4.923174 8.205290
Xe -13.128463 -4.923174 11.487405
Xe -13.128463 -4.923174 14.769521
Xe -13.128463 -4.923174 18.051637
Xe -13.128463 -4.923174 21.333753
Xe -13.128463 -4.923174 24.615869
Xe -13.128463 -4.923174 27.897984
Xe -13.128463 -3.282116 -29.539042
Xe -13.128463 -3.282116 -26.256927
Xe -13.128463 -3.282116 -22.974811
Xe -13.128463 -3.282116 -19.692695
Xe -13.128463 -3.282116 -16.410579
Xe -13.128463 -3.282116 -13.128463
Xe -13.128463 -3.282116 -9.846347
Xe -13.128463 -3.282116 -6.564232
Xe -13.128463 -3.282116 -3.282116
Xe -13.128463 -3.282116 0.000000
Xe -13.128463 -3.282116 3.282116
Xe -13.128463 -3.282116 6.564232
Xe -13.128463 -3.282116 9.846347
Xe -13.128463 -3.282116 13.128463
Xe -13.128463 -3.282116 16.410579
Xe -13.128463 -3.282116 19.692695
Xe -13.128463 -3.282116 22.974811
Xe -13.128463 -3.282116 26.256927
Xe -13.128463 -3.282116 29.539042
Xe -13.128463 -1.641058 -27.897984
Xe -13.128463 -1.641058 -24.615869
Xe -13.128463 -1.641058 -21.333753
Xe -13.128463 -1.641058 -18.051637
Xe -13.128463 -1.641058 -14.769521
Xe -13.128463 -1.641058 -11.487405
Xe -13.128463 -1.641058 -8.205290
Xe -13.128463 -1.641058 -4.923174
Xe -13.128463 -1.641058 -1.641058
Xe -13.128463 -1.641058 1.641058
Xe -13.128463 -1.641058 4.923174
Xe -13.128463 -1.641058 8.205290
Xe -13.128463 -1.641058 11.487405
Xe -13.128463 -1.641058 14.769521
Xe -13.128463 -1.641058 18.051637
Xe -13.128463 -1.641058 21.333753
Xe -13.128463 -1.641058 24.615869
Xe -13.128463 -1.641058 27.897984
Xe -13.128463 0.000000 -29.539042
Xe -13.128463 0.000000 -26.256927
Xe -13.128463 0.000000 -22.974811
Xe -13.128463 0.000000 -19.692695
Xe -13.128463 0.000000 -16.410579
Xe -13.128463 0.000000 -13.128463
Xe -13.128463 0.000000 -9.846347
Xe -13.128463 0.000000 -6.564232
Xe -13.128463 0.000000 -3.282116
Xe -13.128463 0.000000 0.000000
Xe -13.128463 0.000000 3.282116
Xe -13.128463 0.000000 6.564232
Xe -13.128463 0.000000 9.846347
Xe -13.128463 0.000000 13.128463
Xe -13.128463 0.000000 16.410579
Xe -13.128463 0.000000 19.692695
Xe -13.128463 0.000000 22.974811
Xe -13.128463 0.000000 26.256927
Xe -13.128463 0.000000 29.539042
Xe -13.128463 1.641058 -27.897984
Xe -13.128463 1.641058 -24.615869
Xe -13.128463 1.641058 -21.333753
Xe -13.128463 1.641058 -18.051637
Xe -13.128463 1.641058 -14.769521
Xe -13.128463 1.641058 -11.487405
Xe -13.128463 1.641058 -8.205290
Xe -13.128463 1.641058 -4.923174
Xe -13.128463 1.641058 -1.641058
Xe -13.128463 1.641058 1.641058
Xe -13.128463 1.641058 4.923174
Xe -13.128463 1.641058 8.205290
Xe -13.128463 1.641058 11.487405
Xe -13.128463 1.641058 14.769521
Xe -13.128463 1.641058 18.051637
Xe -13.128463 1.641058 21.333753
Xe -13.128463 1.641058 24.615869
Xe -13.128463 1.641058 27.897984
Xe -13.128463 3.282116 -29.539042
Xe -13.128463 3.282116 -26.256927
Xe -13.128463 3.282116 -22.974811
Xe -13.128463 3.282116 -19.692695
Xe -13.128463 3.282116 -16.410579
Xe -13.128463 3.282116 -13.128463
Xe -13.128463 3.282116 -9.846347
Xe -13.128463 3.282116 -6.564232
Xe -13.128463 3.282116 -3.282116
Xe -13.128463 3.282116 0.000000
Xe -13.128463 3.282116 3.282116
Xe -13.128463 3.282116 6.564232
Xe -13.128463 3.282116 9.846347
Xe -13.128463 3.282116 13.128463
Xe -13.128463 3.282116 16.410579
Xe -13.128463 3.282116 19.692695
Xe -13.128463 3.282116 22.974811
Xe -13.128463 3.282116 26.256927
Xe -13.128463 3.282116 29.539042
Xe -13.128463 4.923174 -27.897984
Xe -13.128463 4.923174 -24.615869
Xe -13.128463 4.923174 -21.333753
Xe -13.128463 4.923174 -18.051637
Xe -13.128463 4.923174 -14.769521
Xe -13.128463 4.923174 -11.487405
Xe -13.128463 4.923174 -8.205290
Xe -13.128463 4.923174 -4.923174
Xe -13.128463 4.923174 -1.641058
Xe -13.128463 4.923174 1.641058
Xe -13.128463 4.923174 4.923174
Xe -13.128463 4.923174 8.205290
Xe -13.128463 4.923174 11.487405
Xe -13.128463 4.923174 14.769521
Xe -13.128463 4.923174 18.051637
Xe -13.128463 4.923174 21.333753
Xe -13.128463 4.923174 24.615869
Xe -13.128463 4.923174 27.897984
Xe -13.128463 6.564232 -29.539042
Xe -13.128463 6.564232 -26.256927
Xe -13.128463 6.564232 -22.974811
Xe -13.128463 6.564232 -19.692695
Xe -13.128463 6.564232 -16.410579
Xe -13.128463 6.564232 -13.128463
Xe -13.128463 6.564232 -9.846347
Xe -13.128463 6.564232 -6.564232
Xe -13.128463 6.564232 -3.282116
Xe -13.128463 6.564232 0.000000
Xe -13.128463 6.564232 3.282116
Xe -13.128463 6.564232 6.564232
Xe -13.128463 6.564232 9.846347
Xe -13.128463 6.564232 13.128463
Xe -13.128463 6.564232 16.410579
Xe -13.128463 6.564232 19.692695
Xe -13.128463 6.564232 22.974811
Xe -13.128463 6.564232 26.256927
Xe -13.128463 6.564232 29.539042
Xe -13.128463 8.205290 -27.897984
Xe -13.128463 8.205290 -24.615869
Xe -13.128463 8.205290 -21.333753
Xe -13.128463 8.205290 -18.051637
Xe -13.128463 8.205290 -14.769521
Xe -13.128463 8.205290 -11.487405
Xe -13.128463 8.205290 -8.205290
Xe -13.128463 8.205290 -4.923174
Xe -13.128463 8.205290 -1.641058
Xe -13.128463 8.205290 1.641058
Xe -13.128463 8.205290 4.923174
Xe -13.128463 8.205290 8.205290
Xe -13.128463 8.205290 11.487405
Xe -13.128463 8.205290 14.769521
Xe -13.128463 8.205290 18.051637
Xe -13.128463 8.205290 21.333753
Xe -13.128463 8.205290 24.615869
Xe -13.128463 8.205290 27.897984
Xe -13.128463 9.846347 -29.539042
Xe -13.128463 9.846347 -26.256927
Xe -13.128463 9.846347 -22.974811
Xe -13.128463 9.846347 -19.692695
Xe -13.128463 9.846347 -16.410579
Xe -13.128463 9.846347 -13.128463
Xe -13.128463 9.846347 -9.846347
Xe -13.128463 9.846347 -6.564232
Xe -13.128463 9.846347 -3.282116
Xe -13.128463 9.846347 0.000000
Xe -13.128463 9.846347 3.282116
Xe -13.128463 9.846347 6.564232
Xe -13.128463 9.846347 9.846347
Xe -13.128463 9.846347 13.128463
Xe -13.128463 9.846347 16.410579
Xe -13.128463 9.846347 19.692695
Xe -13.128463 9.846347 22.974811
Xe -13.128463 9.846347 26.256927
Xe -13.128463 9.846347 29.539042
Xe -13.128463 11.487405 -27.897984
Xe -13.128463 11.487405 -24.615869
Xe -13.128463 11.487405 -21.333753
Xe -13.128463 11.487405 -18.051637
Xe -13.128463 11.487405 -14.769521
Xe -13.128463 11.487405 -11.487405
Xe -13.128463 11.487405 -8.205290
Xe -13.128463 11.487405 -4.923174
Xe -13.128463 11.487405 -1.641058
Xe -13.128463 11.487405 1.641058
Xe -13.128463 11.487405 4.923174
Xe -13.128463 11.487405 8.205290
Xe -13.128463 11.487405 11.487405
Xe -13.128463 11.487405 14.769521
Xe -13.128463 11.487405 18.051637
Xe -13.128463 11.487405 21.333753
Xe -13.128463 11.487405 24.615869
Xe -13.128463 11.487405 27.897984
Xe -13.128463 13.128463 -29.539042
Xe -13.128463 13.128463 -26.256927
Xe -13.128463 13.128463 -22.974811
Xe -13.128463 13.128463 -19.692695
Xe -13.128463 13.128463 -16.410579
Xe -13.128463 13.128463 -13.128463
Xe -13.128463 13.128463 -9.846347
Xe -13.128463 13.128463 -6.564232
Xe -13.128463 13.128463 -3.282116
Xe -13.128463 13.128463 0.000000
Xe -13.128463 13.128463 3.282116
Xe -13.128463 13.128463 6.564232
Xe -13.128463 13.128463 9.846347
Xe -13.128463 13.128463 13.128463
Xe -13.128463 13.128463 16.410579
Xe -13.128463 13.128463 19.692695
Xe -13.128463 13.128463 22.974811
Xe -13.128463 13.128463 26.256927
Xe -13.128463 13.128463 29.539042
Xe -13.128463 14.769521 -27.897984
Xe -13.128463 14.769521 -24.615869
Xe -13.128463 14.769521 -21.333753
Xe -13.128463 14.769521 -18.051637
Xe -13.128463 14.769521 -14.769521
Xe -13.128463 14.769521 -11.487405
Xe -13.128463 14.769521 -8.205290
Xe -13.128463 14.769521 -4.923174
Xe -13.128463 14.769521 -1.641058
Xe -13.128463 14.769521 1.641058
Xe -13.128463 14.769521 4.923174
Xe -13.128463 14.769521 8.205290
Xe -13.128463 14.769521 11.487405
Xe -13.128463 14.769521 14.769521
Xe -13.128463 14.769521 18.051637
Xe -13.128463 14.769521 21.333753
Xe -13.128463 14.769521 24.615869
Xe -13.128463 14.769521 27.897984
Xe -13.128463 16.410579 -29.539042
Xe -13.128463 16.410579 -26.256927
Xe -13.128463 16.410579 -22.974811
Xe -13.128463 16.410579 -19.692695
Xe -13.128463 16.410579 -16.410579
Xe -13.128463 16.410579 -13.128463
Xe -13.128463 16.410579 -9.846347
Xe -13.128463 16.410579 -6.564232
Xe -13.128463 16.410579 -3.282116
Xe -13.128463 16.410579 0.000000
Xe -13.128463 16.410579 3.282116
Xe -13.128463 16.410579 6.564232
Xe -13.128463 16.410579 9.846347
Xe -13.128463 16.410579 13.128463
Xe -13.128463 16.410579 16.410579
Xe -13.128463 16.410579 19.692695
Xe -13.128463 16.410579 22.974811
Xe -13.128463 16.410579 26.256927
Xe -13.128463 16.410579 29.539042
Xe -13.128463 18.051637 -27.897984
Xe -13.128463 18.051637 -24.615869
Xe -13.128463 18.051637 -21.333753
Xe -13.128463 18.051637 -18.051637
Xe -13.128463 18.051637 -14.769521
Xe -13.128463 18.051637 -11.487405
Xe -13.128463 18.051637 -8.205290
Xe -13.128463 18.051637 -4.923174
Xe -13.128463 18.051637 -1.641058
Xe -13.128463 18.051637 1.641058
Xe -13.128463 18.051637 4.923174
Xe -13.128463 18.051637 8.205290
Xe -13.128463 18.051637 11.487405
Xe -13.128463 18.051637 14.769521
Xe -13.128463 18.051637 18.051637
Xe -13.128463 18.051637 21.333753
Xe -13.128463 18.051637 24.615869
Xe -13.128463 18.051637 27.897984
Xe -13.128463 19.692695 -29.539042
Xe -13.128463 19.692695 -26.256927
Xe -13.128463 19.692695 -22.974811
Xe -13.128463 19.692695 -19.692695
Xe -13.128463 19.692695 -16.410579
Xe -13.128463 19.692695 -13.128463
Xe -13.128463 19.692695 -9.846347
Xe -13.128463 19.692695 -6.564232
Xe -13.128463 19.692695 -3.282116
Xe -13.128463 19.692695 0.000000
Xe -13.128463 19.692695 3.282116
Xe -13.128463 19.692695 6.564232
Xe -13.128463 19.692695 9.846347
Xe -13.128463 19.692695 13.128463
Xe -13.128463 19.692695 16.410579
Xe -13.128463 19.692695 19.692695
Xe -13.128463 19.692695 22.974811
Xe -13.128463 19.692695 26.256927
Xe -13.128463 19.692695 29.539042
Xe -13.128463 21.333753 -27.897984
Xe -13.128463 21.333753 -24.615869
Xe -13.128463 21.333753 -21.333753
Xe -13.128463 21.333753 -18.051637
Xe -13.128463 21.333753 -14.769521
Xe -13.128463 21.333753 -11.487405
Xe -13.128463 21.333753 -8.205290
Xe -13.128463 21.333753 -4.923174
Xe -13.128463 21.333753 -1.641058
Xe -13.128463 21.333753 1.641058
Xe -13.128463 21.333753 4.923174
Xe -13.128463 21.333753 8.205290
Xe -13.128463 21.333753 11.487405
Xe -13.128463 21.333753 14.769521
Xe -13.128463 21.333753 18.051637
Xe -13.128463 21.333753 21.333753
Xe -13.128463 21.333753 24.615869
Xe -13.128463 21.333753 27.897984
Xe -13.128463 22.974811 -29.539042
Xe -13.128463 22.974811 -26.256927
Xe -13.128463 22.974811 -22.974811
Xe -13.128463 22.974811 -19.692695
Xe -13.128463 22.974811 -16.410579
Xe -13.128463 22.974811 -13.128463
Xe -13.128463 22.974811 -9.846347
Xe -13.128463 22.974811 -6.564232
Xe -13.128463 22.974811 -3.282116
Xe -13.128463 22.974811 0.000000
Xe -13.128463 22.974811 3.282116
Xe -13.128463 22.974811 6.564232
Xe -13.128463 22.974811 9.846347
Xe -13.128463 22.974811 13.128463
Xe -13.128463 22.974811 16.410579
Xe -13.128463 22.974811 19.692695
Xe -13.128463 22.974811 22.974811
Xe -13.128463 22.974811 26.256927
Xe -13.128463 22.974811 29.539042
Xe -13.128463 24.615869 -27.897984
Xe -13.128463 24.615869 -24.615869
Xe -13.128463 24.615869 -21.333753
Xe -13.128463 24.615869 -18.051637
Xe -13.128463 24.615869 -14.769521
Xe -13.128463 24.615869 -11.487405
Xe -13.128463 24.615869 -8.205290
Xe -13.128463 24.615869 -4.923174
Xe -13.128463 24.615869 -1.641058
Xe -13.128463 24.615869 1.641058
Xe -13.128463 24.615869 4.923174
Xe -13.128463 24.615869 8.205290
Xe -13.128463 24.615869 11.487405
Xe -13.128463 24.615869 14.769521
Xe -13.128463 24.615869 18.051637
Xe -13.128463 24.615869 21.333753
Xe -13.128463 24.615869 24.615869
Xe -13.128463 24.615869 27.897984
Xe -13.128463 26.256927 -29.539042
Xe -13.128463 26.256927 -26.256927
Xe -13.128463 26.256927 -22.974811
Xe -13.128463 26.256927 -19.692695
Xe -13.128463 26.256927 -16.410579
Xe -13.128463 26.256927 -13.128463
Xe -13.128463 26.256927 -9.846347
Xe -13.128463 26.256927 -6.564232
Xe -13.128463 26.256927 -3.282116
Xe -13.128463 26.256927 0.000000
Xe -13.128463 26.256927 3.282116
Xe -13.128463 26.256927 6.564232
Xe -13.128463 26.256927 9.846347
Xe -13.128463 26.256927 13.128463
Xe -13.128463 26.256927 16.410579
Xe -13.128463 26.256927 19.692695
Xe -13.128463 26.256927 22.974811
Xe -13.128463 26.256927 26.256927
Xe -13.128463 26.256927 29.539042
Xe -13.128463 27.897984 -27.897984
Xe -13.128463 27.897984 -24.615869
Xe -13.128463 27.897984 -21.333753
Xe -13.128463 27.897984 -18.051637
Xe -13.128463 27.897984 -14.769521
Xe -13.128463 27.897984 -11.487405
Xe -13.128463 27.897984 -8.205290
Xe -13.128463 27.897984 -4.923174
Xe -13.128463 27.897984 -1.641058
Xe -13.128463 27.897984 1.641058
Xe -13.128463 27.897984 4.923174
Xe -13.128463 27.897984 8.205290
Xe -13.128463 27.897984 11.487405
Xe -13.128463 27.897984 14.769521
Xe -13.128463 27.897984 18.051637
Xe -13.128463 27.897984 21.333753
Xe -13.128463 27.897984 24.615869
Xe -13.128463 27.897984 27.897984
Xe -13.128463 29.539042 -29.539042
Xe -13.128463 29.539042 -26.256927
Xe -13.128463 29.539042 -22.974811
Xe -13.128463 29.539042 -19.692695
Xe -13.128463 29.539042 -16.410579
Xe -13.128463 29.539042 -13.128463
Xe -13.128463 29.539042 -9.846347
Xe -13.128463 29.539042 -6.564232
Xe -13.128463 29.539042 -3.282116
Xe -13.128463 29.539042 0.000000
Xe -13.128463 29.539042 3.282116
Xe -13.128463 29.539042 6.564232
Xe -13.128463 29.539042 9.846347
Xe -13.128463 29.539042 13.128463
Xe -13.128463 29.539042 16.410579
Xe -13.128463 29.539042 19.692695
Xe -13.128463 29.539042 22.974811
Xe -13.128463 29.539042 26.256927
Xe -13.128463 29.539042 29.539042
Xe -11.487405 -29.539042 -27.897984
Xe -11.487405 -29.539042 -24.615869
Xe -11.487405 -29.539042 -21.333753
Xe -11.487405 -29.539042 -18.051637
Xe -11.487405 -29.539042 -14.769521
Xe -11.487405 -29.539042 -11.487405
Xe -11.487405 -29.539042 -8.205290
Xe -11.487405 -29.539042 -4.923174
Xe -11.487405 -29.539042 -1.641058
Xe -11.487405 -29.539042 1.641058
Xe -11.487405 -29.539042 4.923174
Xe -11.487405 -29.539042 8.205290
Xe -11.487405 -29.539042 11.487405
Xe -11.487405 -29.539042 14.769521
Xe -11.487405 -29.539042 18.051637
Xe -11.487405 -29.539042 21.333753
Xe -11.487405 -29.539042 24.615869
Xe -11.487405 -29.539042 27.897984
Xe -11.487405 -27.897984 -29.539042
Xe -11.487405 -27.897984 -26.256927
Xe -11.487405 -27.897984 -22.974811
Xe -11.487405 -27.897984 -19.692695
Xe -11.487405 -27.897984 -16.410579
Xe -11.487405 -27.897984 -13.128463
Xe -11.487405 -27.897984 -9.846347
Xe -11.487405 -27.897984 -6.564232
Xe -11.487405 -27.897984 -3.282116
Xe -11.487405 -27.897984 0.000000
Xe -11.487405 -27.897984 3.282116
Xe -11.487405 -27.897984 6.564232
Xe -11.487405 -27.897984 9.846347
Xe -11.487405 -27.897984 13.128463
Xe -11.487405 -27.897984 16.410579
Xe -11.487405 -27.897984 19.692695
Xe -11.487405 -27.897984 22.974811
Xe -11.487405 -27.897984 26.256927
Xe -11.487405 -27.897984 29.539042
Xe -11.487405 -26.256927 -27.897984
Xe -11.487405 -26.256927 -24.615869
Xe -11.487405 -26.256927 -21.333753
Xe -11.487405 -26.256927 -18.051637
Xe -11.487405 -26.256927 -14.769521
Xe -11.487405 -26.256927 -11.487405
Xe -11.487405 -26.256927 -8.205290
Xe -11.487405 -26.256927 -4.923174
Xe -11.487405 -26.256927 -1.641058
Xe -11.487405 -26.256927 1.641058
Xe -11.487405 -26.256927 4.923174
Xe -11.487405 -26.256927 8.205290
Xe -11.487405 -26.256927 11.487405
Xe -11.487405 -26.256927 14.769521
Xe -11.487405 -26.256927 18.051637
Xe -11.487405 -26.256927 21.333753
Xe -11.487405 -26.256927 24.615869
Xe -11.487405 -26.256927 27.897984
Xe -11.487405 -24.615869 -29.539042
Xe -11.487405 -24.615869 -26.256927
Xe -11.487405 -24.615869 -22.974811
Xe -11.487405 -24.615869 -19.692695
Xe -11.487405 -24.615869 -16.410579
Xe -11.487405 -24.615869 -13.128463
Xe -11.487405 -24.615869 -9.846347
Xe -11.487405 -24.615869 -6.564232
Xe -11.487405 -24.615869 -3.282116
Xe -11.487405 -24.615869 0.000000
Xe -11.487405 -24.615869 3.282116
Xe -11.487405 -24.615869 6.564232
Xe -11.487405 -24.615869 9.846347
Xe -11.487405 -24.615869 13.128463
Xe -11.487405 -24.615869 16.410579
Xe -11.487405 -24.615869 19.692695
Xe -11.487405 -24.615869 22.974811
Xe -11.487405 -24.615869 26.256927
Xe -11.487405 -24.615869 29.539042
Xe -11.487405 -22.974811 -27.897984
Xe -11.487405 -22.974811 -24.615869
Xe -11.487405 -22.974811 -21.333753
Xe -11.487405 -22.974811 -18.051637
Xe -11.487405 -22.974811 -14.769521
Xe -11.487405 -22.974811 -11.487405
Xe -11.487405 -22.974811 -8.205290
Xe -11.487405 -22.974811 -4.923174
Xe -11.487405 -22.974811 -1.641058
Xe -11.487405 -22.974811 1.641058
Xe -11.487405 -22.974811 4.923174
Xe -11.487405 -22.974811 8.205290
Xe -11.487405 -22.974811 11.487405
Xe -11.487405 -22.974811 14.769521
Xe -11.487405 -22.974811 18.051637
Xe -11.487405 -22.974811 21.333753
Xe -11.487405 -22.974811 24.615869
Xe -11.487405 -22.974811 27.897984
Xe -11.487405 -21.333753 -29.539042
Xe -11.487405 -21.333753 -26.256927
Xe -11.487405 -21.333753 -22.974811
Xe -11.487405 -21.333753 -19.692695
Xe -11.487405 -21.333753 -16.410579
Xe -11.487405 -21.333753 -13.128463
Xe -11.487405 -21.333753 -9.846347
Xe -11.487405 -21.333753 -6.564232
Xe -11.487405 -21.333753 -3.282116
Xe -11.487405 -21.333753 0.000000
Xe -11.487405 -21.333753 3.282116
Xe -11.487405 -21.333753 6.564232
Xe -11.487405 -21.333753 9.846347
Xe -11.487405 -21.333753 13.128463
Xe -11.487405 -21.333753 16.410579
Xe -11.487405 -21.333753 19.692695
Xe -11.487405 -21.333753 22.974811
Xe -11.487405 -21.333753 26.256927
Xe -11.487405 -21.333753 29.539042
Xe -11.487405 -19.692695 -27.897984
Xe -11.487405 -19.692695 -24.615869
Xe -11.487405 -19.692695 -21.333753
Xe -11.487405 -19.692695 -18.051637
Xe -11.487405 -19.692695 -14.769521
Xe -11.487405 -19.692695 -11.487405
Xe -11.487405 -19.692695 -8.205290
Xe -11.487405 -19.692695 -4.923174
Xe -11.487405 -19.692695 -1.641058
Xe -11.487405 -19.692695 1.641058
Xe -11.487405 -19.692695 4.923174
Xe -11.487405 -19.692695 8.205290
Xe -11.487405 -19.692695 11.487405
Xe -11.487405 -19.692695 14.769521
Xe -11.487405 -19.692695 18.051637
Xe -11.487405 -19.692695 21.333753
Xe -11.487405 -19.692695 24.615869
Xe -11.487405 -19.692695 27.897984
Xe -11.487405 -18.051637 -29.539042
Xe -11.487405 -18.051637 -26.256927
Xe -11.487405 -18.051637 -22.974811
Xe -11.487405 -18.051637 -19.692695
Xe -11.487405 -18.051637 -16.410579
Xe -11.487405 -18.051637 -13.128463
Xe -11.487405 -18.051637 -9.846347
Xe -11.487405 -18.051637 -6.564232
Xe -11.487405 -18.051637 -3.282116
Xe -11.487405 -18.051637 0.000000
Xe -11.487405 -18.051637 3.282116
Xe -11.487405 -18.051637 6.564232
Xe -11.487405 -18.051637 9.846347
Xe -11.487405 -18.051637 13.128463
Xe -11.487405 -18.051637 16.410579
Xe -11.487405 -18.051637 19.692695
Xe -11.487405 -18.051637 22.974811
Xe -11.487405 -18.051637 26.256927
Xe -11.487405 -18.051637 29.539042
Xe -11.487405 -16.410579 -27.897984
Xe -11.487405 -16.410579 -24.615869
Xe -11.487405 -16.410579 -21.333753
Xe -11.487405 -16.410579 -18.051637
Xe -11.487405 -16.410579 -14.769521
Xe -11.487405 -16.410579 -11.487405
Xe -11.487405 -16.410579 -8.205290
Xe -11.487405 -16.410579 -4.923174
Xe -11.487405 -16.410579 -1.641058
Xe -11.487405 -16.410579 1.641058
Xe -11.487405 -16.410579 4.923174
Xe -11.487405 -16.410579 8.205290
Xe -11.487405 -16.410579 11.487405
Xe -11.487405 -16.410579 14.769521
Xe -11.487405 -16.410579 18.051637
Xe -11.487405 -16.410579 21.333753
Xe -11.487405 -16.410579 24.615869
Xe -11.487405 -16.410579 27.897984
Xe -11.487405 -14.769521 -29.539042
Xe -11.487405 -14.769521 -26.256927
Xe -11.487405 -14.769521 -22.974811
Xe -11.487405 -14.769521 -19.692695
Xe -11.487405 -14.769521 -16.410579
Xe -11.487405 -14.769521 -13.128463
Xe -11.487405 -14.769521 -9.846347
Xe -11.487405 -14.769521 -6.564232
Xe -11.487405 -14.769521 -3.282116
Xe -11.487405 -14.769521 0.000000
Xe -11.487405 -14.769521 3.282116
Xe -11.487405 -14.769521 6.564232
Xe -11.487405 -14.769521 9.846347
Xe -11.487405 -14.769521 13.128463
Xe -11.487405 -14.769521 16.410579
Xe -11.487405 -14.769521 19.692695
Xe -11.487405 -14.769521 22.974811
Xe -11.487405 -14.769521 26.256927
Xe -11.487405 -14.769521 29.539042
Xe -11.487405 -13.128463 -27.897984
Xe -11.487405 -13.128463 -24.615869
Xe -11.487405 -13.128463 -21.333753
Xe -11.487405 -13.128463 -18.051637
Xe -11.487405 -13.128463 -14.769521
Xe -11.487405 -13.128463 -11.487405
Xe -11.487405 -13.128463 -8.205290
Xe -11.487405 -13.128463 -4.923174
Xe -11.487405 -13.128463 -1.641058
Xe -11.487405 -13.128463 1.641058
Xe -11.487405 -13.128463 4.923174
Xe -11.487405 -13.128463 8.205290
Xe -11.487405 -13.128463 11.487405
Xe -11.487405 -13.128463 14.769521
Xe -11.487405 -13.128463 18.051637
Xe -11.487405 -13.128463 21.333753
Xe -11.487405 -13.128463 24.615869
Xe -11.487405 -13.128463 27.897984
Xe -11.487405 -11.487405 -29.539042
Xe -11.487405 -11.487405 -26.256927
Xe -11.487405 -11.487405 -22.974811
Xe -11.487405 -11.487405 -19.692695
Xe -11.487405 -11.487405 -16.410579
Xe -11.487405 -11.487405 -13.128463
Xe -11.487405 -11.487405 -9.846347
Xe -11.487405 -11.487405 -6.564232
Xe -11.487405 -11.487405 -3.282116
Xe -11.487405 -11.487405 0.000000
Xe -11.487405 -11.487405 3.282116
Xe -11.487405 -11.487405 6.564232
Xe -11.487405 -11.487405 9.846347
Xe -11.487405 -11.487405 13.128463
Xe -11.487405 -11.487405 16.410579
Xe -11.487405 -11.487405 19.692695
Xe -11.487405 -11.487405 22.974811
Xe -11.487405 -11.487405 26.256927
Xe -11.487405 -11.487405 29.539042
Xe -11.487405 -9.846347 -27.897984
Xe -11.487405 -9.846347 -24.615869
Xe -11.487405 -9.846347 -21.333753
Xe -11.487405 -9.846347 -18.051637
Xe -11.487405 -9.846347 -14.769521
Xe -11.487405 -9.846347 -11.487405
Xe -11.487405 -9.846347 -8.205290
Xe -11.487405 -9.846347 -4.923174
Xe -11.487405 -9.846347 -1.641058
Xe -11.487405 -9.846347 1.641058
Xe -11.487405 -9.846347 4.923174
Xe -11.487405 -9.846347 8.205290
Xe -11.487405 -9.846347 11.487405
Xe -11.487405 -9.846347 14.769521
Xe -11.487405 -9.846347 18.051637
Xe -11.487405 -9.846347 21.333753
Xe -11.487405 -9.846347 24.615869
Xe -11.487405 -9.846347 27.897984
Xe -11.487405 -8.205290 -29.539042
Xe -11.487405 -8.205290 -26.256927
Xe -11.487405 -8.205290 -22.974811
Xe -11.487405 -8.205290 -19.692695
Xe -11.487405 -8.205290 -16.410579
Xe -11.487405 -8.205290 -13.128463
Xe -11.487405 -8.205290 -9.846347
Xe -11.487405 -8.205290 -6.564232
Xe -11.487405 -8.205290 -3.282116
Xe -11.487405 -8.205290 0.000000
Xe -11.487405 -8.205290 3.282116
Xe -11.487405 -8.205290 6.564232
Xe -11.487405 -8.205290 9.846347
Xe -11.487405 -8.205290 13.128463
Xe -11.487405 -8.205290 16.410579
Xe -11.487405 -8.205290 19.692695
Xe -11.487405 -8.205290 22.974811
Xe -11.487405 -8.205290 26.256927
Xe -11.487405 -8.205290 29.539042
Xe -11.487405 -6.564232 -27.897984
Xe -11.487405 -6.564232 -24.615869
Xe -11.487405 -6.564232 -21.333753
Xe -11.487405 -6.564232 -18.051637
Xe -11.487405 -6.564232 -14.769521
Xe -11.487405 -6.564232 -11.487405
Xe -11.487405 -6.564232 -8.205290
Xe -11.487405 -6.564232 -4.923174
Xe -11.487405 -6.564232 -1.641058
Xe -11.487405 -6.564232 1.641058
Xe -11.487405 -6.564232 4.923174
Xe -11.487405 -6.564232 8.205290
Xe -11.487405 -6.564232 11.487405
Xe -11.487405 -6.564232 14.769521
Xe -11.487405 -6.564232 18.051637
Xe -11.487405 -6.564232 21.333753
Xe -11.487405 -6.564232 24.615869
Xe -11.487405 -6.564232 27.897984
Xe -11.487405 -4.923174 -29.539042
Xe -11.487405 -4.923174 -26.256927
Xe -11.487405 -4.923174 -22.974811
Xe -11.487405 -4.923174 -19.692695
Xe -11.487405 -4.923174 -16.410579
Xe -11.487405 -4.923174 -13.128463
Xe -11.487405 -4.923174 -9.846347
Xe -11.487405 -4.923174 -6.564232
Xe -11.487405 -4.923174 -3.282116
Xe -11.487405 -4.923174 0.000000
Xe -11.487405 -4.923174 3.282116
Xe -11.487405 -4.923174 6.564232
Xe -11.487405 -4.923174 9.846347
Xe -11.487405 -4.923174 13.128463
Xe -11.487405 -4.923174 16.410579
Xe -11.487405 -4.923174 19.692695
Xe -11.487405 -4.923174 22.974811
Xe -11.487405 -4.923174 26.256927
Xe -11.487405 -4.923174 29.539042
Xe -11.487405 -3.282116 -27.897984
Xe -11.487405 -3.282116 -24.615869
Xe -11.487405 -3.282116 -21.333753
Xe -11.487405 -3.282116 -18.051637
Xe -11.487405 -3.282116 -14.769521
Xe -11.487405 -3.282116 -11.487405
Xe -11.487405 -3.282116 -8.205290
Xe -11.487405 -3.282116 -4.923174
Xe -11.487405 -3.282116 -1.641058
Xe -11.487405 -3.282116 1.641058
Xe -11.487405 -3.282116 4.923174
Xe -11.487405 -3.282116 8.205290
Xe -11.487405 -3.282116 11.487405
Xe -11.487405 -3.282116 14.769521
Xe -11.487405 -3.282116 18.051637
Xe -11.487405 -3.282116 21.333753
Xe -11.487405 -3.282116 24.615869
Xe -11.487405 -3.282116 27.897984
Xe -11.487405 -1.641058 -29.539042
Xe -11.487405 -1.641058 -26.256927
Xe -11.487405 -1.641058 -22.974811
Xe -11.487405 -1.641058 -19.692695
Xe -11.487405 -1.641058 -16.410579
Xe -11.487405 -1.641058 -13.128463
Xe -11.487405 -1.641058 -9.846347
Xe -11.487405 -1.641058 -6.564232
Xe -11.487405 -1.641058 -3.282116
Xe -11.487405 -1.641058 0.000000
Xe -11.487405 -1.641058 3.282116
Xe -11.487405 -1.641058 6.564232
Xe -11.487405 -1.641058 9.846347
Xe -11.487405 -1.641058 13.128463
Xe -11.487405 -1.641058 16.410579
Xe -11.487405 -1.641058 19.692695
Xe -11.487405 -1.641058 22.974811
Xe -11.487405 -1.641058 26.256927
Xe -11.487405 -1.641058 29.539042
Xe -11.487405 0.000000 -27.897984
Xe -11.487405 0.000000 -24.615869
Xe -11.487405 0.000000 -21.333753
Xe -11.487405 0.000000 -18.051637
Xe -11.487405 0.000000 -14.769521
Xe -11.487405 0.000000 -11.487405
Xe -11.487405 0.000000 -8.205290
Xe -11.487405 0.000000 -4.923174
Xe -11.487405 0.000000 -1.641058
Xe -11.487405 0.000000 1.641058
Xe -11.487405 0.000000 4.923174
Xe -11.487405 0.000000 8.205290
Xe -11.487405 0.000000 11.487405
Xe -11.487405 0.000000 14.769521
Xe -11.487405 0.000000 18.051637
Xe -11.487405 0.000000 21.333753
Xe -11.487405 0.000000 24.615869
Xe -11.487405 0.000000 27.897984
Xe -11.487405 1.641058 -29.539042
Xe -11.487405 1.641058 -26.256927
Xe -11.487405 1.641058 -22.974811
Xe -11.487405 1.641058 -19.692695
Xe -11.487405 1.641058 -16.410579
Xe -11.487405 1.641058 -13.128463
Xe -11.487405 1.641058 -9.846347
Xe -11.487405 1.641058 -6.564232
Xe -11.487405 1.641058 -3.282116
Xe -11.487405 1.641058 0.000000
Xe -11.487405 1.641058 3.282116
Xe -11.487405 1.641058 6.564232
Xe -11.487405 1.641058 9.846347
Xe -11.487405 1.641058 13.128463
Xe -11.487405 1.641058 16.410579
Xe -11.487405 1.641058 19.692695
Xe -11.487405 1.641058 22.974811
Xe -11.487405 1.641058 26.256927
Xe -11.487405 1.641058 29.539042
Xe -11.487405 3.282116 -27.897984
Xe -11.487405 3.282116 -24.615869
Xe -11.487405 3.282116 -21.333753
Xe -11.487405 3.282116 -18.051637
Xe -11.487405 3.282116 -14.769521
Xe -11.487405 3.282116 -11.487405
Xe -11.487405 3.282116 -8.205290
Xe -11.487405 3.282116 -4.923174
Xe -11.487405 3.282116 -1.641058
Xe -11.487405 3.282116 1.641058
Xe -11.487405 3.282116 4.923174
Xe -11.487405 3.282116 8.205290
Xe -11.487405 3.282116 11.487405
Xe -11.487405 3.282116 14.769521
Xe -11.487405 3.282116 18.051637
Xe -11.487405 3.282116 21.333753
Xe -11.487405 3.282116 24.615869
Xe -11.487405 3.282116 27.897984
Xe -11.487405 4.923174 -29.539042
Xe -11.487405 4.923174 -26.256927
Xe -11.487405 4.923174 -22.974811
Xe -11.487405 4.923174 -19.692695
Xe -11.487405 4.923174 -16.410579
Xe -11.487405 4.923174 -13.128463
Xe -11.487405 4.923174 -9.846347
Xe -11.487405 4.923174 -6.564232
Xe -11.487405 4.923174 -3.282116
Xe -11.487405 4.923174 0.000000
Xe -11.487405 4.923174 3.282116
Xe -11.487405 4.923174 6.564232
Xe -11.487405 4.923174 9.846347
Xe -11.487405 4.923174 13.128463
Xe -11.487405 4.923174 16.410579
Xe -11.487405 4.923174 19.692695
Xe -11.487405 4.923174 22.974811
Xe -11.487405 4.923174 26.256927
Xe -11.487405 4.923174 29.539042
Xe -11.487405 6.564232 -27.897984
Xe -11.487405 6.564232 -24.615869
Xe -11.487405 6.564232 -21.333753
Xe -11.487405 6.564232 -18.051637
Xe -11.487405 6.564232 -14.769521
Xe -11.487405 6.564232 -11.487405
Xe -11.487405 6.564232 -8.205290
Xe -11.487405 6.564232 -4.923174
Xe -11.487405 6.564232 -1.641058
Xe -11.487405 6.564232 1.641058
Xe -11.487405 6.564232 4.923174
Xe -11.487405 6.564232 8.205290
Xe -11.487405 6.564232 11.487405
Xe -11.487405 6.564232 14.769521
Xe -11.487405 6.564232 18.051637
Xe -11.487405 6.564232 21.333753
Xe -11.487405 6.564232 24.615869
Xe -11.487405 6.564232 27.897984
Xe -11.487405 8.205290 -29.539042
Xe -11.487405 8.205290 -26.256927
Xe -11.487405 8.205290 -22.974811
Xe -11.487405 8.205290 -19.692695
Xe -11.487405 8.205290 -16.410579
Xe -11.487405 8.205290 -13.128463
Xe -11.487405 8.205290 -9.846347
Xe -11.487405 8.205290 -6.564232
Xe -11.487405 8.205290 -3.282116
Xe -11.487405 8.205290 0.000000
Xe -11.487405 8.205290 3.282116
Xe -11.487405 8.205290 6.564232
Xe -11.487405 8.205290 9.846347
Xe -11.487405 8.205290 13.128463
Xe -11.487405 8.205290 16.410579
Xe -11.487405 8.205290 19.692695
Xe -11.487405 8.205290 22.974811
Xe -11.487405 8.205290 26.256927
Xe -11.487405 8.205290 29.539042
Xe -11.487405 9.846347 -27.897984
Xe -11.487405 9.846347 -24.615869
Xe -11.487405 9.846347 -21.333753
Xe -11.487405 9.846347 -18.051637
Xe -11.487405 9.846347 -14.769521
Xe -11.487405 9.846347 -11.487405
Xe -11.487405 9.846347 -8.205290
Xe -11.487405 9.846347 -4.923174
Xe -11.487405 9.846347 -1.641058
Xe -11.487405 9.846347 1.641058
Xe -11.487405 9.846347 4.923174
Xe -11.487405 9.846347 8.205290
Xe -11.487405 9.846347 11.487405
Xe -11.487405 9.846347 14.769521
Xe -11.487405 9.846347 18.051637
Xe -11.487405 9.846347 21.333753
Xe -11.487405 9.846347 24.615869
Xe -11.487405 9.846347 27.897984
Xe -11.487405 11.487405 -29.539042
Xe -11.487405 11.487405 -26.256927
Xe -11.487405 11.487405 -22.974811
Xe -11.487405 11.487405 -19.692695
Xe -11.487405 11.487405 -16.410579
Xe -11.487405 11.487405 -13.128463
Xe -11.487405 11.487405 -9.846347
Xe -11.487405 11.487405 -6.564232
Xe -11.487405 11.487405 -3.282116
Xe -11.487405 11.487405 0.000000
Xe -11.487405 11.487405 3.282116
Xe -11.487405 11.487405 6.564232
Xe -11.487405 11.487405 9.846347
Xe -11.487405 11.487405 13.128463
Xe -11.487405 11.487405 16.410579
Xe -11.487405 11.487405 19.692695
Xe -11.487405 11.487405 22.974811
Xe -11.487405 11.487405 26.256927
Xe -11.487405 11.487405 29.539042
Xe -11.487405 13.128463 -27.897984
Xe -11.487405 13.128463 -24.615869
Xe -11.487405 13.128463 -21.333753
Xe -11.487405 13.128463 -18.051637
Xe -11.487405 13.128463 -14.769521
Xe -11.487405 13.128463 -11.487405
Xe -11.487405 13.128463 -8.205290
Xe -11.487405 13.128463 -4.923174
Xe -11.487405 13.128463 -1.641058
Xe -11.487405 13.128463 1.641058
Xe -11.487405 13.128463 4.923174
Xe -11.487405 13.128463 8.205290
Xe -11.487405 13.128463 11.487405
Xe -11.487405 13.128463 14.769521
Xe -11.487405 13.128463 18.051637
Xe -11.487405 13.128463 21.333753
Xe -11.487405 13.128463 24.615869
Xe -11.487405 13.128463 27.897984
Xe -11.487405 14.769521 -29.539042
Xe -11.487405 14.769521 -26.256927
Xe -11.487405 14.769521 -22.974811
Xe -11.487405 14.769521 -19.692695
Xe -11.487405 14.769521 -16.410579
Xe -11.487405 14.769521 -13.128463
Xe -11.487405 14.769521 -9.846347
Xe -11.487405 14.769521 -6.564232
Xe -11.487405 14.769521 -3.282116
Xe -11.487405 14.769521 0.000000
Xe -11.487405 14.769521 3.282116
Xe -11.487405 14.769521 6.564232
Xe -11.487405 14.769521 9.846347
Xe -11.487405 14.769521 13.128463
Xe -11.487405 14.769521 16.410579
Xe -11.487405 14.769521 19.692695
Xe -11.487405 14.769521 22.974811
Xe -11.487405 14.769521 26.256927
Xe -11.487405 14.769521 29.539042
Xe -11.487405 16.410579 -27.897984
Xe -11.487405 16.410579 -24.615869
Xe -11.487405 16.410579 -21.333753
Xe -11.487405 16.410579 -18.051637
Xe -11.487405 16.410579 -14.769521
Xe -11.487405 16.410579 -11.487405
Xe -11.487405 16.410579 -8.205290
Xe -11.487405 16.410579 -4.923174
Xe -11.487405 16.410579 -1.641058
Xe -11.487405 16.410579 1.641058
Xe -11.487405 16.410579 4.923174
Xe -11.487405 16.410579 8.205290
Xe -11.487405 16.410579 11.487405
Xe -11.487405 16.410579 14.769521
Xe -11.487405 16.410579 18.051637
Xe -11.487405 16.410579 21.333753
Xe -11.487405 16.410579 24.615869
Xe -11.487405 16.410579 27.897984
Xe -11.487405 18.051637 -29.539042
Xe -11.487405 18.051637 -26.256927
Xe -11.487405 18.051637 -22.974811
Xe -11.487405 18.051637 -19.692695
Xe -11.487405 18.051637 -16.410579
Xe -11.487405 18.051637 -13.128463
Xe -11.487405 18.051637 -9.846347
Xe -11.487405 18.051637 -6.564232
Xe -11.487405 18.051637 -3.282116
Xe -11.487405 18.051637 0.000000
Xe -11.487405 18.051637 3.282116
Xe -11.487405 18.051637 6.564232
Xe -11.487405 18.051637 9.846347
Xe -11.487405 18.051637 13.128463
Xe -11.487405 18.051637 16.410579
Xe -11.487405 18.051637 19.692695
Xe -11.487405 18.051637 22.974811
Xe -11.487405 18.051637 26.256927
Xe -11.487405 18.051637 29.539042
Xe -11.487405 19.692695 -27.897984
Xe -11.487405 19.692695 -24.615869
Xe -11.487405 19.692695 -21.333753
Xe -11.487405 19.692695 -18.051637
Xe -11.487405 19.692695 -14.769521
Xe -11.487405 19.692695 -11.487405
Xe -11.487405 19.692695 -8.205290
Xe -11.487405 19.692695 -4.923174
Xe -11.487405 19.692695 -1.641058
Xe -11.487405 19.692695 1.641058
Xe -11.487405 19.692695 4.923174
Xe -11.487405 19.692695 8.205290
Xe -11.487405 19.692695 11.487405
Xe -11.487405 19.692695 14.769521
Xe -11.487405 19.692695 18.051637
Xe -11.487405 19.692695 21.333753
Xe -11.487405 19.692695 24.615869
Xe -11.487405 19.692695 27.897984
Xe -11.487405 21.333753 -29.539042
Xe -11.487405 21.333753 -26.256927
Xe -11.487405 21.333753 -22.974811
Xe -11.487405 21.333753 -19.692695
Xe -11.487405 21.333753 -16.410579
Xe -11.487405 21.333753 -13.128463
Xe -11.487405 21.333753 -9.846347
Xe -11.487405 21.333753 -6.564232
Xe -11.487405 21.333753 -3.282116
Xe -11.487405 21.333753 0.000000
Xe -11.487405 21.333753 3.282116
Xe -11.487405 21.333753 6.564232
Xe -11.487405 21.333753 9.846347
Xe -11.487405 21.333753 13.128463
Xe -11.487405 21.333753 16.410579
Xe -11.487405 21.333753 19.692695
Xe -11.487405 21.333753 22.974811
Xe -11.487405 21.333753 26.256927
Xe -11.487405 21.333753 29.539042
Xe -11.487405 22.974811 -27.897984
Xe -11.487405 22.974811 -24.615869
Xe -11.487405 22.974811 -21.333753
Xe -11.487405 22.974811 -18.051637
Xe -11.487405 22.974811 -14.769521
Xe -11.487405 22.974811 -11.487405
Xe -11.487405 22.974811 -8.205290
Xe -11.487405 22.974811 -4.923174
Xe -11.487405 22.974811 -1.641058
Xe -11.487405 22.974811 1.641058
Xe -11.487405 22.974811 4.923174
Xe -11.487405 22.974811 8.205290
Xe -11.487405 22.974811 11.487405
Xe -11.487405 22.974811 14.769521
Xe -11.487405 22.974811 18.051637
Xe -11.487405 22.974811 21.333753
Xe -11.487405 22.974811 24.615869
Xe -11.487405 22.974811 27.897984
Xe -11.487405 24.615869 -29.539042
Xe -11.487405 24.615869 -26.256927
Xe -11.487405 24.615869 -22.974811
Xe -11.487405 24.615869 -19.692695
Xe -11.487405 24.615869 -16.410579
Xe -11.487405 24.615869 -13.128463
Xe -11.487405 24.615869 -9.846347
Xe -11.487405 24.615869 -6.564232
Xe -11.487405 24.615869 -3.282116
Xe -11.487405 24.615869 0.000000
Xe -11.487405 24.615869 3.282116
Xe -11.487405 24.615869 6.564232
Xe -11.487405 24.615869 9.846347
Xe -11.487405 24.615869 13.128463
Xe -11.487405 24.615869 16.410579
Xe -11.487405 24.615869 19.692695
Xe -11.487405 24.615869 22.974811
Xe -11.487405 24.615869 26.256927
Xe -11.487405 24.615869 29.539042
Xe -11.487405 26.256927 -27.897984
Xe -11.487405 26.256927 -24.615869
Xe -11.487405 26.256927 -21.333753
Xe -11.487405 26.256927 -18.051637
Xe -11.487405 26.256927 -14.769521
Xe -11.487405 26.256927 -11.487405
Xe -11.487405 26.256927 -8.205290
Xe -11.487405 26.256927 -4.923174
Xe -11.487405 26.256927 -1.641058
Xe -11.487405 26.256927 1.641058
Xe -11.487405 26.256927 4.923174
Xe -11.487405 26.256927 8.205290
Xe -11.487405 26.256927 11.487405
Xe -11.487405 26.256927 14.769521
Xe -11.487405 26.256927 18.051637
Xe -11.487405 26.256927 21.333753
Xe -11.487405 26.256927 24.615869
Xe -11.487405 26.256927 27.897984
Xe -11.487405 27.897984 -29.539042
Xe -11.487405 27.897984 -26.256927
Xe -11.487405 27.897984 -22.974811
Xe -11.487405 27.897984 -19.692695
Xe -11.487405 27.897984 -16.410579
Xe -11.487405 27.897984 -13.128463
Xe -11.487405 27.897984 -9.846347
Xe -11.487405 27.897984 -6.564232
Xe -11.487405 27.897984 -3.282116
Xe -11.487405 27.897984 0.000000
Xe -11.487405 27.897984 3.282116
Xe -11.487405 27.897984 6.564232
Xe -11.487405 27.897984 9.846347
Xe -11.487405 27.897984 13.128463
Xe -11.487405 27.897984 16.410579
Xe -11.487405 27.897984 19.692695
Xe -11.487405 27.897984 22.974811
Xe -11.487405 27.897984 26.256927
Xe -11.487405 27.897984 29.539042
Xe -11.487405 29.539042 -27.897984
Xe -11.487405 29.539042 -24.615869
Xe -11.487405 29.539042 -21.333753
Xe -11.487405 29.539042 -18.051637
Xe -11.487405 29.539042 -14.769521
Xe -11.487405 29.539042 -11.487405
Xe -11.487405 29.539042 -8.205290
Xe -11.487405 29.539042 -4.923174
Xe -11.487405 29.539042 -1.641058
Xe -11.487405 29.539042 1.641058
Xe -11.487405 29.539042 4.923174
Xe -11.487405 29.539042 8.205290
Xe -11.487405 29.539042 11.487405
Xe -11.487405 29.539042 14.769521
Xe -11.487405 29.539042 18.051637
Xe -11.487405 29.539042 21.333753
Xe -11.487405 29.539042 24.615869
Xe -11.487405 29.539042 27.897984
Xe -9.846347 -29.539042 -29.539042
Xe -9.846347 -29.539042 -26.256927
Xe -9.846347 -29.539042 -22.974811
Xe -9.846347 -29.539042 -19.692695
Xe -9.846347 -29.539042 -16.410579
Xe -9.846347 -29.539042 -13.128463
Xe -9.846347 -29.539042 -9.846347
Xe -9.846347 -29.539042 -6.564232
Xe -9.846347 -29.539042 -3.282116
Xe -9.846347 -29.539042 0.000000
Xe -9.846347 -29.539042 3.282116
Xe -9.846347 -29.539042 6.564232
Xe -9.846347 -29.539042 9.846347
Xe -9.846347 -29.539042 13.128463
Xe -9.846347 -29.539042 16.410579
Xe -9.846347 -29.539042 19.692695
Xe -9.846347 -29.539042 22.974811
Xe -9.846347 -29.539042 26.256927
Xe -9.846347 -29.539042 29.539042
Xe -9.846347 -27.897984 -27.897984
Xe -9.846347 -27.897984 -24.615869
Xe -9.846347 -27.897984 -21.333753
Xe -9.846347 -27.897984 -18.051637
Xe -9.846347 -27.897984 -14.769521
Xe -9.846347 -27.897984 -11.487405
Xe -9.846347 -27.897984 -8.205290
Xe -9.846347 -27.897984 -4.923174
Xe -9.846347 -27.897984 -1.641058
Xe -9.846347 -27.897984 1.641058
Xe -9.846347 -27.897984 4.923174
Xe -9.846347 -27.897984 8.205290
Xe -9.846347 -27.897984 11.487405
Xe -9.846347 -27.897984 14.769521
Xe -9.846347 -27.897984 18.051637
Xe -9.846347 -27.897984 21.333753
Xe -9.846347 -27.897984 24.615869
Xe -9.846347 -27.897984 27.897984
Xe -9.846347 -26.256927 -29.539042
Xe -9.846347 -26.256927 -26.256927
Xe -9.846347 -26.256927 -22.974811
Xe -9.846347 -26.256927 -19.692695
Xe -9.846347 -26.256927 -16.410579
Xe -9.846347 -26.256927 -13.128463
Xe -9.846347 -26.256927 -9.846347
Xe -9.846347 -26.256927 -6.564232
Xe -9.846347 -26.256927 -3.282116
Xe -9.846347 -26.256927 0.000000
Xe -9.846347 -26.256927 3.282116
Xe -9.846347 -26.256927 6.564232
Xe -9.846347 -26.256927 9.846347
Xe -9.846347 -26.256927 13.128463
Xe -9.846347 -26.256927 16.410579
Xe -9.846347 -26.256927 19.692695
Xe -9.846347 -26.256927 22.974811
Xe -9.846347 -26.256927 26.256927
Xe -9.846347 -26.256927 29.539042
Xe -9.846347 -24.615869 -27.897984
Xe -9.846347 -24.615869 -24.615869
Xe -9.846347 -24.615869 -21.333753
Xe -9.846347 -24.615869 -18.051637
Xe -9.846347 -24.615869 -14.769521
Xe -9.846347 -24.615869 -11.487405
Xe -9.846347 -24.615869 -8.205290
Xe -9.846347 -24.615869 -4.923174
Xe -9.846347 -24.615869 -1.641058
Xe -9.846347 -24.615869 1.641058
Xe -9.846347 -24.615869 4.923174
Xe -9.846347 -24.615869 8.205290
Xe -9.846347 -24.615869 11.487405
Xe -9.846347 -24.615869 14.769521
Xe -9.846347 -24.615869 18.051637
Xe -9.846347 -24.615869 21.333753
Xe -9.846347 -24.615869 24.615869
Xe -9.846347 -24.615869 27.897984
Xe -9.846347 -22.974811 -29.539042
Xe -9.846347 -22.974811 -26.256927
Xe -9.846347 -22.974811 -22.974811
Xe -9.846347 -22.974811 -19.692695
Xe -9.846347 -22.974811 -16.410579
Xe -9.846347 -22.974811 -13.128463
Xe -9.846347 -22.974811 -9.846347
Xe -9.846347 -22.974811 -6.564232
Xe -9.846347 -22.974811 -3.282116
Xe -9.846347 -22.974811 0.000000
Xe -9.846347 -22.974811 3.282116
Xe -9.846347 -22.974811 6.564232
Xe -9.846347 -22.974811 9.846347
Xe -9.846347 -22.974811 13.128463
Xe -9.846347 -22.974811 16.410579
Xe -9.846347 -22.974811 19.692695
Xe -9.846347 -22.974811 22.974811
Xe -9.846347 -22.974811 26.256927
Xe -9.846347 -22.974811 29.539042
Xe -9.846347 -21.333753 -27.897984
Xe -9.846347 -21.333753 -24.615869
Xe -9.846347 -21.333753 -21.333753
Xe -9.846347 -21.333753 -18.051637
Xe -9.846347 -21.333753 -14.769521
Xe -9.846347 -21.333753 -11.487405
Xe -9.846347 -21.333753 -8.205290
Xe -9.846347 -21.333753 -4.923174
Xe -9.846347 -21.333753 -1.641058
Xe -9.846347 -21.333753 1.641058
Xe -9.846347 -21.333753 4.923174
Xe -9.846347 -21.333753 8.205290
Xe -9.846347 -21.333753 11.487405
Xe -9.846347 -21.333753 14.769521
Xe -9.846347 -21.333753 18.051637
Xe -9.846347 -21.333753 21.333753
Xe -9.846347 -21.333753 24.615869
Xe -9.846347 -21.333753 27.897984
Xe -9.846347 -19.692695 -29.539042
Xe -9.846347 -19.692695 -26.256927
Xe -9.846347 -19.692695 -22.974811
Xe -9.846347 -19.692695 -19.692695
Xe -9.846347 -19.692695 -16.410579
Xe -9.846347 -19.692695 -13.128463
Xe -9.846347 -19.692695 -9.846347
Xe -9.846347 -19.692695 -6.564232
Xe -9.846347 -19.692695 -3.282116
Xe -9.846347 -19.692695 0.000000
Xe -9.846347 -19.692695 3.282116
Xe -9.846347 -19.692695 6.564232
Xe -9.846347 -19.692695 9.846347
Xe -9.846347 -19.692695 13.128463
Xe -9.846347 -19.692695 16.410579
Xe -9.846347 -19.692695 19.692695
Xe -9.846347 -19.692695 22.974811
Xe -9.846347 -19.692695 26.256927
Xe -9.846347 -19.692695 29.539042
Xe -9.846347 -18.051637 -27.897984
Xe -9.846347 -18.051637 -24.615869
Xe -9.846347 -18.051637 -21.333753
Xe -9.846347 -18.051637 -18.051637
Xe -9.846347 -18.051637 -14.769521
Xe -9.846347 -18.051637 -11.487405
Xe -9.846347 -18.051637 -8.205290
Xe -9.846347 -18.051637 -4.923174
Xe -9.846347 -18.051637 -1.641058
Xe -9.846347 -18.051637 1.641058
Xe -9.846347 -18.051637 4.923174
Xe -9.846347 -18.051637 8.205290
Xe -9.846347 -18.051637 11.487405
Xe -9.846347 -18.051637 14.769521
Xe -9.846347 -18.051637 18.051637
Xe -9.846347 -18.051637 21.333753
Xe -9.846347 -18.051637 24.615869
Xe -9.846347 -18.051637 27.897984
Xe -9.846347 -16.410579 -29.539042
Xe -9.846347 -16.410579 -26.256927
Xe -9.846347 -16.410579 -22.974811
Xe -9.846347 -16.410579 -19.692695
Xe -9.846347 -16.410579 -16.410579
Xe -9.846347 -16.410579 -13.128463
Xe -9.846347 -16.410579 -9.846347
Xe -9.846347 -16.410579 -6.564232
Xe -9.846347 -16.410579 -3.282116
Xe -9.846347 -16.410579 0.000000
Xe -9.846347 -16.410579 3.282116
Xe -9.846347 -16.410579 6.564232
Xe -9.846347 -16.410579 9.846347
Xe -9.846347 -16.410579 13.128463
Xe -9.846347 -16.410579 16.410579
Xe -9.846347 -16.410579 19.692695
Xe -9.846347 -16.410579 22.974811
Xe -9.846347 -16.410579 26.256927
Xe -9.846347 -16.410579 29.539042
Xe -9.846347 -14.769521 -27.897984
Xe -9.846347 -14.769521 -24.615869
Xe -9.846347 -14.769521 -21.333753
Xe -9.846347 -14.769521 -18.051637
Xe -9.846347 -14.769521 -14.769521
Xe -9.846347 -14.769521 -11.487405
Xe -9.846347 -14.769521 -8.205290
Xe -9.846347 -14.769521 -4.923174
Xe -9.846347 -14.769521 -1.641058
Xe -9.846347 -14.769521 1.641058
Xe -9.846347 -14.769521 4.923174
Xe -9.846347 -14.769521 8.205290
Xe -9.846347 -14.769521 11.487405
Xe -9.846347 -14.769521 14.769521
Xe -9.846347 -14.769521 18.051637
Xe -9.846347 -14.769521 21.333753
Xe -9.846347 -14.769521 24.615869
Xe -9.846347 -14.769521 27.897984
Xe -9.846347 -13.128463 -29.539042
Xe -9.846347 -13.128463 -26.256927
Xe -9.846347 -13.128463 -22.974811
Xe -9.846347 -13.128463 -19.692695
Xe -9.846347 -13.128463 -16.410579
Xe -9.846347 -13.128463 -13.128463
Xe -9.846347 -13.128463 -9.846347
Xe -9.846347 -13.128463 -6.564232
Xe -9.846347 -13.128463 -3.282116
Xe -9.846347 -13.128463 0.000000
Xe -9.846347 -13.128463 3.282116
Xe -9.846347 -13.128463 6.564232
Xe -9.846347 -13.128463 9.846347
Xe -9.846347 -13.128463 13.128463
Xe -9.846347 -13.128463 16.410579
Xe -9.846347 -13.128463 19.692695
Xe -9.846347 -13.128463 22.974811
Xe -9.846347 -13.128463 26.256927
Xe -9.846347 -13.128463 29.539042
Xe -9.846347 -11.487405 -27.897984
Xe -9.846347 -11.487405 -24.615869
Xe -9.846347 -11.487405 -21.333753
Xe -9.846347 -11.487405 -18.051637
Xe -9.846347 -11.487405 -14.769521
Xe -9.846347 -11.487405 -11.487405
Xe -9.846347 -11.487405 -8.205290
Xe -9.846347 -11.487405 -4.923174
Xe -9.846347 -11.487405 -1.641058
Xe -9.846347 -11.487405 1.641058
Xe -9.846347 -11.487405 4.923174
Xe -9.846347 -11.487405 8.205290
Xe -9.846347 -11.487405 11.487405
Xe -9.846347 -11.487405 14.769521
Xe -9.846347 -11.487405 18.051637
Xe -9.846347 -11.487405 21.333753
Xe -9.846347 -11.487405 24.615869
Xe -9.846347 -11.487405 27.897984
Xe -9.846347 -9.846347 -29.539042
Xe -9.846347 -9.846347 -26.256927
Xe -9.846347 -9.846347 -22.974811
Xe -9.846347 -9.846347 -19.692695
Xe -9.846347 -9.846347 -16.410579
Xe -9.846347 -9.846347 -13.128463
Xe -9.846347 -9.846347 -9.846347
Xe -9.846347 -9.846347 -6.564232
Xe -9.846347 -9.846347 -3.282116
Xe -9.846347 -9.846347 0.000000
Xe -9.846347 -9.846347 3.282116
Xe -9.846347 -9.846347 6.564232
Xe -9.846347 -9.846347 9.846347
Xe -9.846347 -9.846347 13.128463
Xe -9.846347 -9.846347 16.410579
Xe -9.846347 -9.846347 19.692695
Xe -9.846347 -9.846347 22.974811
Xe -9.846347 -9.846347 26.256927
Xe -9.846347 -9.846347 29.539042
Xe -9.846347 -8.205290 -27.897984
Xe -9.846347 -8.205290 -24.615869
Xe -9.846347 -8.205290 -21.333753
Xe -9.846347 -8.205290 -18.051637
Xe -9.846347 -8.205290 -14.769521
Xe -9.846347 -8.205290 -11.487405
Xe -9.846347 -8.205290 -8.205290
Xe -9.846347 -8.205290 -4.923174
Xe -9.846347 -8.205290 -1.641058
Xe -9.846347 -8.205290 1.641058
Xe -9.846347 -8.205290 4.923174
Xe -9.846347 -8.205290 8.205290
Xe -9.846347 -8.205290 11.487405
Xe -9.846347 -8.205290 14.769521
Xe -9.846347 -8.205290 18.051637
Xe -9.846347 -8.205290 21.333753
Xe -9.846347 -8.205290 24.615869
Xe -9.846347 -8.205290 27.897984
Xe -9.846347 -6.564232 -29.539042
Xe -9.846347 -6.564232 -26.256927
Xe -9.846347 -6.564232 -22.974811
Xe -9.846347 -6.564232 -19.692695
Xe -9.846347 -6.564232 -16.410579
Xe -9.846347 -6.564232 -13.128463
Xe -9.846347 -6.564232 -9.846347
Xe -9.846347 -6.564232 -6.564232
Xe -9.846347 -6.564232 -3.282116
Xe -9.846347 -6.564232 0.000000
Xe -9.846347 -6.564232 3.282116
Xe -9.846347 -6.564232 6.564232
Xe -9.846347 -6.564232 9.846347
Xe -9.846347 -6.564232 13.128463
Xe -9.846347 -6.564232 16.410579
Xe -9.846347 -6.564232 19.692695
Xe -9.846347 -6.564232 22.974811
Xe -9.846347 -6.564232 26.256927
Xe -9.846347 -6.564232 29.539042
Xe -9.846347 -4.923174 -27.897984
Xe -9.846347 -4.923174 -24.615869
Xe -9.846347 -4.923174 -21.333753
Xe -9.846347 -4.923174 -18.051637
Xe -9.846347 -4.923174 -14.769521
Xe -9.846347 -4.923174 -11.487405
Xe -9.846347 -4.923174 -8.205290
Xe -9.846347 -4.923174 -4.923174
Xe -9.846347 -4.923174 -1.641058
Xe -9.846347 -4.923174 1.641058
Xe -9.846347 -4.923174 4.923174
Xe -9.846347 -4.923174 8.205290
Xe -9.846347 -4.923174 11.487405
Xe -9.846347 -4.923174 14.769521
Xe -9.846347 -4.923174 18.051637
Xe -9.846347 -4.923174 21.333753
Xe -9.846347 -4.923174 24.615869
Xe -9.846347 -4.923174 27.897984
Xe -9.846347 -3.282116 -29.539042
Xe -9.846347 -3.282116 -26.256927
Xe -9.846347 -3.282116 -22.974811
Xe -9.846347 -3.282116 -19.692695
Xe -9.846347 -3.282116 -16.410579
Xe -9.846347 -3.282116 -13.128463
Xe -9.846347 -3.282116 -9.846347
Xe -9.846347 -3.282116 -6.564232
Xe -9.846347 -3.282116 -3.282116
Xe -9.846347 -3.282116 0.000000
Xe -9.846347 -3.282116 3.282116
Xe -9.846347 -3.282116 6.564232
Xe -9.846347 -3.282116 9.846347
Xe -9.846347 -3.282116 13.128463
Xe -9.846347 -3.282116 16.410579
Xe -9.846347 -3.282116 19.692695
Xe -9.846347 -3.282116 22.974811
Xe -9.846347 -3.282116 26.256927
Xe -9.846347 -3.282116 29.539042
Xe -9.846347 -1.641058 -27.897984
Xe -9.846347 -1.641058 -24.615869
Xe -9.846347 -1.641058 -21.333753
Xe -9.846347 -1.641058 -18.051637
Xe -9.846347 -1.641058 -14.769521
Xe -9.846347 -1.641058 -11.487405
Xe -9.846347 -1.641058 -8.205290
Xe -9.846347 -1.641058 -4.923174
Xe -9.846347 -1.641058 -1.641058
Xe -9.846347 -1.641058 1.641058
Xe -9.846347 -1.641058 4.923174
Xe -9.846347 -1.641058 8.205290
Xe -9.846347 -1.641058 11.487405
Xe -9.846347 -1.641058 14.769521
Xe -9.846347 -1.641058 18.051637
Xe -9.846347 -1.641058 21.333753
Xe -9.846347 -1.641058 24.615869
Xe -9.846347 -1.641058 27.897984
Xe -9.846347 0.000000 -29.539042
Xe -9.846347 0.000000 -26.256927
Xe -9.846347 0.000000 -22.974811
Xe -9.846347 0.000000 -19.692695
Xe -9.846347 0.000000 -16.410579
Xe -9.846347 0.000000 -13.128463
Xe -9.846347 0.000000 -9.846347
Xe -9.846347 0.000000 -6.564232
Xe -9.846347 0.000000 -3.282116
Xe -9.846347 0.000000 0.000000
Xe -9.846347 0.000000 3.282116
Xe -9.846347 0.000000 6.564232
Xe -9.846347 0.000000 9.846347
Xe -9.846347 0.000000 13.128463
Xe -9.846347 0.000000 16.410579
Xe -9.846347 0.000000 19.692695
Xe -9.846347 0.000000 22.974811
Xe -9.846347 0.000000 26.256927
Xe -9.846347 0.000000 29.539042
Xe -9.846347 1.641058 -27.897984
Xe -9.846347 1.641058 -24.615869
Xe -9.846347 1.641058 -21.333753
Xe -9.846347 1.641058 -18.051637
Xe -9.846347 1.641058 -14.769521
Xe -9.846347 1.641058 -11.487405
Xe -9.846347 1.641058 -8.205290
Xe -9.846347 1.641058 -4.923174
Xe -9.846347 1.641058 -1.641058
Xe -9.846347 1.641058 1.641058
Xe -9.846347 1.641058 4.923174
Xe -9.846347 1.641058 8.205290
Xe -9.846347 1.641058 11.487405
Xe -9.846347 1.641058 14.769521
Xe -9.846347 1.641058 18.051637
Xe -9.846347 1.641058 21.333753
Xe -9.846347 1.641058 24.615869
Xe -9.846347 1.641058 27.897984
Xe -9.846347 3.282116 -29.539042
Xe -9.846347 3.282116 -26.256927
Xe -9.846347 3.282116 -22.974811
Xe -9.846347 3.282116 -19.692695
Xe -9.846347 3.282116 -16.410579
Xe -9.846347 3.282116 -13.128463
Xe -9.846347 3.282116 -9.846347
Xe -9.846347 3.282116 -6.564232
Xe -9.846347 3.282116 -3.282116
Xe -9.846347 3.282116 0.000000
Xe -9.846347 3.282116 3.282116
Xe -9.846347 3.282116 6.564232
Xe -9.846347 3.282116 9.846347
Xe -9.846347 3.282116 13.128463
Xe -9.846347 3.282116 16.410579
Xe -9.846347 3.282116 19.692695
Xe -9.846347 3.282116 22.974811
Xe -9.846347 3.282116 26.256927
Xe -9.846347 3.282116 29.539042
Xe -9.846347 4.923174 -27.897984
Xe -9.846347 4.923174 -24.615869
Xe -9.846347 4.923174 -21.333753
Xe -9.846347 4.923174 -18.051637
Xe -9.846347 4.923174 -14.769521
Xe -9.846347 4.923174 -11.487405
Xe -9.846347 4.923174 -8.205290
Xe -9.846347 4.923174 -4.923174
Xe -9.846347 4.923174 -1.641058
Xe -9.846347 4.923174 1.641058
Xe -9.846347 4.923174 4.923174
Xe -9.846347 4.923174 8.205290
Xe -9.846347 4.923174 11.487405
Xe -9.846347 4.923174 14.769521
Xe -9.846347 4.923174 18.051637
Xe -9.846347 4.923174 21.333753
Xe -9.846347 4.923174 24.615869
Xe -9.846347 4.923174 27.897984
Xe -9.846347 6.564232 -29.539042
Xe -9.846347 6.564232 -26.256927
Xe -9.846347 6.564232 -22.974811
Xe -9.846347 6.564232 -19.692695
Xe -9.846347 6.564232 -16.410579
Xe -9.846347 6.564232 -13.128463
Xe -9.846347 6.564232 -9.846347
Xe -9.846347 6.564232 -6.564232
Xe -9.846347 6.564232 -3.282116
Xe -9.846347 6.564232 0.000000
Xe -9.846347 6.564232 3.282116
Xe -9.846347 6.564232 6.564232
Xe -9.846347 6.564232 9.846347
Xe -9.846347 6.564232 13.128463
Xe -9.846347 6.564232 16.410579
Xe -9.846347 6.564232 19.692695
Xe -9.846347 6.564232 22.974811
Xe -9.846347 6.564232 26.256927
Xe -9.846347 6.564232 29.539042
Xe -9.846347 8.205290 -27.897984
Xe -9.846347 8.205290 -24.615869
Xe -9.846347 8.205290 -21.333753
Xe -9.846347 8.205290 -18.051637
Xe -9.846347 8.205290 -14.769521
Xe -9.846347 8.205290 -11.487405
Xe -9.846347 8.205290 -8.205290
Xe -9.846347 8.205290 -4.923174
Xe -9.846347 8.205290 -1.641058
Xe -9.846347 8.205290 1.641058
Xe -9.846347 8.205290 4.923174
Xe -9.846347 8.205290 8.205290
Xe -9.846347 8.205290 11.487405
Xe -9.846347 8.205290 14.769521
Xe -9.846347 8.205290 18.051637
Xe -9.846347 8.205290 21.333753
Xe -9.846347 8.205290 24.615869
Xe -9.846347 8.205290 27.897984
Xe -9.846347 9.846347 -29.539042
Xe -9.846347 9.846347 -26.256927
Xe -9.846347 9.846347 -22.974811
Xe -9.846347 9.846347 -19.692695
Xe -9.846347 9.846347 -16.410579
Xe -9.846347 9.846347 -13.128463
Xe -9.846347 9.846347 -9.846347
Xe -9.846347 9.846347 -6.564232
Xe -9.846347 9.846347 -3.282116
Xe -9.846347 9.846347 0.000000
Xe -9.846347 9.846347 3.282116
Xe -9.846347 9.846347 6.564232
Xe -9.846347 9.846347 9.846347
Xe -9.846347 9.846347 13.128463
Xe -9.846347 9.846347 16.410579
Xe -9.846347 9.846347 19.692695
Xe -9.846347 9.846347 22.974811
Xe -9.846347 9.846347 26.256927
Xe -9.846347 9.846347 29.539042
Xe -9.846347 11.487405 -27.897984
Xe -9.846347 11.487405 -24.615869
Xe -9.846347 11.487405 -21.333753
Xe -9.846347 11.487405 -18.051637
Xe -9.846347 11.487405 -14.769521
Xe -9.846347 11.487405 -11.487405
Xe -9.846347 11.487405 -8.205290
Xe -9.846347 11.487405 -4.923174
Xe -9.846347 11.487405 -1.641058
Xe -9.846347 11.487405 1.641058
Xe -9.846347 11.487405 4.923174
Xe -9.846347 11.487405 8.205290
Xe -9.846347 11.487405 11.487405
Xe -9.846347 11.487405 14.769521
Xe -9.846347 11.487405 18.051637
Xe -9.846347 11.487405 21.333753
Xe -9.846347 11.487405 24.615869
Xe -9.846347 11.487405 27.897984
Xe -9.846347 13.128463 -29.539042
Xe -9.846347 13.128463 -26.256927
Xe -9.846347 13.128463 -22.974811
Xe -9.846347 13.128463 -19.692695
Xe -9.846347 13.128463 -16.410579
Xe -9.846347 13.128463 -13.128463
Xe -9.846347 13.128463 -9.846347
Xe -9.846347 13.128463 -6.564232
Xe -9.846347 13.128463 -3.282116
Xe -9.846347 13.128463 0.000000
Xe -9.846347 13.128463 3.282116
Xe -9.846347 13.128463 6.564232
Xe -9.846347 13.128463 9.846347
Xe -9.846347 13.128463 13.128463
Xe -9.846347 13.128463 16.410579
Xe -9.846347 13.128463 19.692695
Xe -9.846347 13.128463 22.974811
Xe -9.846347 13.128463 26.256927
Xe -9.846347 13.128463 29.539042
Xe -9.846347 14.769521 -27.897984
Xe -9.846347 14.769521 -24.615869
Xe -9.846347 14.769521 -21.333753
Xe -9.846347 14.769521 -18.051637
Xe -9.846347 14.769521 -14.769521
Xe -9.846347 14.769521 -11.487405
Xe -9.846347 14.769521 -8.205290
Xe -9.846347 14.769521 -4.923174
Xe -9.846347 14.769521 -1.641058
Xe -9.846347 14.769521 1.641058
Xe -9.846347 14.769521 4.923174
Xe -9.846347 14.769521 8.205290
Xe -9.846347 14.769521 11.487405
Xe -9.846347 14.769521 14.769521
Xe -9.846347 14.769521 18.051637
Xe -9.846347 14.769521 21.333753
Xe -9.846347 14.769521 24.615869
Xe -9.846347 14.769521 27.897984
Xe -9.846347 16.410579 -29.539042
Xe -9.846347 16.410579 -26.256927
Xe -9.846347 16.410579 -22.974811
Xe -9.846347 16.410579 -19.692695
Xe -9.846347 16.410579 -16.410579
Xe -9.846347 16.410579 -13.128463
Xe -9.846347 16.410579 -9.846347
Xe -9.846347 16.410579 -6.564232
Xe -9.846347 16.410579 -3.282116
Xe -9.846347 16.410579 0.000000
Xe -9.846347 16.410579 3.282116
Xe -9.846347 16.410579 6.564232
Xe -9.846347 16.410579 9.846347
Xe -9.846347 16.410579 13.128463
Xe -9.846347 16.410579 16.410579
Xe -9.846347 16.410579 19.692695
Xe -9.846347 16.410579 22.974811
Xe -9.846347 16.410579 26.256927
Xe -9.846347 16.410579 29.539042
Xe -9.846347 18.051637 -27.897984
Xe -9.846347 18.051637 -24.615869
Xe -9.846347 18.051637 -21.333753
Xe -9.846347 18.051637 -18.051637
Xe -9.846347 18.051637 -14.769521
Xe -9.846347 18.051637 -11.487405
Xe -9.846347 18.051637 -8.205290
Xe -9.846347 18.051637 -4.923174
Xe -9.846347 18.051637 -1.641058
Xe -9.846347 18.051637 1.641058
Xe -9.846347 18.051637 4.923174
Xe -9.846347 18.051637 8.205290
Xe -9.846347 18.051637 11.487405
Xe -9.846347 18.051637 14.769521
Xe -9.846347 18.051637 18.051637
Xe -9.846347 18.051637 21.333753
Xe -9.846347 18.051637 24.615869
Xe -9.846347 18.051637 27.897984
Xe -9.846347 19.692695 -29.539042
Xe -9.846347 19.692695 -26.256927
Xe -9.846347 19.692695 -22.974811
Xe -9.846347 19.692695 -19.692695
Xe -9.846347 19.692695 -16.410579
Xe -9.846347 19.692695 -13.128463
Xe -9.846347 19.692695 -9.846347
Xe -9.846347 19.692695 -6.564232
Xe -9.846347 19.692695 -3.282116
Xe -9.846347 19.692695 0.000000
Xe -9.846347 19.692695 3.282116
Xe -9.846347 19.692695 6.564232
Xe -9.846347 19.692695 9.846347
Xe -9.846347 19.692695 13.128463
Xe -9.846347 19.692695 16.410579
Xe -9.846347 19.692695 19.692695
Xe -9.846347 19.692695 22.974811
Xe -9.846347 19.692695 26.256927
Xe -9.846347 19.692695 29.539042
Xe -9.846347 21.333753 -27.897984
Xe -9.846347 21.333753 -24.615869
Xe -9.846347 21.333753 -21.333753
Xe -9.846347 21.333753 -18.051637
Xe -9.846347 21.333753 -14.769521
Xe -9.846347 21.333753 -11.487405
Xe -9.846347 21.333753 -8.205290
Xe -9.846347 21.333753 -4.923174
Xe -9.846347 21.333753 -1.641058
Xe -9.846347 21.333753 1.641058
Xe -9.846347 21.333753 4.923174
Xe -9.846347 21.333753 8.205290
Xe -9.846347 21.333753 11.487405
Xe -9.846347 21.333753 14.769521
Xe -9.846347 21.333753 18.051637
Xe -9.846347 21.333753 21.333753
Xe -9.846347 21.333753 24.615869
Xe -9.846347 21.333753 27.897984
Xe -9.846347 22.974811 -29.539042
Xe -9.846347 22.974811 -26.256927
Xe -9.846347 22.974811 -22.974811
Xe -9.846347 22.974811 -19.692695
Xe -9.846347 22.974811 -16.410579
Xe -9.846347 22.974811 -13.128463
Xe -9.846347 22.974811 -9.846347
Xe -9.846347 22.974811 -6.564232
Xe -9.846347 22.974811 -3.282116
Xe -9.846347 22.974811 0.000000
Xe -9.846347 22.974811 3.282116
Xe -9.846347 22.974811 6.564232
Xe -9.846347 22.974811 9.846347
Xe -9.846347 22.974811 13.128463
Xe -9.846347 22.974811 16.410579
Xe -9.846347 22.974811 19.692695
Xe -9.846347 22.974811 22.974811
Xe -9.846347 22.974811 26.256927
Xe -9.846347 22.974811 29.539042
Xe -9.846347 24.615869 -27.897984
Xe -9.846347 24.615869 -24.615869
Xe -9.846347 24.615869 -21.333753
Xe -9.846347 24.615869 -18.051637
Xe -9.846347 24.615869 -14.769521
Xe -9.846347 24.615869 -11.487405
Xe -9.846347 24.615869 -8.205290
Xe -9.846347 24.615869 -4.923174
Xe -9.846347 24.615869 -1.641058
Xe -9.846347 24.615869 1.641058
Xe -9.846347 24.615869 4.923174
Xe -9.846347 24.615869 8.205290
Xe -9.846347 24.615869 11.487405
Xe -9.846347 24.615869 14.769521
Xe -9.846347 24.615869 18.051637
Xe -9.846347 24.615869 21.333753
Xe -9.846347 24.615869 24.615869
Xe -9.846347 24.615869 27.897984
Xe -9.846347 26.256927 -29.539042
Xe -9.846347 26.256927 -26.256927
Xe -9.846347 26.256927 -22.974811
Xe -9.846347 26.256927 -19.692695
Xe -9.846347 26.256927 -16.410579
Xe -9.846347 26.256927 -13.128463
Xe -9.846347 26.256927 -9.846347
Xe -9.846347 26.256927 -6.564232
Xe -9.846347 26.256927 -3.282116
Xe -9.846347 26.256927 0.000000
Xe -9.846347 26.256927 3.282116
Xe -9.846347 26.256927 6.564232
Xe -9.846347 26.256927 9.846347
Xe -9.846347 26.256927 13.128463
Xe -9.846347 26.256927 16.410579
Xe -9.846347 26.256927 19.692695
Xe -9.846347 26.256927 22.974811
Xe -9.846347 26.256927 26.256927
Xe -9.846347 26.256927 29.539042
Xe -9.846347 27.897984 -27.897984
Xe -9.846347 27.897984 -24.615869
Xe -9.846347 27.897984 -21.333753
Xe -9.846347 27.897984 -18.051637
Xe -9.846347 27.897984 -14.769521
Xe -9.846347 27.897984 -11.487405
Xe -9.846347 27.897984 -8.205290
Xe -9.846347 27.897984 -4.923174
Xe -9.846347 27.897984 -1.641058
Xe -9.846347 27.897984 1.641058
Xe -9.846347 27.897984 4.923174
Xe -9.846347 27.897984 8.205290
Xe -9.846347 27.897984 11.487405
Xe -9.846347 27.897984 14.769521
Xe -9.846347 27.897984 18.051637
Xe -9.846347 27.897984 21.333753
Xe -9.846347 27.897984 24.615869
Xe -9.846347 27.897984 27.897984
Xe -9.846347 29.539042 -29.539042
Xe -9.846347 29.539042 -26.256927
Xe -9.846347 29.539042 -22.974811
Xe -9.846347 29.539042 -19.692695
Xe -9.846347 29.539042 -16.410579
Xe -9.846347 29.539042 -13.128463
Xe -9.846347 29.539042 -9.846347
Xe -9.846347 29.539042 -6.564232
Xe -9.846347 29.539042 -3.282116
Xe -9.846347 29.539042 0.000000
Xe -9.846347 29.539042 3.282116
Xe -9.846347 29.539042 6.564232
Xe -9.846347 29.539042 9.846347
Xe -9.846347 29.539042 13.128463
Xe -9.846347 29.539042 16.410579
Xe -9.846347 29.539042 19.692695
Xe -9.846347 29.539042 22.974811
Xe -9.846347 29.539042 26.256927
Xe -9.846347 29.539042 29.539042
Xe -8.205290 -29.539042 -27.897984
Xe -8.205290 -29.539042 -24.615869
Xe -8.205290 -29.539042 -21.333753
Xe -8.205290 -29.539042 -18.051637
Xe -8.205290 -29.539042 -14.769521
Xe -8.205290 -29.539042 -11.487405
Xe -8.205290 -29.539042 -8.205290
Xe -8.205290 -29.539042 -4.923174
Xe -8.205290 -29.539042 -1.641058
Xe -8.205290 -29.539042 1.641058
Xe -8.205290 -29.539042 4.923174
Xe -8.205290 -29.539042 8.205290
Xe -8.205290 -29.539042 11.487405
Xe -8.205290 -29.539042 14.769521
Xe -8.205290 -29.539042 18.051637
Xe -8.205290 -29.539042 21.333753
Xe -8.205290 -29.539042 24.615869
Xe -8.205290 -29.539042 27.897984
Xe -8.205290 -27.897984 -29.539042
Xe -8.205290 -27.897984 -26.256927
Xe -8.205290 -27.897984 -22.974811
Xe -8.205290 -27.897984 -19.692695
Xe -8.205290 -27.897984 -16.410579
Xe -8.205290 -27.897984 -13.128463
Xe -8.205290 -27.897984 -9.846347
Xe -8.205290 -27.897984 -6.564232
Xe -8.205290 -27.897984 -3.282116
Xe -8.205290 -27.897984 0.000000
Xe -8.205290 -27.897984 3.282116
Xe -8.205290 -27.897984 6.564232
Xe -8.205290 -27.897984 9.846347
Xe -8.205290 -27.897984 13.128463
Xe -8.205290 -27.897984 16.410579
Xe -8.205290 -27.897984 19.692695
Xe -8.205290 -27.897984 22.974811
Xe -8.205290 -27.897984 26.256927
Xe -8.205290 -27.897984 29.539042
Xe -8.205290 -26.256927 -27.897984
Xe -8.205290 -26.256927 -24.615869
Xe -8.205290 -26.256927 -21.333753
Xe -8.205290 -26.256927 -18.051637
Xe -8.205290 -26.256927 -14.769521
Xe -8.205290 -26.256927 -11.487405
Xe -8.205290 -26.256927 -8.205290
Xe -8.205290 -26.256927 -4.923174
Xe -8.205290 -26.256927 -1.641058
Xe -8.205290 -26.256927 1.641058
Xe -8.205290 -26.256927 4.923174
Xe -8.205290 -26.256927 8.205290
Xe -8.205290 -26.256927 11.487405
Xe -8.205290 -26.256927 14.769521
Xe -8.205290 -26.256927 18.051637
Xe -8.205290 -26.256927 21.333753
Xe -8.205290 -26.256927 24.615869
Xe -8.205290 -26.256927 27.897984
Xe -8.205290 -24.615869 -29.539042
Xe -8.205290 -24.615869 -26.256927
Xe -8.205290 -24.615869 -22.974811
Xe -8.205290 -24.615869 -19.692695
Xe -8.205290 -24.615869 -16.410579
Xe -8.205290 -24.615869 -13.128463
Xe -8.205290 -24.615869 -9.846347
Xe -8.205290 -24.615869 -6.564232
Xe -8.205290 -24.615869 -3.282116
Xe -8.205290 -24.615869 0.000000
Xe -8.205290 -24.615869 3.282116
Xe -8.205290 -24.615869 6.564232
Xe -8.205290 -24.615869 9.846347
Xe -8.205290 -24.615869 13.128463
Xe -8.205290 -24.615869 16.410579
Xe -8.205290 -24.615869 19.692695
Xe -8.205290 -24.615869 22.974811
Xe -8.205290 -24.615869 26.256927
Xe -8.205290 -24.615869 29.539042
Xe -8.205290 -22.974811 -27.897984
Xe -8.205290 -22.974811 -24.615869
Xe -8.205290 -22.974811 -21.333753
Xe -8.205290 -22.974811 -18.051637
Xe -8.205290 -22.974811 -14.769521
Xe -8.205290 -22.974811 -11.487405
Xe -8.205290 -22.974811 -8.205290
Xe -8.205290 -22.974811 -4.923174
Xe -8.205290 -22.974811 -1.641058
Xe -8.205290 -22.974811 1.641058
Xe -8.205290 -22.974811 4.923174
Xe -8.205290 -22.974811 8.205290
Xe -8.205290 -22.974811 11.487405
Xe -8.205290 -22.974811 14.769521
Xe -8.205290 -22.974811 18.051637
Xe -8.205290 -22.974811 21.333753
Xe -8.205290 -22.974811 24.615869
Xe -8.205290 -22.974811 27.897984
Xe -8.205290 -21.333753 -29.539042
Xe -8.205290 -21.333753 -26.256927
Xe -8.205290 -21.333753 -22.974811
Xe -8.205290 -21.333753 -19.692695
Xe -8.205290 -21.333753 -16.410579
Xe -8.205290 -21.333753 -13.128463
Xe -8.205290 -21.333753 -9.846347
Xe -8.205290 -21.333753 -6.564232
Xe -8.205290 -21.333753 -3.282116
Xe -8.205290 -21.333753 0.000000
Xe -8.205290 -21.333753 3.282116
Xe -8.205290 -21.333753 6.564232
Xe -8.205290 -21.333753 9.846347
Xe -8.205290 -21.333753 13.128463
Xe -8.205290 -21.333753 16.410579
Xe -8.205290 -21.333753 19.692695
Xe -8.205290 -21.333753 22.974811
Xe -8.205290 -21.333753 26.256927
Xe -8.205290 -21.333753 29.539042
Xe -8.205290 -19.692695 -27.897984
Xe -8.205290 -19.692695 -24.615869
Xe -8.205290 -19.692695 -21.333753
Xe -8.205290 -19.692695 -18.051637
Xe -8.205290 -19.692695 -14.769521
Xe -8.205290 -19.692695 -11.487405
Xe -8.205290 -19.692695 -8.205290
Xe -8.205290 -19.692695 -4.923174
Xe -8.205290 -19.692695 -1.641058
Xe -8.205290 -19.692695 1.641058
Xe -8.205290 -19.692695 4.923174
Xe -8.205290 -19.692695 8.205290
Xe -8.205290 -19.692695 11.487405
Xe -8.205290 -19.692695 14.769521
Xe -8.205290 -19.692695 18.051637
Xe -8.205290 -19.692695 21.333753
Xe -8.205290 -19.692695 24.615869
Xe -8.205290 -19.692695 27.897984
Xe -8.205290 -18.051637 -29.539042
Xe -8.205290 -18.051637 -26.256927
Xe -8.205290 -18.051637 -22.974811
Xe -8.205290 -18.051637 -19.692695
Xe -8.205290 -18.051637 -16.410579
Xe -8.205290 -18.051637 -13.128463
Xe -8.205290 -18.051637 -9.846347
Xe -8.205290 -18.051637 -6.564232
Xe -8.205290 -18.051637 -3.282116
Xe -8.205290 -18.051637 0.000000
Xe -8.205290 -18.051637 3.282116
Xe -8.205290 -18.051637 6.564232
Xe -8.205290 -18.051637 9.846347
Xe -8.205290 -18.051637 13.128463
Xe -8.205290 -18.051637 16.410579
Xe -8.205290 -18.051637 19.692695
Xe -8.205290 -18.051637 22.974811
Xe -8.205290 -18.051637 26.256927
Xe -8.205290 -18.051637 29.539042
Xe -8.205290 -16.410579 -27.897984
Xe -8.205290 -16.410579 -24.615869
Xe -8.205290 -16.410579 -21.333753
Xe -8.205290 -16.410579 -18.051637
Xe -8.205290 -16.410579 -14.769521
Xe -8.205290 -16.410579 -11.487405
Xe -8.205290 -16.410579 -8.205290
Xe -8.205290 -16.410579 -4.923174
Xe -8.205290 -16.410579 -1.641058
Xe -8.205290 -16.410579 1.641058
Xe -8.205290 -16.410579 4.923174
Xe -8.205290 -16.410579 8.205290
Xe -8.205290 -16.410579 11.487405
Xe -8.205290 -16.410579 14.769521
Xe -8.205290 -16.410579 18.051637
Xe -8.205290 -16.410579 21.333753
Xe -8.205290 -16.410579 24.615869
Xe -8.205290 -16.410579 27.897984
Xe -8.205290 -14.769521 -29.539042
Xe -8.205290 -14.769521 -26.256927
Xe -8.205290 -14.769521 -22.974811
Xe -8.205290 -14.769521 -19.692695
Xe -8.205290 -14.769521 -16.410579
Xe -8.205290 -14.769521 -13.128463
Xe -8.205290 -14.769521 -9.846347
Xe -8.205290 -14.769521 -6.564232
Xe -8.205290 -14.769521 -3.282116
Xe -8.205290 -14.769521 0.000000
Xe -8.205290 -14.769521 3.282116
Xe -8.205290 -14.769521 6.564232
Xe -8.205290 -14.769521 9.846347
Xe -8.205290 -14.769521 13.128463
Xe -8.205290 -14.769521 16.410579
Xe -8.205290 -14.769521 19.692695
Xe -8.205290 -14.769521 22.974811
Xe -8.205290 -14.769521 26.256927
Xe -8.205290 -14.769521 29.539042
Xe -8.205290 -13.128463 -27.897984
Xe -8.205290 -13.128463 -24.615869
Xe -8.205290 -13.128463 -21.333753
Xe -8.205290 -13.128463 -18.051637
Xe -8.205290 -13.128463 -14.769521
Xe -8.205290 -13.128463 -11.487405
Xe -8.205290 -13.128463 -8.205290
Xe -8.205290 -13.128463 -4.923174
Xe -8.205290 -13.128463 -1.641058
Xe -8.205290 -13.128463 1.641058
Xe -8.205290 -13.128463 4.923174
Xe -8.205290 -13.128463 8.205290
Xe -8.205290 -13.128463 11.487405
Xe -8.205290 -13.128463 14.769521
Xe -8.205290 -13.128463 18.051637
Xe -8.205290 -13.128463 21.333753
Xe -8.205290 -13.128463 24.615869
Xe -8.205290 -13.128463 27.897984
Xe -8.205290 -11.487405 -29.539042
Xe -8.205290 -11.487405 -26.256927
Xe -8.205290 -11.487405 -22.974811
Xe -8.205290 -11.487405 -19.692695
Xe -8.205290 -11.487405 -16.410579
Xe -8.205290 -11.487405 -13.128463
Xe -8.205290 -11.487405 -9.846347
Xe -8.205290 -11.487405 -6.564232
Xe -8.205290 -11.487405 -3.282116
Xe -8.205290 -11.487405 0.000000
Xe -8.205290 -11.487405 3.282116
Xe -8.205290 -11.487405 6.564232
Xe -8.205290 -11.487405 9.846347
Xe -8.205290 -11.487405 13.128463
Xe -8.205290 -11.487405 16.410579
Xe -8.205290 -11.487405 19.692695
Xe -8.205290 -11.487405 22.974811
Xe -8.205290 -11.487405 26.256927
Xe -8.205290 -11.487405 29.539042
Xe -8.205290 -9.846347 -27.897984
Xe -8.205290 -9.846347 -24.615869
Xe -8.205290 -9.846347 -21.333753
Xe -8.205290 -9.846347 -18.051637
Xe -8.205290 -9.846347 -14.769521
Xe -8.205290 -9.846347 -11.487405
Xe -8.205290 -9.846347 -8.205290
Xe -8.205290 -9.846347 -4.923174
Xe -8.205290 -9.846347 -1.641058
Xe -8.205290 -9.846347 1.641058
Xe -8.205290 -9.846347 4.923174
Xe -8.205290 -9.846347 8.205290
Xe -8.205290 -9.846347 11.487405
Xe -8.205290 -9.846347 14.769521
Xe -8.205290 -9.846347 18.051637
Xe -8.205290 -9.846347 21.333753
Xe -8.205290 -9.846347 24.615869
Xe -8.205290 -9.846347 27.897984
Xe -8.205290 -8.205290 -29.539042
Xe -8.205290 -8.205290 -26.256927
Xe -8.205290 -8.205290 -22.974811
Xe -8.205290 -8.205290 -19.692695
Xe -8.205290 -8.205290 -16.410579
Xe -8.205290 -8.205290 -13.128463
Xe -8.205290 -8.205290 -9.846347
Xe -8.205290 -8.205290 -6.564232
Xe -8.205290 -8.205290 -3.282116
Xe -8.205290 -8.205290 0.000000
Xe -8.205290 -8.205290 3.282116
Xe -8.205290 -8.205290 6.564232
Xe -8.205290 -8.205290 9.846347
Xe -8.205290 -8.205290 13.128463
Xe -8.205290 -8.205290 16.410579
Xe -8.205290 -8.205290 19.692695
Xe -8.205290 -8.205290 22.974811
Xe -8.205290 -8.205290 26.256927
Xe -8.205290 -8.205290 29.539042
Xe -8.205290 -6.564232 -27.897984
Xe -8.205290 -6.564232 -24.615869
Xe -8.205290 -6.564232 -21.333753
Xe -8.205290 -6.564232 -18.051637
Xe -8.205290 -6.564232 -14.769521
Xe -8.205290 -6.564232 -11.487405
Xe -8.205290 -6.564232 -8.205290
Xe -8.205290 -6.564232 -4.923174
Xe -8.205290 -6.564232 -1.641058
Xe -8.205290 -6.564232 1.641058
Xe -8.205290 -6.564232 4.923174
Xe -8.205290 -6.564232 8.205290
Xe -8.205290 -6.564232 11.487405
Xe -8.205290 -6.564232 14.769521
Xe -8.205290 -6.564232 18.051637
Xe -8.205290 -6.564232 21.333753
Xe -8.205290 -6.564232 24.615869
Xe -8.205290 -6.564232 27.897984
Xe -8.205290 -4.923174 -29.539042
Xe -8.205290 -4.923174 -26.256927
Xe -8.205290 -4.923174 -22.974811
Xe -8.205290 -4.923174 -19.692695
Xe -8.205290 -4.923174 -16.410579
Xe -8.205290 -4.923174 -13.128463
Xe -8.205290 -4.923174 -9.846347
Xe -8.205290 -4.923174 -6.564232
Xe -8.205290 -4.923174 -3.282116
Xe -8.205290 -4.923174 0.000000
Xe -8.205290 -4.923174 3.282116
Xe -8.205290 -4.923174 6.564232
Xe -8.205290 -4.923174 9.846347
Xe -8.205290 -4.923174 13.128463
Xe -8.205290 -4.923174 16.410579
Xe -8.205290 -4.923174 19.692695
Xe -8.205290 -4.923174 22.974811
Xe -8.205290 -4.923174 26.256927
Xe -8.205290 -4.923174 29.539042
Xe -8.205290 -3.282116 -27.897984
Xe -8.205290 -3.282116 -24.615869
Xe -8.205290 -3.282116 -21.333753
Xe -8.205290 -3.282116 -18.051637
Xe -8.205290 -3.282116 -14.769521
Xe -8.205290 -3.282116 -11.487405
Xe -8.205290 -3.282116 -8.205290
Xe -8.205290 -3.282116 -4.923174
Xe -8.205290 -3.282116 -1.641058
Xe -8.205290 -3.282116 1.641058
Xe -8.205290 -3.282116 4.923174
Xe -8.205290 -3.282116 8.205290
Xe -8.205290 -3.282116 11.487405
Xe -8.205290 -3.282116 14.769521
Xe -8.205290 -3.282116 18.051637
Xe -8.205290 -3.282116 21.333753
Xe -8.205290 -3.282116 24.615869
Xe -8.205290 -3.282116 27.897984
Xe -8.205290 -1.641058 -29.539042
Xe -8.205290 -1.641058 -26.256927
Xe -8.205290 -1.641058 -22.974811
Xe -8.205290 -1.641058 -19.692695
Xe -8.205290 -1.641058 -16.410579
Xe -8.205290 -1.641058 -13.128463
Xe -8.205290 -1.641058 -9.846347
Xe -8.205290 -1.641058 -6.564232
Xe -8.205290 -1.641058 -3.282116
Xe -8.205290 -1.641058 0.000000
Xe -8.205290 -1.641058 3.282116
Xe -8.205290 -1.641058 6.564232
Xe -8.205290 -1.641058 9.846347
Xe -8.205290 -1.641058 13.128463
Xe -8.205290 -1.641058 16.410579
Xe -8.205290 -1.641058 19.692695
Xe -8.205290 -1.641058 22.974811
Xe -8.205290 -1.641058 26.256927
Xe -8.205290 -1.641058 29.539042
Xe -8.205290 0.000000 -27.897984
Xe -8.205290 0.000000 -24.615869
Xe -8.205290 0.000000 -21.333753
Xe -8.205290 0.000000 -18.051637
Xe -8.205290 0.000000 -14.769521
Xe -8.205290 0.000000 -11.487405
Xe -8.205290 0.000000 -8.205290
Xe -8.205290 0.000000 -4.923174
Xe -8.205290 0.000000 -1.641058
Xe -8.205290 0.000000 1.641058
Xe -8.205290 0.000000 4.923174
Xe -8.205290 0.000000 8.205290
Xe -8.205290 0.000000 11.487405
Xe -8.205290 0.000000 14.769521
Xe -8.205290 0.000000 18.051637
Xe -8.205290 0.000000 21.333753
Xe -8.205290 0.000000 24.615869
Xe -8.205290 0.000000 27.897984
Xe -8.205290 1.641058 -29.539042
Xe -8.205290 1.641058 -26.256927
Xe -8.205290 1.641058 -22.974811
Xe -8.205290 1.641058 -19.692695
Xe -8.205290 1.641058 -16.410579
Xe -8.205290 1.641058 -13.128463
Xe -8.205290 1.641058 -9.846347
Xe -8.205290 1.641058 -6.564232
Xe -8.205290 1.641058 -3.282116
Xe -8.205290 1.641058 0.000000
Xe -8.205290 1.641058 3.282116
Xe -8.205290 1.641058 6.564232
Xe -8.205290 1.641058 9.846347
Xe -8.205290 1.641058 13.128463
Xe -8.205290 1.641058 16.410579
Xe -8.205290 1.641058 19.692695
Xe -8.205290 1.641058 22.974811
Xe -8.205290 1.641058 26.256927
Xe -8.205290 1.641058 29.539042
Xe -8.205290 3.282116 -27.897984
Xe -8.205290 3.282116 -24.615869
Xe -8.205290 3.282116 -21.333753
Xe -8.205290 3.282116 -18.051637
Xe -8.205290 3.282116 -14.769521
Xe -8.205290 3.282116 -11.487405
Xe -8.205290 3.282116 -8.205290
Xe -8.205290 3.282116 -4.923174
Xe -8.205290 3.282116 -1.641058
Xe -8.205290 3.282116 1.641058
Xe -8.205290 3.282116 4.923174
Xe -8.205290 3.282116 8.205290
Xe -8.205290 3.282116 11.487405
Xe -8.205290 3.282116 14.769521
Xe -8.205290 3.282116 18.051637
Xe -8.205290 3.282116 21.333753
Xe -8.205290 3.282116 24.615869
Xe -8.205290 3.282116 27.897984
Xe -8.205290 4.923174 -29.539042
Xe -8.205290 4.923174 -26.256927
Xe -8.205290 4.923174 -22.974811
Xe -8.205290 4.923174 -19.692695
Xe -8.205290 4.923174 -16.410579
Xe -8.205290 4.923174 -13.128463
Xe -8.205290 4.923174 -9.846347
Xe -8.205290 4.923174 -6.564232
Xe -8.205290 4.923174 -3.282116
Xe -8.205290 4.923174 0.000000
Xe -8.205290 4.923174 3.282116
Xe -8.205290 4.923174 6.564232
Xe -8.205290 4.923174 9.846347
Xe -8.205290 4.923174 13.128463
Xe -8.205290 4.923174 16.410579
Xe -8.205290 4.923174 19.692695
Xe -8.205290 4.923174 22.974811
Xe -8.205290 4.923174 26.256927
Xe -8.205290 4.923174 29.539042
Xe -8.205290 6.564232 -27.897984
Xe -8.205290 6.564232 -24.615869
Xe -8.205290 6.564232 -21.333753
Xe -8.205290 6.564232 -18.051637
Xe -8.205290 6.564232 -14.769521
Xe -8.205290 6.564232 -11.487405
Xe -8.205290 6.564232 -8.205290
Xe -8.205290 6.564232 -4.923174
Xe -8.205290 6.564232 -1.641058
Xe -8.205290 6.564232 1.641058
Xe -8.205290 6.564232 4.923174
Xe -8.205290 6.564232 8.205290
Xe -8.205290 6.564232 11.487405
Xe -8.205290 6.564232 14.769521
Xe -8.205290 6.564232 18.051637
Xe -8.205290 6.564232 21.333753
Xe -8.205290 6.564232 24.615869
Xe -8.205290 6.564232 27.897984
Xe -8.205290 8.205290 -29.539042
Xe -8.205290 8.205290 -26.256927
Xe -8.205290 8.205290 -22.974811
Xe -8.205290 8.205290 -19.692695
Xe -8.205290 8.205290 -16.410579
Xe -8.205290 8.205290 -13.128463
Xe -8.205290 8.205290 -9.846347
Xe -8.205290 8.205290 -6.564232
Xe -8.205290 8.205290 -3.282116
Xe -8.205290 8.205290 0.000000
Xe -8.205290 8.205290 3.282116
Xe -8.205290 8.205290 6.564232
Xe -8.205290 8.205290 9.846347
Xe -8.205290 8.205290 13.128463
Xe -8.205290 8.205290 16.410579
Xe -8.205290 8.205290 19.692695
Xe -8.205290 8.205290 22.974811
Xe -8.205290 8.205290 26.256927
Xe -8.205290 8.205290 29.539042
Xe -8.205290 9.846347 -27.897984
Xe -8.205290 9.846347 -24.615869
Xe -8.205290 9.846347 -21.333753
Xe -8.205290 9.846347 -18.051637
Xe -8.205290 9.846347 -14.769521
Xe -8.205290 9.846347 -11.487405
Xe -8.205290 9.846347 -8.205290
Xe -8.205290 9.846347 -4.923174
Xe -8.205290 9.846347 -1.641058
Xe -8.205290 9.846347 1.641058
Xe -8.205290 9.846347 4.923174
Xe -8.205290 9.846347 8.205290
Xe -8.205290 9.846347 11.487405
Xe -8.205290 9.846347 14.769521
Xe -8.205290 9.846347 18.051637
Xe -8.205290 9.846347 21.333753
Xe -8.205290 9.846347 24.615869
Xe -8.205290 9.846347 27.897984
Xe -8.205290 11.487405 -29.539042
Xe -8.205290 11.487405 -26.256927
Xe -8.205290 11.487405 -22.974811
Xe -8.205290 11.487405 -19.692695
Xe -8.205290 11.487405 -16.410579
Xe -8.205290 11.487405 -13.128463
Xe -8.205290 11.487405 -9.846347
Xe -8.205290 11.487405 -6.564232
Xe -8.205290 11.487405 -3.282116
Xe -8.205290 11.487405 0.000000
Xe -8.205290 11.487405 3.282116
Xe -8.205290 11.487405 6.564232
Xe -8.205290 11.487405 9.846347
Xe -8.205290 11.487405 13.128463
Xe -8.205290 11.487405 16.410579
Xe -8.205290 11.487405 19.692695
Xe -8.205290 11.487405 22.974811
Xe -8.205290 11.487405 26.256927
Xe -8.205290 11.487405 29.539042
Xe -8.205290 13.128463 -27.897984
Xe -8.205290 13.128463 -24.615869
Xe -8.205290 13.128463 -21.333753
Xe -8.205290 13.128463 -18.051637
Xe -8.205290 13.128463 -14.769521
Xe -8.205290 13.128463 -11.487405
Xe -8.205290 13.128463 -8.205290
Xe -8.205290 13.128463 -4.923174
Xe -8.205290 13.128463 -1.641058
Xe -8.205290 13.128463 1.641058
Xe -8.205290 13.128463 4.923174
Xe -8.205290 13.128463 8.205290
Xe -8.205290 13.128463 11.487405
Xe -8.205290 13.128463 14.769521
Xe -8.205290 13.128463 18.051637
Xe -8.205290 13.128463 21.333753
Xe -8.205290 13.128463 24.615869
Xe -8.205290 13.128463 27.897984
Xe -8.205290 14.769521 -29.539042
Xe -8.205290 14.769521 -26.256927
Xe -8.205290 14.769521 -22.974811
Xe -8.205290 14.769521 -19.692695
Xe -8.205290 14.769521 -16.410579
Xe -8.205290 14.769521 -13.128463
Xe -8.205290 14.769521 -9.846347
Xe -8.205290 14.769521 -6.564232
Xe -8.205290 14.769521 -3.282116
Xe -8.205290 14.769521 0.000000
Xe -8.205290 14.769521 3.282116
Xe -8.205290 14.769521 6.564232
Xe -8.205290 14.769521 9.846347
Xe -8.205290 14.769521 13.128463
Xe -8.205290 14.769521 16.410579
Xe -8.205290 14.769521 19.692695
Xe -8.205290 14.769521 22.974811
Xe -8.205290 14.769521 26.256927
Xe -8.205290 14.769521 29.539042
Xe -8.205290 16.410579 -27.897984
Xe -8.205290 16.410579 -24.615869
Xe -8.205290 16.410579 -21.333753
Xe -8.205290 16.410579 -18.051637
Xe -8.205290 16.410579 -14.769521
Xe -8.205290 16.410579 -11.487405
Xe -8.205290 16.410579 -8.205290
Xe -8.205290 16.410579 -4.923174
Xe -8.205290 16.410579 -1.641058
Xe -8.205290 16.410579 1.641058
Xe -8.205290 16.410579 4.923174
Xe -8.205290 16.410579 8.205290
Xe -8.205290 16.410579 11.487405
Xe -8.205290 16.410579 14.769521
Xe -8.205290 16.410579 18.051637
Xe -8.205290 16.410579 21.333753
Xe -8.205290 16.410579 24.615869
Xe -8.205290 16.410579 27.897984
Xe -8.205290 18.051637 -29.539042
Xe -8.205290 18.051637 -26.256927
Xe -8.205290 18.051637 -22.974811
Xe -8.205290 18.051637 -19.692695
Xe -8.205290 18.051637 -16.410579
Xe -8.205290 18.051637 -13.128463
Xe -8.205290 18.051637 -9.846347
Xe -8.205290 18.051637 -6.564232
Xe -8.205290 18.051637 -3.282116
Xe -8.205290 18.051637 0.000000
Xe -8.205290 18.051637 3.282116
Xe -8.205290 18.051637 6.564232
Xe -8.205290 18.051637 9.846347
Xe -8.205290 18.051637 13.128463
Xe -8.205290 18.051637 16.410579
Xe -8.205290 18.051637 19.692695
Xe -8.205290 18.051637 22.974811
Xe -8.205290 18.051637 26.256927
Xe -8.205290 18.051637 29.539042
Xe -8.205290 19.692695 -27.897984
Xe -8.205290 19.692695 -24.615869
Xe -8.205290 19.692695 -21.333753
Xe -8.205290 19.692695 -18.051637
Xe -8.205290 19.692695 -14.769521
Xe -8.205290 19.692695 -11.487405
Xe -8.205290 19.692695 -8.205290
Xe -8.205290 19.692695 -4.923174
Xe -8.205290 19.692695 -1.641058
Xe -8.205290 19.692695 1.641058
Xe -8.205290 19.692695 4.923174
Xe -8.205290 19.692695 8.205290
Xe -8.205290 19.692695 11.487405
Xe -8.205290 19.692695 14.769521
Xe -8.205290 19.692695 18.051637
Xe -8.205290 19.692695 21.333753
Xe -8.205290 19.692695 24.615869
Xe -8.205290 19.692695 27.897984
Xe -8.205290 21.333753 -29.539042
Xe -8.205290 21.333753 -26.256927
Xe -8.205290 21.333753 -22.974811
Xe -8.205290 21.333753 -19.692695
Xe -8.205290 21.333753 -16.410579
Xe -8.205290 21.333753 -13.128463
Xe -8.205290 21.333753 -9.846347
Xe -8.205290 21.333753 -6.564232
Xe -8.205290 21.333753 -3.282116
Xe -8.205290 21.333753 0.000000
Xe -8.205290 21.333753 3.282116
Xe -8.205290 21.333753 6.564232
Xe -8.205290 21.333753 9.846347
Xe -8.205290 21.333753 13.128463
Xe -8.205290 21.333753 16.410579
Xe -8.205290 21.333753 19.692695
Xe -8.205290 21.333753 22.974811
Xe -8.205290 21.333753 26.256927
Xe -8.205290 21.333753 29.539042
Xe -8.205290 22.974811 -27.897984
Xe -8.205290 22.974811 -24.615869
Xe -8.205290 22.974811 -21.333753
Xe -8.205290 22.974811 -18.051637
Xe -8.205290 22.974811 -14.769521
Xe -8.205290 22.974811 -11.487405
Xe -8.205290 22.974811 -8.205290
Xe -8.205290 22.974811 -4.923174
Xe -8.205290 22.974811 -1.641058
Xe -8.205290 22.974811 1.641058
Xe -8.205290 22.974811 4.923174
Xe -8.205290 22.974811 8.205290
Xe -8.205290 22.974811 11.487405
Xe -8.205290 22.974811 14.769521
Xe -8.205290 22.974811 18.051637
Xe -8.205290 22.974811 21.333753
Xe -8.205290 22.974811 24.615869
Xe -8.205290 22.974811 27.897984
Xe -8.205290 24.615869 -29.539042
Xe -8.205290 24.615869 -26.256927
Xe -8.205290 24.615869 -22.974811
Xe -8.205290 24.615869 -19.692695
Xe -8.205290 24.615869 -16.410579
Xe -8.205290 24.615869 -13.128463
Xe -8.205290 24.615869 -9.846347
Xe -8.205290 24.615869 -6.564232
Xe -8.205290 24.615869 -3.282116
Xe -8.205290 24.615869 0.000000
Xe -8.205290 24.615869 3.282116
Xe -8.205290 24.615869 6.564232
Xe -8.205290 24.615869 9.846347
Xe -8.205290 24.615869 13.128463
Xe -8.205290 24.615869 16.410579
Xe -8.205290 24.615869 19.692695
Xe -8.205290 24.615869 22.974811
Xe -8.205290 24.615869 26.256927
Xe -8.205290 24.615869 29.539042
Xe -8.205290 26.256927 -27.897984
Xe -8.205290 26.256927 -24.615869
Xe -8.205290 26.256927 -21.333753
Xe -8.205290 26.256927 -18.051637
Xe -8.205290 26.256927 -14.769521
Xe -8.205290 26.256927 -11.487405
Xe -8.205290 26.256927 -8.205290
Xe -8.205290 26.256927 -4.923174
Xe -8.205290 26.256927 -1.641058
Xe -8.205290 26.256927 1.641058
Xe -8.205290 26.256927 4.923174
Xe -8.205290 26.256927 8.205290
Xe -8.205290 26.256927 11.487405
Xe -8.205290 26.256927 14.769521
Xe -8.205290 26.256927 18.051637
Xe -8.205290 26.256927 21.333753
Xe -8.205290 26.256927 24.615869
Xe -8.205290 26.256927 27.897984
Xe -8.205290 27.897984 -29.539042
Xe -8.205290 27.897984 -26.256927
Xe -8.205290 27.897984 -22.974811
Xe -8.205290 27.897984 -19.692695
Xe -8.205290 27.897984 -16.410579
Xe -8.205290 27.897984 -13.128463
Xe -8.205290 27.897984 -9.846347
Xe -8.205290 27.897984 -6.564232
Xe -8.205290 27.897984 -3.282116
Xe -8.205290 27.897984 0.000000
Xe -8.205290 27.897984 3.282116
Xe -8.205290 27.897984 6.564232
Xe -8.205290 27.897984 9.846347
Xe -8.205290 27.897984 13.128463
Xe -8.205290 27.897984 16.410579
Xe -8.205290 27.897984 19.692695
Xe -8.205290 27.897984 22.974811
Xe -8.205290 27.897984 26.256927
Xe -8.205290 27.897984 29.539042
Xe -8.205290 29.539042 -27.897984
Xe -8.205290 29.539042 -24.615869
Xe -8.205290 29.539042 -21.333753
Xe -8.205290 29.539042 -18.051637
Xe -8.205290 29.539042 -14.769521
Xe -8.205290 29.539042 -11.487405
Xe -8.205290 29.539042 -8.205290
Xe -8.205290 29.539042 -4.923174
Xe -8.205290 29.539042 -1.641058
Xe -8.205290 29.539042 1.641058
Xe -8.205290 29.539042 4.923174
Xe -8.205290 29.539042 8.205290
Xe -8.205290 29.539042 11.487405
Xe -8.205290 29.539042 14.769521
Xe -8.205290 29.539042 18.051637
Xe -8.205290 29.539042 21.333753
Xe -8.205290 29.539042 24.615869
Xe -8.205290 29.539042 27.897984
Xe -6.564232 -29.539042 -29.539042
Xe -6.564232 -29.539042 -26.256927
Xe -6.564232 -29.539042 -22.974811
Xe -6.564232 -29.539042 -19.692695
Xe -6.564232 -29.539042 -16.410579
Xe -6.564232 -29.539042 -13.128463
Xe -6.564232 -29.539042 -9.846347
Xe -6.564232 -29.539042 -6.564232
Xe -6.564232 -29.539042 -3.282116
Xe -6.564232 -29.539042 0.000000
Xe -6.564232 -29.539042 3.282116
Xe -6.564232 -29.539042 6.564232
Xe -6.564232 -29.539042 9.846347
Xe -6.564232 -29.539042 13.128463
Xe -6.564232 -29.539042 16.410579
Xe -6.564232 -29.539042 19.692695
Xe -6.564232 -29.539042 22.974811
Xe -6.564232 -29.539042 26.256927
Xe -6.564232 -29.539042 29.539042
Xe -6.564232 -27.897984 -27.897984
Xe -6.564232 -27.897984 -24.615869
Xe -6.564232 -27.897984 -21.333753
Xe -6.564232 -27.897984 -18.051637
Xe -6.564232 -27.897984 -14.769521
Xe -6.564232 -27.897984 -11.487405
Xe -6.564232 -27.897984 -8.205290
Xe -6.564232 -27.897984 -4.923174
Xe -6.564232 -27.897984 -1.641058
Xe -6.564232 -27.897984 1.641058
Xe -6.564232 -27.897984 4.923174
Xe -6.564232 -27.897984 8.205290
Xe -6.564232 -27.897984 11.487405
Xe -6.564232 -27.897984 14.769521
Xe -6.564232 -27.897984 18.051637
Xe -6.564232 -27.897984 21.333753
Xe -6.564232 -27.897984 24.615869
Xe -6.564232 -27.897984 27.897984
Xe -6.564232 -26.256927 -29.539042
Xe -6.564232 -26.256927 -26.256927
Xe -6.564232 -26.256927 -22.974811
Xe -6.564232 -26.256927 -19.692695
Xe -6.564232 -26.256927 -16.410579
Xe -6.564232 -26.256927 -13.128463
Xe -6.564232 -26.256927 -9.846347
Xe -6.564232 -26.256927 -6.564232
Xe -6.564232 -26.256927 -3.282116
Xe -6.564232 -26.256927 0.000000
Xe -6.564232 -26.256927 3.282116
Xe -6.564232 -26.256927 6.564232
Xe -6.564232 -26.256927 9.846347
Xe -6.564232 -26.256927 13.128463
Xe -6.564232 -26.256927 16.410579
Xe -6.564232 -26.256927 19.692695
Xe -6.564232 -26.256927 22.974811
Xe -6.564232 -26.256927 26.256927
Xe -6.564232 -26.256927 29.539042
Xe -6.564232 -24.615869 -27.897984
Xe -6.564232 -24.615869 -24.615869
Xe -6.564232 -24.615869 -21.333753
Xe -6.564232 -24.615869 -18.051637
Xe -6.564232 -24.615869 -14.769521
Xe -6.564232 -24.615869 -11.487405
Xe -6.564232 -24.615869 -8.205290
Xe -6.564232 -24.615869 -4.923174
Xe -6.564232 -24.615869 -1.641058
Xe -6.564232 -24.615869 1.641058
Xe -6.564232 -24.615869 4.923174
Xe -6.564232 -24.615869 8.205290
Xe -6.564232 -24.615869 11.487405
Xe -6.564232 -24.615869 14.769521
Xe -6.564232 -24.615869 18.051637
Xe -6.564232 -24.615869 21.333753
Xe -6.564232 -24.615869 24.615869
Xe -6.564232 -24.615869 27.897984
Xe -6.564232 -22.974811 -29.539042
Xe -6.564232 -22.974811 -26.256927
Xe -6.564232 -22.974811 -22.974811
Xe -6.564232 -22.974811 -19.692695
Xe -6.564232 -22.974811 -16.410579
Xe -6.564232 -22.974811 -13.128463
Xe -6.564232 -22.974811 -9.846347
Xe -6.564232 -22.974811 -6.564232
Xe -6.564232 -22.974811 -3.282116
Xe -6.564232 -22.974811 0.000000
Xe -6.564232 -22.974811 3.282116
Xe -6.564232 -22.974811 6.564232
Xe -6.564232 -22.974811 9.846347
Xe -6.564232 -22.974811 13.128463
Xe -6.564232 -22.974811 16.410579
Xe -6.564232 -22.974811 19.692695
Xe -6.564232 -22.974811 22.974811
Xe -6.564232 -22.974811 26.256927
Xe -6.564232 -22.974811 29.539042
Xe -6.564232 -21.333753 -27.897984
Xe -6.564232 -21.333753 -24.615869
Xe -6.564232 -21.333753 -21.333753
Xe -6.564232 -21.333753 -18.051637
Xe -6.564232 -21.333753 -14.769521
Xe -6.564232 -21.333753 -11.487405
Xe -6.564232 -21.333753 -8.205290
Xe -6.564232 -21.333753 -4.923174
Xe -6.564232 -21.333753 -1.641058
Xe -6.564232 -21.333753 1.641058
Xe -6.564232 -21.333753 4.923174
Xe -6.564232 -21.333753 8.205290
Xe -6.564232 -21.333753 11.487405
Xe -6.564232 -21.333753 14.769521
Xe -6.564232 -21.333753 18.051637
Xe -6.564232 -21.333753 21.333753
Xe -6.564232 -21.333753 24.615869
Xe -6.564232 -21.333753 27.897984
Xe -6.564232 -19.692695 -29.539042
Xe -6.564232 -19.692695 -26.256927
Xe -6.564232 -19.692695 -22.974811
Xe -6.564232 -19.692695 -19.692695
Xe -6.564232 -19.692695 -16.410579
Xe -6.564232 -19.692695 -13.128463
Xe -6.564232 -19.692695 -9.846347
Xe -6.564232 -19.692695 -6.564232
Xe -6.564232 -19.692695 -3.282116
Xe -6.564232 -19.692695 0.000000
Xe -6.564232 -19.692695 3.282116
Xe -6.564232 -19.692695 6.564232
Xe -6.564232 -19.692695 9.846347
Xe -6.564232 -19.692695 13.128463
Xe -6.564232 -19.692695 16.410579
Xe -6.564232 -19.692695 19.692695
Xe -6.564232 -19.692695 22.974811
Xe -6.564232 -19.692695 26.256927
Xe -6.564232 -19.692695 29.539042
Xe -6.564232 -18.051637 -27.897984
Xe -6.564232 -18.051637 -24.615869
Xe -6.564232 -18.051637 -21.333753
Xe -6.564232 -18.051637 -18.051637
Xe -6.564232 -18.051637 -14.769521
Xe -6.564232 -18.051637 -11.487405
Xe -6.564232 -18.051637 -8.205290
Xe -6.564232 -18.051637 -4.923174
Xe -6.564232 -18.051637 -1.641058
Xe -6.564232 -18.051637 1.641058
Xe -6.564232 -18.051637 4.923174
Xe -6.564232 -18.051637 8.205290
Xe -6.564232 -18.051637 11.487405
Xe -6.564232 -18.051637 14.769521
Xe -6.564232 -18.051637 18.051637
Xe -6.564232 -18.051637 21.333753
Xe -6.564232 -18.051637 24.615869
Xe -6.564232 -18.051637 27.897984
Xe -6.564232 -16.410579 -29.539042
Xe -6.564232 -16.410579 -26.256927
Xe -6.564232 -16.410579 -22.974811
Xe -6.564232 -16.410579 -19.692695
Xe -6.564232 -16.410579 -16.410579
Xe -6.564232 -16.410579 -13.128463
Xe -6.564232 -16.410579 -9.846347
Xe -6.564232 -16.410579 -6.564232
Xe -6.564232 -16.410579 -3.282116
Xe -6.564232 -16.410579 0.000000
Xe -6.564232 -16.410579 3.282116
Xe -6.564232 -16.410579 6.564232
Xe -6.564232 -16.410579 9.846347
Xe -6.564232 -16.410579 13.128463
Xe -6.564232 -16.410579 16.410579
Xe -6.564232 -16.410579 19.692695
Xe -6.564232 -16.410579 22.974811
Xe -6.564232 -16.410579 26.256927
Xe -6.564232 -16.410579 29.539042
Xe -6.564232 -14.769521 -27.897984
Xe -6.564232 -14.769521 -24.615869
Xe -6.564232 -14.769521 -21.333753
Xe -6.564232 -14.769521 -18.051637
Xe -6.564232 -14.769521 -14.769521
Xe -6.564232 -14.769521 -11.487405
Xe -6.564232 -14.769521 -8.205290
Xe -6.564232 -14.769521 -4.923174
Xe -6.564232 -14.769521 -1.641058
Xe -6.564232 -14.769521 1.641058
Xe -6.564232 -14.769521 4.923174
Xe -6.564232 -14.769521 8.205290
Xe -6.564232 -14.769521 11.487405
Xe -6.564232 -14.769521 14.769521
Xe -6.564232 -14.769521 18.051637
Xe -6.564232 -14.769521 21.333753
Xe -6.564232 -14.769521 24.615869
Xe -6.564232 -14.769521 27.897984
Xe -6.564232 -13.128463 -29.539042
Xe -6.564232 -13.128463 -26.256927
Xe -6.564232 -13.128463 -22.974811
Xe -6.564232 -13.128463 -19.692695
Xe -6.564232 -13.128463 -16.410579
Xe -6.564232 -13.128463 -13.128463
Xe -6.564232 -13.128463 -9.846347
Xe -6.564232 -13.128463 -6.564232
Xe -6.564232 -13.128463 -3.282116
Xe -6.564232 -13.128463 0.000000
Xe -6.564232 -13.128463 3.282116
Xe -6.564232 -13.128463 6.564232
Xe -6.564232 -13.128463 9.846347
Xe -6.564232 -13.128463 13.128463
Xe -6.564232 -13.128463 16.410579
Xe -6.564232 -13.128463 19.692695
Xe -6.564232 -13.128463 22.974811
Xe -6.564232 -13.128463 26.256927
Xe -6.564232 -13.128463 29.539042
Xe -6.564232 -11.487405 -27.897984
Xe -6.564232 -11.487405 -24.615869
Xe -6.564232 -11.487405 -21.333753
Xe -6.564232 -11.487405 -18.051637
Xe -6.564232 -11.487405 -14.769521
Xe -6.564232 -11.487405 -11.487405
Xe -6.564232 -11.487405 -8.205290
Xe -6.564232 -11.487405 -4.923174
Xe -6.564232 -11.487405 -1.641058
Xe -6.564232 -11.487405 1.641058
Xe -6.564232 -11.487405 4.923174
Xe -6.564232 -11.487405 8.205290
Xe -6.564232 -11.487405 11.487405
Xe -6.564232 -11.487405 14.769521
Xe -6.564232 -11.487405 18.051637
Xe -6.564232 -11.487405 21.333753
Xe -6.564232 -11.487405 24.615869
Xe -6.564232 -11.487405 27.897984
Xe -6.564232 -9.846347 -29.539042
Xe -6.564232 -9.846347 -26.256927
Xe -6.564232 -9.846347 -22.974811
Xe -6.564232 -9.846347 -19.692695
Xe -6.564232 -9.846347 -16.410579
Xe -6.564232 -9.846347 -13.128463
Xe -6.564232 -9.846347 -9.846347
Xe -6.564232 -9.846347 -6.564232
Xe -6.564232 -9.846347 -3.282116
Xe -6.564232 -9.846347 0.000000
Xe -6.564232 -9.846347 3.282116
Xe -6.564232 -9.846347 6.564232
Xe -6.564232 -9.846347 9.846347
Xe -6.564232 -9.846347 13.128463
Xe -6.564232 -9.846347 16.410579
Xe -6.564232 -9.846347 19.692695
Xe -6.564232 -9.846347 22.974811
Xe -6.564232 -9.846347 26.256927
Xe -6.564232 -9.846347 29.539042
Xe -6.564232 -8.205290 -27.897984
Xe -6.564232 -8.205290 -24.615869
Xe -6.564232 -8.205290 -21.333753
Xe -6.564232 -8.205290 -18.051637
Xe -6.564232 -8.205290 -14.769521
Xe -6.564232 -8.205290 -11.487405
Xe -6.564232 -8.205290 -8.205290
Xe -6.564232 -8.205290 -4.923174
Xe -6.564232 -8.205290 -1.641058
Xe -6.564232 -8.205290 1.641058
Xe -6.564232 -8.205290 4.923174
Xe -6.564232 -8.205290 8.205290
Xe -6.564232 -8.205290 11.487405
Xe -6.564232 -8.205290 14.769521
Xe -6.564232 -8.205290 18.051637
Xe -6.564232 -8.205290 21.333753
Xe -6.564232 -8.205290 24.615869
Xe -6.564232 -8.205290 27.897984
Xe -6.564232 -6.564232 -29.539042
Xe -6.564232 -6.564232 -26.256927
Xe -6.564232 -6.564232 -22.974811
Xe -6.564232 -6.564232 -19.692695
Xe -6.564232 -6.564232 -16.410579
Xe -6.564232 -6.564232 -13.128463
Xe -6.564232 -6.564232 -9.846347
Xe -6.564232 -6.564232 -6.564232
Xe -6.564232 -6.564232 -3.282116
Xe -6.564232 -6.564232 0.000000
Xe -6.564232 -6.564232 3.282116
Xe -6.564232 -6.564232 6.564232
Xe -6.564232 -6.564232 9.846347
Xe -6.564232 -6.564232 13.128463
Xe -6.564232 -6.564232 16.410579
Xe -6.564232 -6.564232 19.692695
Xe -6.564232 -6.564232 22.974811
Xe -6.564232 -6.564232 26.256927
Xe -6.564232 -6.564232 29.539042
Xe -6.564232 -4.923174 -27.897984
Xe -6.564232 -4.923174 -24.615869
Xe -6.564232 -4.923174 -21.333753
Xe -6.564232 -4.923174 -18.051637
Xe -6.564232 -4.923174 -14.769521
Xe -6.564232 -4.923174 -11.487405
Xe -6.564232 -4.923174 -8.205290
Xe -6.564232 -4.923174 -4.923174
Xe -6.564232 -4.923174 -1.641058
Xe -6.564232 -4.923174 1.641058
Xe -6.564232 -4.923174 4.923174
Xe -6.564232 -4.923174 8.205290
Xe -6.564232 -4.923174 11.487405
Xe -6.564232 -4.923174 14.769521
Xe -6.564232 -4.923174 18.051637
Xe -6.564232 -4.923174 21.333753
Xe -6.564232 -4.923174 24.615869
Xe -6.564232 -4.923174 27.897984
Xe -6.564232 -3.282116 -29.539042
Xe -6.564232 -3.282116 -26.256927
Xe -6.564232 -3.282116 -22.974811
Xe -6.564232 -3.282116 -19.692695
Xe -6.564232 -3.282116 -16.410579
Xe -6.564232 -3.282116 -13.128463
Xe -6.564232 -3.282116 -9.846347
Xe -6.564232 -3.282116 -6.564232
Xe -6.564232 -3.282116 -3.282116
Xe -6.564232 -3.282116 0.000000
Xe -6.564232 -3.282116 3.282116
Xe -6.564232 -3.282116 6.564232
Xe -6.564232 -3.282116 9.846347
Xe -6.564232 -3.282116 13.128463
Xe -6.564232 -3.282116 16.410579
Xe -6.564232 -3.282116 19.692695
Xe -6.564232 -3.282116 22.974811
Xe -6.564232 -3.282116 26.256927
Xe -6.564232 -3.282116 29.539042
Xe -6.564232 -1.641058 -27.897984
Xe -6.564232 -1.641058 -24.615869
Xe -6.564232 -1.641058 -21.333753
Xe -6.564232 -1.641058 -18.051637
Xe -6.564232 -1.641058 -14.769521
Xe -6.564232 -1.641058 -11.487405
Xe -6.564232 -1.641058 -8.205290
Xe -6.564232 -1.641058 -4.923174
Xe -6.564232 -1.641058 -1.641058
Xe -6.564232 -1.641058 1.641058
Xe -6.564232 -1.641058 4.923174
Xe -6.564232 -1.641058 8.205290
Xe -6.564232 -1.641058 11.487405
Xe -6.564232 -1.641058 14.769521
Xe -6.564232 -1.641058 18.051637
Xe -6.564232 -1.641058 21.333753
Xe -6.564232 -1.641058 24.615869
Xe -6.564232 -1.641058 27.897984
Xe -6.564232 0.000000 -29.539042
Xe -6.564232 0.000000 -26.256927
Xe -6.564232 0.000000 -22.974811
Xe -6.564232 0.000000 -19.692695
Xe -6.564232 0.000000 -16.410579
Xe -6.564232 0.000000 -13.128463
Xe -6.564232 0.000000 -9.846347
Xe -6.564232 0.000000 -6.564232
Xe -6.564232 0.000000 -3.282116
Xe -6.564232 0.000000 0.000000
Xe -6.564232 0.000000 3.282116
Xe -6.564232 0.000000 6.564232
Xe -6.564232 0.000000 9.846347
Xe -6.564232 0.000000 13.128463
Xe -6.564232 0.000000 16.410579
Xe -6.564232 0.000000 19.692695
Xe -6.564232 0.000000 22.974811
Xe -6.564232 0.000000 26.256927
Xe -6.564232 0.000000 29.539042
Xe -6.564232 1.641058 -27.897984
Xe -6.564232 1.641058 -24.615869
Xe -6.564232 1.641058 -21.333753
Xe -6.564232 1.641058 -18.051637
Xe -6.564232 1.641058 -14.769521
Xe -6.564232 1.641058 -11.487405
Xe -6.564232 1.641058 -8.205290
Xe -6.564232 1.641058 -4.923174
Xe -6.564232 1.641058 -1.641058
Xe -6.564232 1.641058 1.641058
Xe -6.564232 1.641058 4.923174
Xe -6.564232 1.641058 8.205290
Xe -6.564232 1.641058 11.487405
Xe -6.564232 1.641058 14.769521
Xe -6.564232 1.641058 18.051637
Xe -6.564232 1.641058 21.333753
Xe -6.564232 1.641058 24.615869
Xe -6.564232 1.641058 27.897984
Xe -6.564232 3.282116 -29.539042
Xe -6.564232 3.282116 -26.256927
Xe -6.564232 3.282116 -22.974811
Xe -6.564232 3.282116 -19.692695
Xe -6.564232 3.282116 -16.410579
Xe -6.564232 3.282116 -13.128463
Xe -6.564232 3.282116 -9.846347
Xe -6.564232 3.282116 -6.564232
Xe -6.564232 3.282116 -3.282116
Xe -6.564232 3.282116 0.000000
Xe -6.564232 3.282116 3.282116
Xe -6.564232 3.282116 6.564232
Xe -6.564232 3.282116 9.846347
Xe -6.564232 3.282116 13.128463
Xe -6.564232 3.282116 16.410579
Xe -6.564232 3.282116 19.692695
Xe -6.564232 3.282116 22.974811
Xe -6.564232 3.282116 26.256927
Xe -6.564232 3.282116 29.539042
Xe -6.564232 4.923174 -27.897984
Xe -6.564232 4.923174 -24.615869
Xe -6.564232 4.923174 -21.333753
Xe -6.564232 4.923174 -18.051637
Xe -6.564232 4.923174 -14.769521
Xe -6.564232 4.923174 -11.487405
Xe -6.564232 4.923174 -8.205290
Xe -6.564232 4.923174 -4.923174
Xe -6.564232 4.923174 -1.641058
Xe -6.564232 4.923174 1.641058
Xe -6.564232 4.923174 4.923174
Xe -6.564232 4.923174 8.205290
Xe -6.564232 4.923174 11.487405
Xe -6.564232 4.923174 14.769521
Xe -6.564232 4.923174 18.051637
Xe -6.564232 4.923174 21.333753
Xe -6.564232 4.923174 24.615869
Xe -6.564232 4.923174 27.897984
Xe -6.564232 6.564232 -29.539042
Xe -6.564232 6.564232 -26.256927
Xe -6.564232 6.564232 -22.974811
Xe -6.564232 6.564232 -19.692695
Xe -6.564232 6.564232 -16.410579
Xe -6.564232 6.564232 -13.128463
Xe -6.564232 6.564232 -9.846347
Xe -6.564232 6.564232 -6.564232
Xe -6.564232 6.564232 -3.282116
Xe -6.564232 6.564232 0.000000
Xe -6.564232 6.564232 3.282116
Xe -6.564232 6.564232 6.564232
Xe -6.564232 6.564232 9.846347
Xe -6.564232 6.564232 13.128463
Xe -6.564232 6.564232 16.410579
Xe -6.564232 6.564232 19.692695
Xe -6.564232 6.564232 22.974811
Xe -6.564232 6.564232 26.256927
Xe -6.564232 6.564232 29.539042
Xe -6.564232 8.205290 -27.897984
Xe -6.564232 8.205290 -24.615869
Xe -6.564232 8.205290 -21.333753
Xe -6.564232 8.205290 -18.051637
Xe -6.564232 8.205290 -14.769521
Xe -6.564232 8.205290 -11.487405
Xe -6.564232 8.205290 -8.205290
Xe -6.564232 8.205290 -4.923174
Xe -6.564232 8.205290 -1.641058
Xe -6.564232 8.205290 1.641058
Xe -6.564232 8.205290 4.923174
Xe -6.564232 8.205290 8.205290
Xe -6.564232 8.205290 11.487405
Xe -6.564232 8.205290 14.769521
Xe -6.564232 8.205290 18.051637
Xe -6.564232 8.205290 21.333753
Xe -6.564232 8.205290 24.615869
Xe -6.564232 8.205290 27.897984
Xe -6.564232 9.846347 -29.539042
Xe -6.564232 9.846347 -26.256927
Xe -6.564232 9.846347 -22.974811
Xe -6.564232 9.846347 -19.692695
Xe -6.564232 9.846347 -16.410579
Xe -6.564232 9.846347 -13.128463
Xe -6.564232 9.846347 -9.846347
Xe -6.564232 9.846347 -6.564232
Xe -6.564232 9.846347 -3.282116
Xe -6.564232 9.846347 0.000000
Xe -6.564232 9.846347 3.282116
Xe -6.564232 9.846347 6.564232
Xe -6.564232 9.846347 9.846347
Xe -6.564232 9.846347 13.128463
Xe -6.564232 9.846347 16.410579
Xe -6.564232 9.846347 19.692695
Xe -6.564232 9.846347 22.974811
Xe -6.564232 9.846347 26.256927
Xe -6.564232 9.846347 29.539042
Xe -6.564232 11.487405 -27.897984
Xe -6.564232 11.487405 -24.615869
Xe -6.564232 11.487405 -21.333753
Xe -6.564232 11.487405 -18.051637
Xe -6.564232 11.487405 -14.769521
Xe -6.564232 11.487405 -11.487405
Xe -6.564232 11.487405 -8.205290
Xe -6.564232 11.487405 -4.923174
Xe -6.564232 11.487405 -1.641058
Xe -6.564232 11.487405 1.641058
Xe -6.564232 11.487405 4.923174
Xe -6.564232 11.487405 8.205290
Xe -6.564232 11.487405 11.487405
Xe -6.564232 11.487405 14.769521
Xe -6.564232 11.487405 18.051637
Xe -6.564232 11.487405 21.333753
Xe -6.564232 11.487405 24.615869
Xe -6.564232 11.487405 27.897984
Xe -6.564232 13.128463 -29.539042
Xe -6.564232 13.128463 -26.256927
Xe -6.564232 13.128463 -22.974811
Xe -6.564232 13.128463 -19.692695
Xe -6.564232 13.128463 -16.410579
Xe -6.564232 13.128463 -13.128463
Xe -6.564232 13.128463 -9.846347
Xe -6.564232 13.128463 -6.564232
Xe -6.564232 13.128463 -3.282116
Xe -6.564232 13.128463 0.000000
Xe -6.564232 13.128463 3.282116
Xe -6.564232 13.128463 6.564232
Xe -6.564232 13.128463 9.846347
Xe -6.564232 13.128463 13.128463
Xe -6.564232 13.128463 16.410579
Xe -6.564232 13.128463 19.692695
Xe -6.564232 13.128463 22.974811
Xe -6.564232 13.128463 26.256927
Xe -6.564232 13.128463 29.539042
Xe -6.564232 14.769521 -27.897984
Xe -6.564232 14.769521 -24.615869
Xe -6.564232 14.769521 -21.333753
Xe -6.564232 14.769521 -18.051637
Xe -6.564232 14.769521 -14.769521
Xe -6.564232 14.769521 -11.487405
Xe -6.564232 14.769521 -8.205290
Xe -6.564232 14.769521 -4.923174
Xe -6.564232 14.769521 -1.641058
Xe -6.564232 14.769521 1.641058
Xe -6.564232 14.769521 4.923174
Xe -6.564232 14.769521 8.205290
Xe -6.564232 14.769521 11.487405
Xe -6.564232 14.769521 14.769521
Xe -6.564232 14.769521 18.051637
Xe -6.564232 14.769521 21.333753
Xe -6.564232 14.769521 24.615869
Xe -6.564232 14.769521 27.897984
Xe -6.564232 16.410579 -29.539042
Xe -6.564232 16.410579 -26.256927
Xe -6.564232 16.410579 -22.974811
Xe -6.564232 16.410579 -19.692695
Xe -6.564232 16.410579 -16.410579
Xe -6.564232 16.410579 -13.128463
Xe -6.564232 16.410579 -9.846347
Xe -6.564232 16.410579 -6.564232
Xe -6.564232 16.410579 -3.282116
Xe -6.564232 16.410579 0.000000
Xe -6.564232 16.410579 3.282116
Xe -6.564232 16.410579 6.564232
Xe -6.564232 16.410579 9.846347
Xe -6.564232 16.410579 13.128463
Xe -6.564232 16.410579 16.410579
Xe -6.564232 16.410579 19.692695
Xe -6.564232 16.410579 22.974811
Xe -6.564232 16.410579 26.256927
Xe -6.564232 16.410579 29.539042
Xe -6.564232 18.051637 -27.897984
Xe -6.564232 18.051637 -24.615869
Xe -6.564232 18.051637 -21.333753
Xe -6.564232 18.051637 -18.051637
Xe -6.564232 18.051637 -14.769521
Xe -6.564232 18.051637 -11.487405
Xe -6.564232 18.051637 -8.205290
Xe -6.564232 18.051637 -4.923174
Xe -6.564232 18.051637 -1.641058
Xe -6.564232 18.051637 1.641058
Xe -6.564232 18.051637 4.923174
Xe -6.564232 18.051637 8.205290
Xe -6.564232 18.051637 11.487405
Xe -6.564232 18.051637 14.769521
Xe -6.564232 18.051637 18.051637
Xe -6.564232 18.051637 21.333753
Xe -6.564232 18.051637 24.615869
Xe -6.564232 18.051637 27.897984
Xe -6.564232 19.692695 -29.539042
Xe -6.564232 19.692695 -26.256927
Xe -6.564232 19.692695 -22.974811
Xe -6.564232 19.692695 -19.692695
Xe -6.564232 19.692695 -16.410579
Xe -6.564232 19.692695 -13.128463
Xe -6.564232 19.692695 -9.846347
Xe -6.564232 19.692695 -6.564232
Xe -6.564232 19.692695 -3.282116
Xe -6.564232 19.692695 0.000000
Xe -6.564232 19.692695 3.282116
Xe -6.564232 19.692695 6.564232
Xe -6.564232 19.692695 9.846347
Xe -6.564232 19.692695 13.128463
Xe -6.564232 19.692695 16.410579
Xe -6.564232 19.692695 19.692695
Xe -6.564232 19.692695 22.974811
Xe -6.564232 19.692695 26.256927
Xe -6.564232 19.692695 29.539042
Xe -6.564232 21.333753 -27.897984
Xe -6.564232 21.333753 -24.615869
Xe -6.564232 21.333753 -21.333753
Xe -6.564232 21.333753 -18.051637
Xe -6.564232 21.333753 -14.769521
Xe -6.564232 21.333753 -11.487405
Xe -6.564232 21.333753 -8.205290
Xe -6.564232 21.333753 -4.923174
Xe -6.564232 21.333753 -1.641058
Xe -6.564232 21.333753 1.641058
Xe -6.564232 21.333753 4.923174
Xe -6.564232 21.333753 8.205290
Xe -6.564232 21.333753 11.487405
Xe -6.564232 21.333753 14.769521
Xe -6.564232 21.333753 18.051637
Xe -6.564232 21.333753 21.333753
Xe -6.564232 21.333753 24.615869
Xe -6.564232 21.333753 27.897984
Xe -6.564232 22.974811 -29.539042
Xe -6.564232 22.974811 -26.256927
Xe -6.564232 22.974811 -22.974811
Xe -6.564232 22.974811 -19.692695
Xe -6.564232 22.974811 -16.410579
Xe -6.564232 22.974811 -13.128463
Xe -6.564232 22.974811 -9.846347
Xe -6.564232 22.974811 -6.564232
Xe -6.564232 22.974811 -3.282116
Xe -6.564232 22.974811 0.000000
Xe -6.564232 22.974811 3.282116
Xe -6.564232 22.974811 6.564232
Xe -6.564232 22.974811 9.846347
Xe -6.564232 22.974811 13.128463
Xe -6.564232 22.974811 16.410579
Xe -6.564232 22.974811 19.692695
Xe -6.564232 22.974811 22.974811
Xe -6.564232 22.974811 26.256927
Xe -6.564232 22.974811 29.539042
Xe -6.564232 24.615869 -27.897984
Xe -6.564232 24.615869 -24.615869
Xe -6.564232 24.615869 -21.333753
Xe -6.564232 24.615869 -18.051637
Xe -6.564232 24.615869 -14.769521
Xe -6.564232 24.615869 -11.487405
Xe -6.564232 24.615869 -8.205290
Xe -6.564232 24.615869 -4.923174
Xe -6.564232 24.615869 -1.641058
Xe -6.564232 24.615869 1.641058
Xe -6.564232 24.615869 4.923174
Xe -6.564232 24.615869 8.205290
Xe -6.564232 24.615869 11.487405
Xe -6.564232 24.615869 14.769521
Xe -6.564232 24.615869 18.051637
Xe -6.564232 24.615869 21.333753
Xe -6.564232 24.615869 24.615869
Xe -6.564232 24.615869 27.897984
Xe -6.564232 26.256927 -29.539042
Xe -6.564232 26.256927 -26.256927
Xe -6.564232 26.256927 -22.974811
Xe -6.564232 26.256927 -19.692695
Xe -6.564232 26.256927 -16.410579
Xe -6.564232 26.256927 -13.128463
Xe -6.564232 26.256927 -9.846347
Xe -6.564232 26.256927 -6.564232
Xe -6.564232 26.256927 -3.282116
Xe -6.564232 26.256927 0.000000
Xe -6.564232 26.256927 3.282116
Xe -6.564232 26.256927 6.564232
Xe -6.564232 26.256927 9.846347
Xe -6.564232 26.256927 13.128463
Xe -6.564232 26.256927 16.410579
Xe -6.564232 26.256927 19.692695
Xe -6.564232 26.256927 22.974811
Xe -6.564232 26.256927 26.256927
Xe -6.564232 26.256927 29.539042
Xe -6.564232 27.897984 -27.897984
Xe -6.564232 27.897984 -24.615869
Xe -6.564232 27.897984 -21.333753
Xe -6.564232 27.897984 -18.051637
Xe -6.564232 27.897984 -14.769521
Xe -6.564232 27.897984 -11.487405
Xe -6.564232 27.897984 -8.205290
Xe -6.564232 27.897984 -4.923174
Xe -6.564232 27.897984 -1.641058
Xe -6.564232 27.897984 1.641058
Xe -6.564232 27.897984 4.923174
Xe -6.564232 27.897984 8.205290
Xe -6.564232 27.897984 11.487405
Xe -6.564232 27.897984 14.769521
Xe -6.564232 27.897984 18.051637
Xe -6.564232 27.897984 21.333753
Xe -6.564232 27.897984 24.615869
Xe -6.564232 27.897984 27.897984
Xe -6.564232 29.539042 -29.539042
Xe -6.564232 29.539042 -26.256927
Xe -6.564232 29.539042 -22.974811
Xe -6.564232 29.539042 -19.692695
Xe -6.564232 29.539042 -16.410579
Xe -6.564232 29.539042 -13.128463
Xe -6.564232 29.539042 -9.846347
Xe -6.564232 29.539042 -6.564232
Xe -6.564232 29.539042 -3.282116
Xe -6.564232 29.539042 0.000000
Xe -6.564232 29.539042 3.282116
Xe -6.564232 29.539042 6.564232
Xe -6.564232 29.539042 9.846347
Xe -6.564232 29.539042 13.128463
Xe -6.564232 29.539042 16.410579
Xe -6.564232 29.539042 19.692695
Xe -6.564232 29.539042 22.974811
Xe -6.564232 29.539042 26.256927
Xe -6.564232 29.539042 29.539042
Xe -4.923174 -29.539042 -27.897984
Xe -4.923174 -29.539042 -24.615869
Xe -4.923174 -29.539042 -21.333753
Xe -4.923174 -29.539042 -18.051637
Xe -4.923174 -29.539042 -14.769521
Xe -4.923174 -29.539042 -11.487405
Xe -4.923174 -29.539042 -8.205290
Xe -4.923174 -29.539042 -4.923174
Xe -4.923174 -29.539042 -1.641058
Xe -4.923174 -29.539042 1.641058
Xe -4.923174 -29.539042 4.923174
Xe -4.923174 -29.539042 8.205290
Xe -4.923174 -29.539042 11.487405
Xe -4.923174 -29.539042 14.769521
Xe -4.923174 -29.539042 18.051637
Xe -4.923174 -29.539042 21.333753
Xe -4.923174 -29.539042 24.615869
Xe -4.923174 -29.539042 27.897984
Xe -4.923174 -27.897984 -29.539042
Xe -4.923174 -27.897984 -26.256927
Xe -4.923174 -27.897984 -22.974811
Xe -4.923174 -27.897984 -19.692695
Xe -4.923174 -27.897984 -16.410579
Xe -4.923174 -27.897984 -13.128463
Xe -4.923174 -27.897984 -9.846347
Xe -4.923174 -27.897984 -6.564232
Xe -4.923174 -27.897984 -3.282116
Xe -4.923174 -27.897984 0.000000
Xe -4.923174 -27.897984 3.282116
Xe -4.923174 -27.897984 6.564232
Xe -4.923174 -27.897984 9.846347
Xe -4.923174 -27.897984 13.128463
Xe -4.923174 -27.897984 16.410579
Xe -4.923174 -27.897984 19.692695
Xe -4.923174 -27.897984 22.974811
Xe -4.923174 -27.897984 26.256927
Xe -4.923174 -27.897984 29.539042
Xe -4.923174 -26.256927 -27.897984
Xe -4.923174 -26.256927 -24.615869
Xe -4.923174 -26.256927 -21.333753
Xe -4.923174 -26.256927 -18.051637
Xe -4.923174 -26.256927 -14.769521
Xe -4.923174 -26.256927 -11.487405
Xe -4.923174 -26.256927 -8.205290
Xe -4.923174 -26.256927 -4.923174
Xe -4.923174 -26.256927 -1.641058
Xe -4.923174 -26.256927 1.641058
Xe -4.923174 -26.256927 4.923174
Xe -4.923174 -26.256927 8.205290
Xe -4.923174 -26.256927 11.487405
Xe -4.923174 -26.256927 14.769521
Xe -4.923174 -26.256927 18.051637
Xe -4.923174 -26.256927 21.333753
Xe -4.923174 -26.256927 24.615869
Xe -4.923174 -26.256927 27.897984
Xe -4.923174 -24.615869 -29.539042
Xe -4.923174 -24.615869 -26.256927
Xe -4.923174 -24.615869 -22.974811
Xe -4.923174 -24.615869 -19.692695
Xe -4.923174 -24.615869 -16.410579
Xe -4.923174 -24.615869 -13.128463
Xe -4.923174 -24.615869 -9.846347
Xe -4.923174 -24.615869 -6.564232
Xe -4.923174 -24.615869 -3.282116
Xe -4.923174 -24.615869 0.000000
Xe -4.923174 -24.615869 3.282116
Xe -4.923174 -24.615869 6.564232
Xe -4.923174 -24.615869 9.846347
Xe -4.923174 -24.615869 13.128463
Xe -4.923174 -24.615869 16.410579
Xe -4.923174 -24.615869 19.692695
Xe -4.923174 -24.615869 22.974811
Xe -4.923174 -24.615869 26.256927
Xe -4.923174 -24.615869 29.539042
Xe -4.923174 -22.974811 -27.897984
Xe -4.923174 -22.974811 -24.615869
Xe -4.923174 -22.974811 -21.333753
Xe -4.923174 -22.974811 -18.051637
Xe -4.923174 -22.974811 -14.769521
Xe -4.923174 -22.974811 -11.487405
Xe -4.923174 -22.974811 -8.205290
Xe -4.923174 -22.974811 -4.923174
Xe -4.923174 -22.974811 -1.641058
Xe -4.923174 -22.974811 1.641058
Xe -4.923174 -22.974811 4.923174
Xe -4.923174 -22.974811 8.205290
Xe -4.923174 -22.974811 11.487405
Xe -4.923174 -22.974811 14.769521
Xe -4.923174 -22.974811 18.051637
Xe -4.923174 -22.974811 21.333753
Xe -4.923174 -22.974811 24.615869
Xe -4.923174 -22.974811 27.897984
Xe -4.923174 -21.333753 -29.539042
Xe -4.923174 -21.333753 -26.256927
Xe -4.923174 -21.333753 -22.974811
Xe -4.923174 -21.333753 -19.692695
Xe -4.923174 -21.333753 -16.410579
Xe -4.923174 -21.333753 -13.128463
Xe -4.923174 -21.333753 -9.846347
Xe -4.923174 -21.333753 -6.564232
Xe -4.923174 -21.333753 -3.282116
Xe -4.923174 -21.333753 0.000000
Xe -4.923174 -21.333753 3.282116
Xe -4.923174 -21.333753 6.564232
Xe -4.923174 -21.333753 9.846347
Xe -4.923174 -21.333753 13.128463
Xe -4.923174 -21.333753 16.410579
Xe -4.923174 -21.333753 19.692695
Xe -4.923174 -21.333753 22.974811
Xe -4.923174 -21.333753 26.256927
Xe -4.923174 -21.333753 29.539042
Xe -4.923174 -19.692695 -27.897984
Xe -4.923174 -19.692695 -24.615869
Xe -4.923174 -19.692695 -21.333753
Xe -4.923174 -19.692695 -18.051637
Xe -4.923174 -19.692695 -14.769521
Xe -4.923174 -19.692695 -11.487405
Xe -4.923174 -19.692695 -8.205290
Xe -4.923174 -19.692695 -4.923174
Xe -4.923174 -19.692695 -1.641058
Xe -4.923174 -19.692695 1.641058
Xe -4.923174 -19.692695 4.923174
Xe -4.923174 -19.692695 8.205290
Xe -4.923174 -19.692695 11.487405
Xe -4.923174 -19.692695 14.769521
Xe -4.923174 -19.692695 18.051637
Xe -4.923174 -19.692695 21.333753
Xe -4.923174 -19.692695 24.615869
Xe -4.923174 -19.692695 27.897984
Xe -4.923174 -18.051637 -29.539042
Xe -4.923174 -18.051637 -26.256927
Xe -4.923174 -18.051637 -22.974811
Xe -4.923174 -18.051637 -19.692695
Xe -4.923174 -18.051637 -16.410579
Xe -4.923174 -18.051637 -13.128463
Xe -4.923174 -18.051637 -9.846347
Xe -4.923174 -18.051637 -6.564232
Xe -4.923174 -18.051637 -3.282116
Xe -4.923174 -18.051637 0.000000
Xe -4.923174 -18.051637 3.282116
Xe -4.923174 -18.051637 6.564232
Xe -4.923174 -18.051637 9.846347
Xe -4.923174 -18.051637 13.128463
Xe -4.923174 -18.051637 16.410579
Xe -4.923174 -18.051637 19.692695
Xe -4.923174 -18.051637 22.974811
Xe -4.923174 -18.051637 26.256927
Xe -4.923174 -18.051637 29.539042
Xe -4.923174 -16.410579 -27.897984
Xe -4.923174 -16.410579 -24.615869
Xe -4.923174 -16.410579 -21.333753
Xe -4.923174 -16.410579 -18.051637
Xe -4.923174 -16.410579 -14.769521
Xe -4.923174 -16.410579 -11.487405
Xe -4.923174 -16.410579 -8.205290
Xe -4.923174 -16.410579 -4.923174
Xe -4.923174 -16.410579 -1.641058
Xe -4.923174 -16.410579 1.641058
Xe -4.923174 -16.410579 4.923174
Xe -4.923174 -16.410579 8.205290
Xe -4.923174 -16.410579 11.487405
Xe -4.923174 -16.410579 14.769521
Xe -4.923174 -16.410579 18.051637
Xe -4.923174 -16.410579 21.333753
Xe -4.923174 -16.410579 24.615869
Xe -4.923174 -16.410579 27.897984
Xe -4.923174 -14.769521 -29.539042
Xe -4.923174 -14.769521 -26.256927
Xe -4.923174 -14.769521 -22.974811
Xe -4.923174 -14.769521 -19.692695
Xe -4.923174 -14.769521 -16.410579
Xe -4.923174 -14.769521 -13.128463
Xe -4.923174 -14.769521 -9.846347
Xe -4.923174 -14.769521 -6.564232
Xe -4.923174 -14.769521 -3.282116
Xe -4.923174 -14.769521 0.000000
Xe -4.923174 -14.769521 3.282116
Xe -4.923174 -14.769521 6.564232
Xe -4.923174 -14.769521 9.846347
Xe -4.923174 -14.769521 13.128463
Xe -4.923174 -14.769521 16.410579
Xe -4.923174 -14.769521 19.692695
Xe -4.923174 -14.769521 22.974811
Xe -4.923174 -14.769521 26.256927
Xe -4.923174 -14.769521 29.539042
Xe -4.923174 -13.128463 -27.897984
Xe -4.923174 -13.128463 -24.615869
Xe -4.923174 -13.128463 -21.333753
Xe -4.923174 -13.128463 -18.051637
Xe -4.923174 -13.128463 -14.769521
Xe -4.923174 -13.128463 -11.487405
Xe -4.923174 -13.128463 -8.205290
Xe -4.923174 -13.128463 -4.923174
Xe -4.923174 -13.128463 -1.641058
Xe -4.923174 -13.128463 1.641058
Xe -4.923174 -13.128463 4.923174
Xe -4.923174 -13.128463 8.205290
Xe -4.923174 -13.128463 11.487405
Xe -4.923174 -13.128463 14.769521
Xe -4.923174 -13.128463 18.051637
Xe -4.923174 -13.128463 21.333753
Xe -4.923174 -13.128463 24.615869
Xe -4.923174 -13.128463 27.897984
Xe -4.923174 -11.487405 -29.539042
Xe -4.923174 -11.487405 -26.256927
Xe -4.923174 -11.487405 -22.974811
Xe -4.923174 -11.487405 -19.692695
Xe -4.923174 -11.487405 -16.410579
Xe -4.923174 -11.487405 -13.128463
Xe -4.923174 -11.487405 -9.846347
Xe -4.923174 -11.487405 -6.564232
Xe -4.923174 -11.487405 -3.282116
Xe -4.923174 -11.487405 0.000000
Xe -4.923174 -11.487405 3.282116
Xe -4.923174 -11.487405 6.564232
Xe -4.923174 -11.487405 9.846347
Xe -4.923174 -11.487405 13.128463
Xe -4.923174 -11.487405 16.410579
Xe -4.923174 -11.487405 19.692695
Xe -4.923174 -11.487405 22.974811
Xe -4.923174 -11.487405 26.256927
Xe -4.923174 -11.487405 29.539042
Xe -4.923174 -9.846347 -27.897984
Xe -4.923174 -9.846347 -24.615869
Xe -4.923174 -9.846347 -21.333753
Xe -4.923174 -9.846347 -18.051637
Xe -4.923174 -9.846347 -14.769521
Xe -4.923174 -9.846347 -11.487405
Xe -4.923174 -9.846347 -8.205290
Xe -4.923174 -9.846347 -4.923174
Xe -4.923174 -9.846347 -1.641058
Xe -4.923174 -9.846347 1.641058
Xe -4.923174 -9.846347 4.923174
Xe -4.923174 -9.846347 8.205290
Xe -4.923174 -9.846347 11.487405
Xe -4.923174 -9.846347 14.769521
Xe -4.923174 -9.846347 18.051637
Xe -4.923174 -9.846347 21.333753
Xe -4.923174 -9.846347 24.615869
Xe -4.923174 -9.846347 27.897984
Xe -4.923174 -8.205290 -29.539042
Xe -4.923174 -8.205290 -26.256927
Xe -4.923174 -8.205290 -22.974811
Xe -4.923174 -8.205290 -19.692695
Xe -4.923174 -8.205290 -16.410579
Xe -4.923174 -8.205290 -13.128463
Xe -4.923174 -8.205290 -9.846347
Xe -4.923174 -8.205290 -6.564232
Xe -4.923174 -8.205290 -3.282116
Xe -4.923174 -8.205290 0.000000
Xe -4.923174 -8.205290 3.282116
Xe -4.923174 -8.205290 6.564232
Xe -4.923174 -8.205290 9.846347
Xe -4.923174 -8.205290 13.128463
Xe -4.923174 -8.205290 16.410579
Xe -4.923174 -8.205290 19.692695
Xe -4.923174 -8.205290 22.974811
Xe -4.923174 -8.205290 26.256927
Xe -4.923174 -8.205290 29.539042
Xe -4.923174 -6.564232 -27.897984
Xe -4.923174 -6.564232 -24.615869
Xe -4.923174 -6.564232 -21.333753
Xe -4.923174 -6.564232 -18.051637
Xe -4.923174 -6.564232 -14.769521
Xe -4.923174 -6.564232 -11.487405
Xe -4.923174 -6.564232 -8.205290
Xe -4.923174 -6.564232 -4.923174
Xe -4.923174 -6.564232 -1.641058
Xe -4.923174 -6.564232 1.641058
Xe -4.923174 -6.564232 4.923174
Xe -4.923174 -6.564232 8.205290
Xe -4.923174 -6.564232 11.487405
Xe -4.923174 -6.564232 14.769521
Xe -4.923174 -6.564232 18.051637
Xe -4.923174 -6.564232 21.333753
Xe -4.923174 -6.564232 24.615869
Xe -4.923174 -6.564232 27.897984
Xe -4.923174 -4.923174 -29.539042
Xe -4.923174 -4.923174 -26.256927
Xe -4.923174 -4.923174 -22.974811
Xe -4.923174 -4.923174 -19.692695
Xe -4.923174 -4.923174 -16.410579
Xe -4.923174 -4.923174 -13.128463
Xe -4.923174 -4.923174 -9.846347
Xe -4.923174 -4.923174 -6.564232
Xe -4.923174 -4.923174 -3.282116
Xe -4.923174 -4.923174 0.000000
Xe -4.923174 -4.923174 3.282116
Xe -4.923174 -4.923174 6.564232
Xe -4.923174 -4.923174 9.846347
Xe -4.923174 -4.923174 13.128463
Xe -4.923174 -4.923174 16.410579
Xe -4.923174 -4.923174 19.692695
Xe -4.923174 -4.923174 22.974811
Xe -4.923174 -4.923174 26.256927
Xe -4.923174 -4.923174 29.539042
Xe -4.923174 -3.282116 -27.897984
Xe -4.923174 -3.282116 -24.615869
Xe -4.923174 -3.282116 -21.333753
Xe -4.923174 -3.282116 -18.051637
Xe -4.923174 -3.282116 -14.769521
Xe -4.923174 -3.282116 -11.487405
Xe -4.923174 -3.282116 -8.205290
Xe -4.923174 -3.282116 -4.923174
Xe -4.923174 -3.282116 -1.641058
Xe -4.923174 -3.282116 1.641058
Xe -4.923174 -3.282116 4.923174
Xe -4.923174 -3.282116 8.205290
Xe -4.923174 -3.282116 11.487405
Xe -4.923174 -3.282116 14.769521
Xe -4.923174 -3.282116 18.051637
Xe -4.923174 -3.282116 21.333753
Xe -4.923174 -3.282116 24.615869
Xe -4.923174 -3.282116 27.897984
Xe -4.923174 -1.641058 -29.539042
Xe -4.923174 -1.641058 -26.256927
Xe -4.923174 -1.641058 -22.974811
Xe -4.923174 -1.641058 -19.692695
Xe -4.923174 -1.641058 -16.410579
Xe -4.923174 -1.641058 -13.128463
Xe -4.923174 -1.641058 -9.846347
Xe -4.923174 -1.641058 -6.564232
Xe -4.923174 -1.641058 -3.282116
Xe -4.923174 -1.641058 0.000000
Xe -4.923174 -1.641058 3.282116
Xe -4.923174 -1.641058 6.564232
Xe -4.923174 -1.641058 9.846347
Xe -4.923174 -1.641058 13.128463
Xe -4.923174 -1.641058 16.410579
Xe -4.923174 -1.641058 19.692695
Xe -4.923174 -1.641058 22.974811
Xe -4.923174 -1.641058 26.256927
Xe -4.923174 -1.641058 29.539042
Xe -4.923174 0.000000 -27.897984
Xe -4.923174 0.000000 -24.615869
Xe -4.923174 0.000000 -21.333753
Xe -4.923174 0.000000 -18.051637
Xe -4.923174 0.000000 -14.769521
Xe -4.923174 0.000000 -11.487405
Xe -4.923174 0.000000 -8.205290
Xe -4.923174 0.000000 -4.923174
Xe -4.923174 0.000000 -1.641058
Xe -4.923174 0.000000 1.641058
Xe -4.923174 0.000000 4.923174
Xe -4.923174 0.000000 8.205290
Xe -4.923174 0.000000 11.487405
Xe -4.923174 0.000000 14.769521
Xe -4.923174 0.000000 18.051637
Xe -4.923174 0.000000 21.333753
Xe -4.923174 0.000000 24.615869
Xe -4.923174 0.000000 27.897984
Xe -4.923174 1.641058 -29.539042
Xe -4.923174 1.641058 -26.256927
Xe -4.923174 1.641058 -22.974811
Xe -4.923174 1.641058 -19.692695
Xe -4.923174 1.641058 -16.410579
Xe -4.923174 1.641058 -13.128463
Xe -4.923174 1.641058 -9.846347
Xe -4.923174 1.641058 -6.564232
Xe -4.923174 1.641058 -3.282116
Xe -4.923174 1.641058 0.000000
Xe -4.923174 1.641058 3.282116
Xe -4.923174 1.641058 6.564232
Xe -4.923174 1.641058 9.846347
Xe -4.923174 1.641058 13.128463
Xe -4.923174 1.641058 16.410579
Xe -4.923174 1.641058 19.692695
Xe -4.923174 1.641058 22.974811
Xe -4.923174 1.641058 26.256927
Xe -4.923174 1.641058 29.539042
Xe -4.923174 3.282116 -27.897984
Xe -4.923174 3.282116 -24.615869
Xe -4.923174 3.282116 -21.333753
Xe -4.923174 3.282116 -18.051637
Xe -4.923174 3.282116 -14.769521
Xe -4.923174 3.282116 -11.487405
Xe -4.923174 3.282116 -8.205290
Xe -4.923174 3.282116 -4.923174
Xe -4.923174 3.282116 -1.641058
Xe -4.923174 3.282116 1.641058
Xe -4.923174 3.282116 4.923174
Xe -4.923174 3.282116 8.205290
Xe -4.923174 3.282116 11.487405
Xe -4.923174 3.282116 14.769521
Xe -4.923174 3.282116 18.051637
Xe -4.923174 3.282116 21.333753
Xe -4.923174 3.282116 24.615869
Xe -4.923174 3.282116 27.897984
Xe -4.923174 4.923174 -29.539042
Xe -4.923174 4.923174 -26.256927
Xe -4.923174 4.923174 -22.974811
Xe -4.923174 4.923174 -19.692695
Xe -4.923174 4.923174 -16.410579
Xe -4.923174 4.923174 -13.128463
Xe -4.923174 4.923174 -9.846347
Xe -4.923174 4.923174 -6.564232
Xe -4.923174 4.923174 -3.282116
Xe -4.923174 4.923174 0.000000
Xe -4.923174 4.923174 3.282116
Xe -4.923174 4.923174 6.564232
Xe -4.923174 4.923174 9.846347
Xe -4.923174 4.923174 13.128463
Xe -4.923174 4.923174 16.410579
Xe -4.923174 4.923174 19.692695
Xe -4.923174 4.923174 22.974811
Xe -4.923174 4.923174 26.256927
Xe -4.923174 4.923174 29.539042
Xe -4.923174 6.564232 -27.897984
Xe -4.923174 6.564232 -24.615869
Xe -4.923174 6.564232 -21.333753
Xe -4.923174 6.564232 -18.051637
Xe -4.923174 6.564232 -14.769521
Xe -4.923174 6.564232 -11.487405
Xe -4.923174 6.564232 -8.205290
Xe -4.923174 6.564232 -4.923174
Xe -4.923174 6.564232 -1.641058
Xe -4.923174 6.564232 1.641058
Xe -4.923174 6.564232 4.923174
Xe -4.923174 6.564232 8.205290
Xe -4.923174 6.564232 11.487405
Xe -4.923174 6.564232 14.769521
Xe -4.923174 6.564232 18.051637
Xe -4.923174 6.564232 21.333753
Xe -4.923174 6.564232 24.615869
Xe -4.923174 6.564232 27.897984
Xe -4.923174 8.205290 -29.539042
Xe -4.923174 8.205290 -26.256927
Xe -4.923174 8.205290 -22.974811
Xe -4.923174 8.205290 -19.692695
Xe -4.923174 8.205290 -16.410579
Xe -4.923174 8.205290 -13.128463
Xe -4.923174 8.205290 -9.846347
Xe -4.923174 8.205290 -6.564232
Xe -4.923174 8.205290 -3.282116
Xe -4.923174 8.205290 0.000000
Xe -4.923174 8.205290 3.282116
Xe -4.923174 8.205290 6.564232
Xe -4.923174 8.205290 9.846347
Xe -4.923174 8.205290 13.128463
Xe -4.923174 8.205290 16.410579
Xe -4.923174 8.205290 19.692695
Xe -4.923174 8.205290 22.974811
Xe -4.923174 8.205290 26.256927
Xe -4.923174 8.205290 29.539042
Xe -4.923174 9.846347 -27.897984
Xe -4.923174 9.846347 -24.615869
Xe -4.923174 9.846347 -21.333753
Xe -4.923174 9.846347 -18.051637
Xe -4.923174 9.846347 -14.769521
Xe -4.923174 9.846347 -11.487405
Xe -4.923174 9.846347 -8.205290
Xe -4.923174 9.846347 -4.923174
Xe -4.923174 9.846347 -1.641058
Xe -4.923174 9.846347 1.641058
Xe -4.923174 9.846347 4.923174
Xe -4.923174 9.846347 8.205290
Xe -4.923174 9.846347 11.487405
Xe -4.923174 9.846347 14.769521
Xe -4.923174 9.846347 18.051637
Xe -4.923174 9.846347 21.333753
Xe -4.923174 9.846347 24.615869
Xe -4.923174 9.846347 27.897984
Xe -4.923174 11.487405 -29.539042
Xe -4.923174 11.487405 -26.256927
Xe -4.923174 11.487405 -22.974811
Xe -4.923174 11.487405 -19.692695
Xe -4.923174 11.487405 -16.410579
Xe -4.923174 11.487405 -13.128463
Xe -4.923174 11.487405 -9.846347
Xe -4.923174 11.487405 -6.564232
Xe -4.923174 11.487405 -3.282116
Xe -4.923174 11.487405 0.000000
Xe -4.923174 11.487405 3.282116
Xe -4.923174 11.487405 6.564232
Xe -4.923174 11.487405 9.846347
Xe -4.923174 11.487405 13.128463
Xe -4.923174 11.487405 16.410579
Xe -4.923174 11.487405 19.692695
Xe -4.923174 11.487405 22.974811
Xe -4.923174 11.487405 26.256927
Xe -4.923174 11.487405 29.539042
Xe -4.923174 13.128463 -27.897984
Xe -4.923174 13.128463 -24.615869
Xe -4.923174 13.128463 -21.333753
Xe -4.923174 13.128463 -18.051637
Xe -4.923174 13.128463 -14.769521
Xe -4.923174 13.128463 -11.487405
Xe -4.923174 13.128463 -8.205290
Xe -4.923174 13.128463 -4.923174
Xe -4.923174 13.128463 -1.641058
Xe -4.923174 13.128463 1.641058
Xe -4.923174 13.128463 4.923174
Xe -4.923174 13.128463 8.205290
Xe -4.923174 13.128463 11.487405
Xe -4.923174 13.128463 14.769521
Xe -4.923174 13.128463 18.051637
Xe -4.923174 13.128463 21.333753
Xe -4.923174 13.128463 24.615869
Xe -4.923174 13.128463 27.897984
Xe -4.923174 14.769521 -29.539042
Xe -4.923174 14.769521 -26.256927
Xe -4.923174 14.769521 -22.974811
Xe -4.923174 14.769521 -19.692695
Xe -4.923174 14.769521 -16.410579
Xe -4.923174 14.769521 -13.128463
Xe -4.923174 14.769521 -9.846347
Xe -4.923174 14.769521 -6.564232
Xe -4.923174 14.769521 -3.282116
Xe -4.923174 14.769521 0.000000
Xe -4.923174 14.769521 3.282116
Xe -4.923174 14.769521 6.564232
Xe -4.923174 14.769521 9.846347
Xe -4.923174 14.769521 13.128463
Xe -4.923174 14.769521 16.410579
Xe -4.923174 14.769521 19.692695
Xe -4.923174 14.769521 22.974811
Xe -4.923174 14.769521 26.256927
Xe -4.923174 14.769521 29.539042
Xe -4.923174 16.410579 -27.897984
Xe -4.923174 16.410579 -24.615869
Xe -4.923174 16.410579 -21.333753
Xe -4.923174 16.410579 -18.051637
Xe -4.923174 16.410579 -14.769521
Xe -4.923174 16.410579 -11.487405
Xe -4.923174 16.410579 -8.205290
Xe -4.923174 16.410579 -4.923174
Xe -4.923174 16.410579 -1.641058
Xe -4.923174 16.410579 1.641058
Xe -4.923174 16.410579 4.923174
Xe -4.923174 16.410579 8.205290
Xe -4.923174 16.410579 11.487405
Xe -4.923174 16.410579 14.769521
Xe -4.923174 16.410579 18.051637
Xe -4.923174 16.410579 21.333753
Xe -4.923174 16.410579 24.615869
Xe -4.923174 16.410579 27.897984
Xe -4.923174 18.051637 -29.539042
Xe -4.923174 18.051637 -26.256927
Xe -4.923174 18.051637 -22.974811
Xe -4.923174 18.051637 -19.692695
Xe -4.923174 18.051637 -16.410579
Xe -4.923174 18.051637 -13.128463
Xe -4.923174 18.051637 -9.846347
Xe -4.923174 18.051637 -6.564232
Xe -4.923174 18.051637 -3.282116
Xe -4.923174 18.051637 0.000000
Xe -4.923174 18.051637 3.282116
Xe -4.923174 18.051637 6.564232
Xe -4.923174 18.051637 9.846347
Xe -4.923174 18.051637 13.128463
Xe -4.923174 18.051637 16.410579
Xe -4.923174 18.051637 19.692695
Xe -4.923174 18.051637 22.974811
Xe -4.923174 18.051637 26.256927
Xe -4.923174 18.051637 29.539042
Xe -4.923174 19.692695 -27.897984
Xe -4.923174 19.692695 -24.615869
Xe -4.923174 19.692695 -21.333753
Xe -4.923174 19.692695 -18.051637
Xe -4.923174 19.692695 -14.769521
Xe -4.923174 19.692695 -11.487405
Xe -4.923174 19.692695 -8.205290
Xe -4.923174 19.692695 -4.923174
Xe -4.923174 19.692695 -1.641058
Xe -4.923174 19.692695 1.641058
Xe -4.923174 19.692695 4.923174
Xe -4.923174 19.692695 8.205290
Xe -4.923174 19.692695 11.487405
Xe -4.923174 19.692695 14.769521
Xe -4.923174 19.692695 18.051637
Xe -4.923174 19.692695 21.333753
Xe -4.923174 19.692695 24.615869
Xe -4.923174 19.692695 27.897984
Xe -4.923174 21.333753 -29.539042
Xe -4.923174 21.333753 -26.256927
Xe -4.923174 21.333753 -22.974811
Xe -4.923174 21.333753 -19.692695
Xe -4.923174 21.333753 -16.410579
Xe -4.923174 21.333753 -13.128463
Xe -4.923174 21.333753 -9.846347
Xe -4.923174 21.333753 -6.564232
Xe -4.923174 21.333753 -3.282116
Xe -4.923174 21.333753 0.000000
Xe -4.923174 21.333753 3.282116
Xe -4.923174 21.333753 6.564232
Xe -4.923174 21.333753 9.846347
Xe -4.923174 21.333753 13.128463
Xe -4.923174 21.333753 16.410579
Xe -4.923174 21.333753 19.692695
Xe -4.923174 21.333753 22.974811
Xe -4.923174 21.333753 26.256927
Xe -4.923174 21.333753 29.539042
Xe -4.923174 22.974811 -27.897984
Xe -4.923174 22.974811 -24.615869
Xe -4.923174 22.974811 -21.333753
Xe -4.923174 22.974811 -18.051637
Xe -4.923174 22.974811 -14.769521
Xe -4.923174 22.974811 -11.487405
Xe -4.923174 22.974811 -8.205290
Xe -4.923174 22.974811 -4.923174
Xe -4.923174 22.974811 -1.641058
Xe -4.923174 22.974811 1.641058
Xe -4.923174 22.974811 4.923174
Xe -4.923174 22.974811 8.205290
Xe -4.923174 22.974811 11.487405
Xe -4.923174 22.974811 14.769521
Xe -4.923174 22.974811 18.051637
Xe -4.923174 22.974811 21.333753
Xe -4.923174 22.974811 24.615869
Xe -4.923174 22.974811 27.897984
Xe -4.923174 24.615869 -29.539042
Xe -4.923174 24.615869 -26.256927
Xe -4.923174 24.615869 -22.974811
Xe -4.923174 24.615869 -19.692695
Xe -4.923174 24.615869 -16.410579
Xe -4.923174 24.615869 -13.128463
Xe -4.923174 24.615869 -9.846347
Xe -4.923174 24.615869 -6.564232
Xe -4.923174 24.615869 -3.282116
Xe -4.923174 24.615869 0.000000
Xe -4.923174 24.615869 3.282116
Xe -4.923174 24.615869 6.564232
Xe -4.923174 24.615869 9.846347
Xe -4.923174 24.615869 13.128463
Xe -4.923174 24.615869 16.410579
Xe -4.923174 24.615869 19.692695
Xe -4.923174 24.615869 22.974811
Xe -4.923174 24.615869 26.256927
Xe -4.923174 24.615869 29.539042
Xe -4.923174 26.256927 -27.897984
Xe -4.923174 26.256927 -24.615869
Xe -4.923174 26.256927 -21.333753
Xe -4.923174 26.256927 -18.051637
Xe -4.923174 26.256927 -14.769521
Xe -4.923174 26.256927 -11.487405
Xe -4.923174 26.256927 -8.205290
Xe -4.923174 26.256927 -4.923174
Xe -4.923174 26.256927 -1.641058
Xe -4.923174 26.256927 1.641058
Xe -4.923174 26.256927 4.923174
Xe -4.923174 26.256927 8.205290
Xe -4.923174 26.256927 11.487405
Xe -4.923174 26.256927 14.769521
Xe -4.923174 26.256927 18.051637
Xe -4.923174 26.256927 21.333753
Xe -4.923174 26.256927 24.615869
Xe -4.923174 26.256927 27.897984
Xe -4.923174 27.897984 -29.539042
Xe -4.923174 27.897984 -26.256927
Xe -4.923174 27.897984 -22.974811
Xe -4.923174 27.897984 -19.692695
Xe -4.923174 27.897984 -16.410579
Xe -4.923174 27.897984 -13.128463
Xe -4.923174 27.897984 -9.846347
Xe -4.923174 27.897984 -6.564232
Xe -4.923174 27.897984 -3.282116
Xe -4.923174 27.897984 0.000000
Xe -4.923174 27.897984 3.282116
Xe -4.923174 27.897984 6.564232
Xe -4.923174 27.897984 9.846347
Xe -4.923174 27.897984 13.128463
Xe -4.923174 27.897984 16.410579
Xe -4.923174 27.897984 19.692695
Xe -4.923174 27.897984 22.974811
Xe -4.923174 27.897984 26.256927
Xe -4.923174 27.897984 29.539042
Xe -4.923174 29.539042 -27.897984
Xe -4.923174 29.539042 -24.615869
Xe -4.923174 29.539042 -21.333753
Xe -4.923174 29.539042 -18.051637
Xe -4.923174 29.539042 -14.769521
Xe -4.923174 29.539042 -11.487405
Xe -4.923174 29.539042 -8.205290
Xe -4.923174 29.539042 -4.923174
Xe -4.923174 29.539042 -1.641058
Xe -4.923174 29.539042 1.641058
Xe -4.923174 29.539042 4.923174
Xe -4.923174 29.539042 8.205290
Xe -4.923174 29.539042 11.487405
Xe -4.923174 29.539042 14.769521
Xe -4.923174 29.539042 18.051637
Xe -4.923174 29.539042 21.333753
Xe -4.923174 29.539042 24.615869
Xe -4.923174 29.539042 27.897984
Xe -3.282116 -29.539042 -29.539042
Xe -3.282116 -29.539042 -26.256927
Xe -3.282116 -29.539042 -22.974811
Xe -3.282116 -29.539042 -19.692695
Xe -3.282116 -29.539042 -16.410579
Xe -3.282116 -29.539042 -13.128463
Xe -3.282116 -29.539042 -9.846347
Xe -3.282116 -29.539042 -6.564232
Xe -3.282116 -29.539042 -3.282116
Xe -3.282116 -29.539042 0.000000
Xe -3.282116 -29.539042 3.282116
Xe -3.282116 -29.539042 6.564232
Xe -3.282116 -29.539042 9.846347
Xe -3.282116 -29.539042 13.128463
Xe -3.282116 -29.539042 16.410579
Xe -3.282116 -29.539042 19.692695
Xe -3.282116 -29.539042 22.974811
Xe -3.282116 -29.539042 26.256927
Xe -3.282116 -29.539042 29.539042
Xe -3.282116 -27.897984 -27.897984
Xe -3.282116 -27.897984 -24.615869
Xe -3.282116 -27.897984 -21.333753
Xe -3.282116 -27.897984 -18.051637
Xe -3.282116 -27.897984 -14.769521
Xe -3.282116 -27.897984 -11.487405
Xe -3.282116 -27.897984 -8.205290
Xe -3.282116 -27.897984 -4.923174
Xe -3.282116 -27.897984 -1.641058
Xe -3.282116 -27.897984 1.641058
Xe -3.282116 -27.897984 4.923174
Xe -3.282116 -27.897984 8.205290
Xe -3.282116 -27.897984 11.487405
Xe -3.282116 -27.897984 14.769521
Xe -3.282116 -27.897984 18.051637
Xe -3.282116 -27.897984 21.333753
Xe -3.282116 -27.897984 24.615869
Xe -3.282116 -27.897984 27.897984
Xe -3.282116 -26.256927 -29.539042
Xe -3.282116 -26.256927 -26.256927
Xe -3.282116 -26.256927 -22.974811
Xe -3.282116 -26.256927 -19.692695
Xe -3.282116 -26.256927 -16.410579
Xe -3.282116 -26.256927 -13.128463
Xe -3.282116 -26.256927 -9.846347
Xe -3.282116 -26.256927 -6.564232
Xe -3.282116 -26.256927 -3.282116
Xe -3.282116 -26.256927 0.000000
Xe -3.282116 -26.256927 3.282116
Xe -3.282116 -26.256927 6.564232
Xe -3.282116 -26.256927 9.846347
Xe -3.282116 -26.256927 13.128463
Xe -3.282116 -26.256927 16.410579
Xe -3.282116 -26.256927 19.692695
Xe -3.282116 -26.256927 22.974811
Xe -3.282116 -26.256927 26.256927
Xe -3.282116 -26.256927 29.539042
Xe -3.282116 -24.615869 -27.897984
Xe -3.282116 -24.615869 -24.615869
Xe -3.282116 -24.615869 -21.333753
Xe -3.282116 -24.615869 -18.051637
Xe -3.282116 -24.615869 -14.769521
Xe -3.282116 -24.615869 -11.487405
Xe -3.282116 -24.615869 -8.205290
Xe -3.282116 -24.615869 -4.923174
Xe -3.282116 -24.615869 -1.641058
Xe -3.282116 -24.615869 1.641058
Xe -3.282116 -24.615869 4.923174
Xe -3.282116 -24.615869 8.205290
Xe -3.282116 -24.615869 11.487405
Xe -3.282116 -24.615869 14.769521
Xe -3.282116 -24.615869 18.051637
Xe -3.282116 -24.615869 21.333753
Xe -3.282116 -24.615869 24.615869
Xe -3.282116 -24.615869 27.897984
Xe -3.282116 -22.974811 -29.539042
Xe -3.282116 -22.974811 -26.256927
Xe -3.282116 -22.974811 -22.974811
Xe -3.282116 -22.974811 -19.692695
Xe -3.282116 -22.974811 -16.410579
Xe -3.282116 -22.974811 -13.128463
Xe -3.282116 -22.974811 -9.846347
Xe -3.282116 -22.974811 -6.564232
Xe -3.282116 -22.974811 -3.282116
Xe -3.282116 -22.974811 0.000000
Xe -3.282116 -22.974811 3.282116
Xe -3.282116 -22.974811 6.564232
Xe -3.282116 -22.974811 9.846347
Xe -3.282116 -22.974811 13.128463
Xe -3.282116 -22.974811 16.410579
Xe -3.282116 -22.974811 19.692695
Xe -3.282116 -22.974811 22.974811
Xe -3.282116 -22.974811 26.256927
Xe -3.282116 -22.974811 29.539042
Xe -3.282116 -21.333753 -27.897984
Xe -3.282116 -21.333753 -24.615869
Xe -3.282116 -21.333753 -21.333753
Xe -3.282116 -21.333753 -18.051637
Xe -3.282116 -21.333753 -14.769521
Xe -3.282116 -21.333753 -11.487405
Xe -3.282116 -21.333753 -8.205290
Xe -3.282116 -21.333753 -4.923174
Xe -3.282116 -21.333753 -1.641058
Xe -3.282116 -21.333753 1.641058
Xe -3.282116 -21.333753 4.923174
Xe -3.282116 -21.333753 8.205290
Xe -3.282116 -21.333753 11.487405
Xe -3.282116 -21.333753 14.769521
Xe -3.282116 -21.333753 18.051637
Xe -3.282116 -21.333753 21.333753
Xe -3.282116 -21.333753 24.615869
Xe -3.282116 -21.333753 27.897984
Xe -3.282116 -19.692695 -29.539042
Xe -3.282116 -19.692695 -26.256927
Xe -3.282116 -19.692695 -22.974811
Xe -3.282116 -19.692695 -19.692695
Xe -3.282116 -19.692695 -16.410579
Xe -3.282116 -19.692695 -13.128463
Xe -3.282116 -19.692695 -9.846347
Xe -3.282116 -19.692695 -6.564232
Xe -3.282116 -19.692695 -3.282116
Xe -3.282116 -19.692695 0.000000
Xe -3.282116 -19.692695 3.282116
Xe -3.282116 -19.692695 6.564232
Xe -3.282116 -19.692695 9.846347
Xe -3.282116 -19.692695 13.128463
Xe -3.282116 -19.692695 16.410579
Xe -3.282116 -19.692695 19.692695
Xe -3.282116 -19.692695 22.974811
Xe -3.282116 -19.692695 26.256927
Xe -3.282116 -19.692695 29.539042
Xe -3.282116 -18.051637 -27.897984
Xe -3.282116 -18.051637 -24.615869
Xe -3.282116 -18.051637 -21.333753
Xe -3.282116 -18.051637 -18.051637
Xe -3.282116 -18.051637 -14.769521
Xe -3.282116 -18.051637 -11.487405
Xe -3.282116 -18.051637 -8.205290
Xe -3.282116 -18.051637 -4.923174
Xe -3.282116 -18.051637 -1.641058
Xe -3.282116 -18.051637 1.641058
Xe -3.282116 -18.051637 4.923174
Xe -3.282116 -18.051637 8.205290
Xe -3.282116 -18.051637 11.487405
Xe -3.282116 -18.051637 14.769521
Xe -3.282116 -18.051637 18.051637
Xe -3.282116 -18.051637 21.333753
Xe -3.282116 -18.051637 24.615869
Xe -3.282116 -18.051637 27.897984
Xe -3.282116 -16.410579 -29.539042
Xe -3.282116 -16.410579 -26.256927
Xe -3.282116 -16.410579 -22.974811
Xe -3.282116 -16.410579 -19.692695
Xe -3.282116 -16.410579 -16.410579
Xe -3.282116 -16.410579 -13.128463
Xe -3.282116 -16.410579 -9.846347
Xe -3.282116 -16.410579 -6.564232
Xe -3.282116 -16.410579 -3.282116
Xe -3.282116 -16.410579 0.000000
Xe -3.282116 -16.410579 3.282116
Xe -3.282116 -16.410579 6.564232
Xe -3.282116 -16.410579 9.846347
Xe -3.282116 -16.410579 13.128463
Xe -3.282116 -16.410579 16.410579
Xe -3.282116 -16.410579 19.692695
Xe -3.282116 -16.410579 22.974811
Xe -3.282116 -16.410579 26.256927
Xe -3.282116 -16.410579 29.539042
Xe -3.282116 -14.769521 -27.897984
Xe -3.282116 -14.769521 -24.615869
Xe -3.282116 -14.769521 -21.333753
Xe -3.282116 -14.769521 -18.051637
Xe -3.282116 -14.769521 -14.769521
Xe -3.282116 -14.769521 -11.487405
Xe -3.282116 -14.769521 -8.205290
Xe -3.282116 -14.769521 -4.923174
Xe -3.282116 -14.769521 -1.641058
Xe -3.282116 -14.769521 1.641058
Xe -3.282116 -14.769521 4.923174
Xe -3.282116 -14.769521 8.205290
Xe -3.282116 -14.769521 11.487405
Xe -3.282116 -14.769521 14.769521
Xe -3.282116 -14.769521 18.051637
Xe -3.282116 -14.769521 21.333753
Xe -3.282116 -14.769521 24.615869
Xe -3.282116 -14.769521 27.897984
Xe -3.282116 -13.128463 -29.539042
Xe -3.282116 -13.128463 -26.256927
Xe -3.282116 -13.128463 -22.974811
Xe -3.282116 -13.128463 -19.692695
Xe -3.282116 -13.128463 -16.410579
Xe -3.282116 -13.128463 -13.128463
Xe -3.282116 -13.128463 -9.846347
Xe -3.282116 -13.128463 -6.564232
Xe -3.282116 -13.128463 -3.282116
Xe -3.282116 -13.128463 0.000000
Xe -3.282116 -13.128463 3.282116
Xe -3.282116 -13.128463 6.564232
Xe -3.282116 -13.128463 9.846347
Xe -3.282116 -13.128463 13.128463
Xe -3.282116 -13.128463 16.410579
Xe -3.282116 -13.128463 19.692695
Xe -3.282116 -13.128463 22.974811
Xe -3.282116 -13.128463 26.256927
Xe -3.282116 -13.128463 29.539042
Xe -3.282116 -11.487405 -27.897984
Xe -3.282116 -11.487405 -24.615869
Xe -3.282116 -11.487405 -21.333753
Xe -3.282116 -11.487405 -18.051637
Xe -3.282116 -11.487405 -14.769521
Xe -3.282116 -11.487405 -11.487405
Xe -3.282116 -11.487405 -8.205290
Xe -3.282116 -11.487405 -4.923174
Xe -3.282116 -11.487405 -1.641058
Xe -3.282116 -11.487405 1.641058
Xe -3.282116 -11.487405 4.923174
Xe -3.282116 -11.487405 8.205290
Xe -3.282116 -11.487405 11.487405
Xe -3.282116 -11.487405 14.769521
Xe -3.282116 -11.487405 18.051637
Xe -3.282116 -11.487405 21.333753
Xe -3.282116 -11.487405 24.615869
Xe -3.282116 -11.487405 27.897984
Xe -3.282116 -9.846347 -29.539042
Xe -3.282116 -9.846347 -26.256927
Xe -3.282116 -9.846347 -22.974811
Xe -3.282116 -9.846347 -19.692695
Xe -3.282116 -9.846347 -16.410579
Xe -3.282116 -9.846347 -13.128463
Xe -3.282116 -9.846347 -9.846347
Xe -3.282116 -9.846347 -6.564232
Xe -3.282116 -9.846347 -3.282116
Xe -3.282116 -9.846347 0.000000
Xe -3.282116 -9.846347 3.282116
Xe -3.282116 -9.846347 6.564232
Xe -3.282116 -9.846347 9.846347
Xe -3.282116 -9.846347 13.128463
Xe -3.282116 -9.846347 16.410579
Xe -3.282116 -9.846347 19.692695
Xe -3.282116 -9.846347 22.974811
Xe -3.282116 -9.846347 26.256927
Xe -3.282116 -9.846347 29.539042
Xe -3.282116 -8.205290 -27.897984
Xe -3.282116 -8.205290 -24.615869
Xe -3.282116 -8.205290 -21.333753
Xe -3.282116 -8.205290 -18.051637
Xe -3.282116 -8.205290 -14.769521
Xe -3.282116 -8.205290 -11.487405
Xe -3.282116 -8.205290 -8.205290
Xe -3.282116 -8.205290 -4.923174
Xe -3.282116 -8.205290 -1.641058
Xe -3.282116 -8.205290 1.641058
Xe -3.282116 -8.205290 4.923174
Xe -3.282116 -8.205290 8.205290
Xe -3.282116 -8.205290 11.487405
Xe -3.282116 -8.205290 14.769521
Xe -3.282116 -8.205290 18.051637
Xe -3.282116 -8.205290 21.333753
Xe -3.282116 -8.205290 24.615869
Xe -3.282116 -8.205290 27.897984
Xe -3.282116 -6.564232 -29.539042
Xe -3.282116 -6.564232 -26.256927
Xe -3.282116 -6.564232 -22.974811
Xe -3.282116 -6.564232 -19.692695
Xe -3.282116 -6.564232 -16.410579
Xe -3.282116 -6.564232 -13.128463
Xe -3.282116 -6.564232 -9.846347
Xe -3.282116 -6.564232 -6.564232
Xe -3.282116 -6.564232 -3.282116
Xe -3.282116 -6.564232 0.000000
Xe -3.282116 -6.564232 3.282116
Xe -3.282116 -6.564232 6.564232
Xe -3.282116 -6.564232 9.846347
Xe -3.282116 -6.564232 13.128463
Xe -3.282116 -6.564232 16.410579
Xe -3.282116 -6.564232 19.692695
Xe -3.282116 -6.564232 22.974811
Xe -3.282116 -6.564232 26.256927
Xe -3.282116 -6.564232 29.539042
Xe -3.282116 -4.923174 -27.897984
Xe -3.282116 -4.923174 -24.615869
Xe -3.282116 -4.923174 -21.333753
Xe -3.282116 -4.923174 -18.051637
Xe -3.282116 -4.923174 -14.769521
Xe -3.282116 -4.923174 -11.487405
Xe -3.282116 -4.923174 -8.205290
Xe -3.282116 -4.923174 -4.923174
Xe -3.282116 -4.923174 -1.641058
Xe -3.282116 -4.923174 1.641058
Xe -3.282116 -4.923174 4.923174
Xe -3.282116 -4.923174 8.205290
Xe -3.282116 -4.923174 11.487405
Xe -3.282116 -4.923174 14.769521
Xe -3.282116 -4.923174 18.051637
Xe -3.282116 -4.923174 21.333753
Xe -3.282116 -4.923174 24.615869
Xe -3.282116 -4.923174 27.897984
Xe -3.282116 -3.282116 -29.539042
Xe -3.282116 -3.282116 -26.256927
Xe -3.282116 -3.282116 -22.974811
Xe -3.282116 -3.282116 -19.692695
Xe -3.282116 -3.282116 -16.410579
Xe -3.282116 -3.282116 -13.128463
Xe -3.282116 -3.282116 -9.846347
Xe -3.282116 -3.282116 -6.564232
Xe -3.282116 -3.282116 -3.282116
Xe -3.282116 -3.282116 0.000000
Xe -3.282116 -3.282116 3.282116
Xe -3.282116 -3.282116 6.564232
Xe -3.282116 -3.282116 9.846347
Xe -3.282116 -3.282116 13.128463
Xe -3.282116 -3.282116 16.410579
Xe -3.282116 -3.282116 19.692695
Xe -3.282116 -3.282116 22.974811
Xe -3.282116 -3.282116 26.256927
Xe -3.282116 -3.282116 29.539042
Xe -3.282116 -1.641058 -27.897984
Xe -3.282116 -1.641058 -24.615869
Xe -3.282116 -1.641058 -21.333753
Xe -3.282116 -1.641058 -18.051637
Xe -3.282116 -1.641058 -14.769521
Xe -3.282116 -1.641058 -11.487405
Xe -3.282116 -1.641058 -8.205290
Xe -3.282116 -1.641058 -4.923174
Xe -3.282116 -1.641058 -1.641058
Xe -3.282116 -1.641058 1.641058
Xe -3.282116 -1.641058 4.923174
Xe -3.282116 -1.641058 8.205290
Xe -3.282116 -1.641058 11.487405
Xe -3.282116 -1.641058 14.769521
Xe -3.282116 -1.641058 18.051637
Xe -3.282116 -1.641058 21.333753
Xe -3.282116 -1.641058 24.615869
Xe -3.282116 -1.641058 27.897984
Xe -3.282116 0.000000 -29.539042
Xe -3.282116 0.000000 -26.256927
Xe -3.282116 0.000000 -22.974811
Xe -3.282116 0.000000 -19.692695
Xe -3.282116 0.000000 -16.410579
Xe -3.282116 0.000000 -13.128463
Xe -3.282116 0.000000 -9.846347
Xe -3.282116 0.000000 -6.564232
Xe -3.282116 0.000000 -3.282116
Xe -3.282116 0.000000 0.000000
Xe -3.282116 0.000000 3.282116
Xe -3.282116 0.000000 6.564232
Xe -3.282116 0.000000 9.846347
Xe -3.282116 0.000000 13.128463
Xe -3.282116 0.000000 16.410579
Xe -3.282116 0.000000 19.692695
Xe -3.282116 0.000000 22.974811
Xe -3.282116 0.000000 26.256927
Xe -3.282116 0.000000 29.539042
Xe -3.282116 1.641058 -27.897984
Xe -3.282116 1.641058 -24.615869
Xe -3.282116 1.641058 -21.333753
Xe -3.282116 1.641058 -18.051637
Xe -3.282116 1.641058 -14.769521
Xe -3.282116 1.641058 -11.487405
Xe -3.282116 1.641058 -8.205290
Xe -3.282116 1.641058 -4.923174
Xe -3.282116 1.641058 -1.641058
Xe -3.282116 1.641058 1.641058
Xe -3.282116 1.641058 4.923174
Xe -3.282116 1.641058 8.205290
Xe -3.282116 1.641058 11.487405
Xe -3.282116 1.641058 14.769521
Xe -3.282116 1.641058 18.051637
Xe -3.282116 1.641058 21.333753
Xe -3.282116 1.641058 24.615869
Xe -3.282116 1.641058 27.897984
Xe -3.282116 3.282116 -29.539042
Xe -3.282116 3.282116 -26.256927
Xe -3.282116 3.282116 -22.974811
Xe -3.282116 3.282116 -19.692695
Xe -3.282116 3.282116 -16.410579
Xe -3.282116 3.282116 -13.128463
Xe -3.282116 3.282116 -9.846347
Xe -3.282116 3.282116 -6.564232
Xe -3.282116 3.282116 -3.282116
Xe -3.282116 3.282116 0.000000
Xe -3.282116 3.282116 3.282116
Xe -3.282116 3.282116 6.564232
Xe -3.282116 3.282116 9.846347
Xe -3.282116 3.282116 13.128463
Xe -3.282116 3.282116 16.410579
Xe -3.282116 3.282116 19.692695
Xe -3.282116 3.282116 22.974811
Xe -3.282116 3.282116 26.256927
Xe -3.282116 3.282116 29.539042
Xe -3.282116 4.923174 -27.897984
Xe -3.282116 4.923174 -24.615869
Xe -3.282116 4.923174 -21.333753
Xe -3.282116 4.923174 -18.051637
Xe -3.282116 4.923174 -14.769521
Xe -3.282116 4.923174 -11.487405
Xe -3.282116 4.923174 -8.205290
Xe -3.282116 4.923174 -4.923174
Xe -3.282116 4.923174 -1.641058
Xe -3.282116 4.923174 1.641058
Xe -3.282116 4.923174 4.923174
Xe -3.282116 4.923174 8.205290
Xe -3.282116 4.923174 11.487405
Xe -3.282116 4.923174 14.769521
Xe -3.282116 4.923174 18.051637
Xe -3.282116 4.923174 21.333753
Xe -3.282116 4.923174 24.615869
Xe -3.282116 4.923174 27.897984
Xe -3.282116 6.564232 -29.539042
Xe -3.282116 6.564232 -26.256927
Xe -3.282116 6.564232 -22.974811
Xe -3.282116 6.564232 -19.692695
Xe -3.282116 6.564232 -16.410579
Xe -3.282116 6.564232 -13.128463
Xe -3.282116 6.564232 -9.846347
Xe -3.282116 6.564232 -6.564232
Xe -3.282116 6.564232 -3.282116
Xe -3.282116 6.564232 0.000000
Xe -3.282116 6.564232 3.282116
Xe -3.282116 6.564232 6.564232
Xe -3.282116 6.564232 9.846347
Xe -3.282116 6.564232 13.128463
Xe -3.282116 6.564232 16.410579
Xe -3.282116 6.564232 19.692695
Xe -3.282116 6.564232 22.974811
Xe -3.282116 6.564232 26.256927
Xe -3.282116 6.564232 29.539042
Xe -3.282116 8.205290 -27.897984
Xe -3.282116 8.205290 -24.615869
Xe -3.282116 8.205290 -21.333753
Xe -3.282116 8.205290 -18.051637
Xe -3.282116 8.205290 -14.769521
Xe -3.282116 8.205290 -11.487405
Xe -3.282116 8.205290 -8.205290
Xe -3.282116 8.205290 -4.923174
Xe -3.282116 8.205290 -1.641058
Xe -3.282116 8.205290 1.641058
Xe -3.282116 8.205290 4.923174
Xe -3.282116 8.205290 8.205290
Xe -3.282116 8.205290 11.487405
Xe -3.282116 8.205290 14.769521
Xe -3.282116 8.205290 18.051637
Xe -3.282116 8.205290 21.333753
Xe -3.282116 8.205290 24.615869
Xe -3.282116 8.205290 27.897984
Xe -3.282116 9.846347 -29.539042
Xe -3.282116 9.846347 -26.256927
Xe -3.282116 9.846347 -22.974811
Xe -3.282116 9.846347 -19.692695
Xe -3.282116 9.846347 -16.410579
Xe -3.282116 9.846347 -13.128463
Xe -3.282116 9.846347 -9.846347
Xe -3.282116 9.846347 -6.564232
Xe -3.282116 9.846347 -3.282116
Xe -3.282116 9.846347 0.000000
Xe -3.282116 9.846347 3.282116
Xe -3.282116 9.846347 6.564232
Xe -3.282116 9.846347 9.846347
Xe -3.282116 9.846347 13.128463
Xe -3.282116 9.846347 16.410579
Xe -3.282116 9.846347 19.692695
Xe -3.282116 9.846347 22.974811
Xe -3.282116 9.846347 26.256927
Xe -3.282116 9.846347 29.539042
Xe -3.282116 11.487405 -27.897984
Xe -3.282116 11.487405 -24.615869
Xe -3.282116 11.487405 -21.333753
Xe -3.282116 11.487405 -18.051637
Xe -3.282116 11.487405 -14.769521
Xe -3.282116 11.487405 -11.487405
Xe -3.282116 11.487405 -8.205290
Xe -3.282116 11.487405 -4.923174
Xe -3.282116 11.487405 -1.641058
Xe -3.282116 11.487405 1.641058
Xe -3.282116 11.487405 4.923174
Xe -3.282116 11.487405 8.205290
Xe -3.282116 11.487405 11.487405
Xe -3.282116 11.487405 14.769521
Xe -3.282116 11.487405 18.051637
Xe -3.282116 11.487405 21.333753
Xe -3.282116 11.487405 24.615869
Xe -3.282116 11.487405 27.897984
Xe -3.282116 13.128463 -29.539042
Xe -3.282116 13.128463 -26.256927
Xe -3.282116 13.128463 -22.974811
Xe -3.282116 13.128463 -19.692695
Xe -3.282116 13.128463 -16.410579
Xe -3.282116 13.128463 -13.128463
Xe -3.282116 13.128463 -9.846347
Xe -3.282116 13.128463 -6.564232
Xe -3.282116 13.128463 -3.282116
Xe -3.282116 13.128463 0.000000
Xe -3.282116 13.128463 3.282116
Xe -3.282116 13.128463 6.564232
Xe -3.282116 13.128463 9.846347
Xe -3.282116 13.128463 13.128463
Xe -3.282116 13.128463 16.410579
Xe -3.282116 13.128463 19.692695
Xe -3.282116 13.128463 22.974811
Xe -3.282116 13.128463 26.256927
Xe -3.282116 13.128463 29.539042
Xe -3.282116 14.769521 -27.897984
Xe -3.282116 14.769521 -24.615869
Xe -3.282116 14.769521 -21.333753
Xe -3.282116 14.769521 -18.051637
Xe -3.282116 14.769521 -14.769521
Xe -3.282116 14.769521 -11.487405
Xe -3.282116 14.769521 -8.205290
Xe -3.282116 14.769521 -4.923174
Xe -3.282116 14.769521 -1.641058
Xe -3.282116 14.769521 1.641058
Xe -3.282116 14.769521 4.923174
Xe -3.282116 14.769521 8.205290
Xe -3.282116 14.769521 11.487405
Xe -3.282116 14.769521 14.769521
Xe -3.282116 14.769521 18.051637
Xe -3.282116 14.769521 21.333753
Xe -3.282116 14.769521 24.615869
Xe -3.282116 14.769521 27.897984
Xe -3.282116 16.410579 -29.539042
Xe -3.282116 16.410579 -26.256927
Xe -3.282116 16.410579 -22.974811
Xe -3.282116 16.410579 -19.692695
Xe -3.282116 16.410579 -16.410579
Xe -3.282116 16.410579 -13.128463
Xe -3.282116 16.410579 -9.846347
Xe -3.282116 16.410579 -6.564232
Xe -3.282116 16.410579 -3.282116
Xe -3.282116 16.410579 0.000000
Xe -3.282116 16.410579 3.282116
Xe -3.282116 16.410579 6.564232
Xe -3.282116 16.410579 9.846347
Xe -3.282116 16.410579 13.128463
Xe -3.282116 16.410579 16.410579
Xe -3.282116 16.410579 19.692695
Xe -3.282116 16.410579 22.974811
Xe -3.282116 16.410579 26.256927
Xe -3.282116 16.410579 29.539042
Xe -3.282116 18.051637 -27.897984
Xe -3.282116 18.051637 -24.615869
Xe -3.282116 18.051637 -21.333753
Xe -3.282116 18.051637 -18.051637
Xe -3.282116 18.051637 -14.769521
Xe -3.282116 18.051637 -11.487405
Xe -3.282116 18.051637 -8.205290
Xe -3.282116 18.051637 -4.923174
Xe -3.282116 18.051637 -1.641058
Xe -3.282116 18.051637 1.641058
Xe -3.282116 18.051637 4.923174
Xe -3.282116 18.051637 8.205290
Xe -3.282116 18.051637 11.487405
Xe -3.282116 18.051637 14.769521
Xe -3.282116 18.051637 18.051637
Xe -3.282116 18.051637 21.333753
Xe -3.282116 18.051637 24.615869
Xe -3.282116 18.051637 27.897984
Xe -3.282116 19.692695 -29.539042
Xe -3.282116 19.692695 -26.256927
Xe -3.282116 19.692695 -22.974811
Xe -3.282116 19.692695 -19.692695
Xe -3.282116 19.692695 -16.410579
Xe -3.282116 19.692695 -13.128463
Xe -3.282116 19.692695 -9.846347
Xe -3.282116 19.692695 -6.564232
Xe -3.282116 19.692695 -3.282116
Xe -3.282116 19.692695 0.000000
Xe -3.282116 19.692695 3.282116
Xe -3.282116 19.692695 6.564232
Xe -3.282116 19.692695 9.846347
Xe -3.282116 19.692695 13.128463
Xe -3.282116 19.692695 16.410579
Xe -3.282116 19.692695 19.692695
Xe -3.282116 19.692695 22.974811
Xe -3.282116 19.692695 26.256927
Xe -3.282116 19.692695 29.539042
Xe -3.282116 21.333753 -27.897984
Xe -3.282116 21.333753 -24.615869
Xe -3.282116 21.333753 -21.333753
Xe -3.282116 21.333753 -18.051637
Xe -3.282116 21.333753 -14.769521
Xe -3.282116 21.333753 -11.487405
Xe -3.282116 21.333753 -8.205290
Xe -3.282116 21.333753 -4.923174
Xe -3.282116 21.333753 -1.641058
Xe -3.282116 21.333753 1.641058
Xe -3.282116 21.333753 4.923174
Xe -3.282116 21.333753 8.205290
Xe -3.282116 21.333753 11.487405
Xe -3.282116 21.333753 14.769521
Xe -3.282116 21.333753 18.051637
Xe -3.282116 21.333753 21.333753
Xe -3.282116 21.333753 24.615869
Xe -3.282116 21.333753 27.897984
Xe -3.282116 22.974811 -29.539042
Xe -3.282116 22.974811 -26.256927
Xe -3.282116 22.974811 -22.974811
Xe -3.282116 22.974811 -19.692695
Xe -3.282116 22.974811 -16.410579
Xe -3.282116 22.974811 -13.128463
Xe -3.282116 22.974811 -9.846347
Xe -3.282116 22.974811 -6.564232
Xe -3.282116 22.974811 -3.282116
Xe -3.282116 22.974811 0.000000
Xe -3.282116 22.974811 3.282116
Xe -3.282116 22.974811 6.564232
Xe -3.282116 22.974811 9.846347
Xe -3.282116 22.974811 13.128463
Xe -3.282116 22.974811 16.410579
Xe -3.282116 22.974811 19.692695
Xe -3.282116 22.974811 22.974811
Xe -3.282116 22.974811 26.256927
Xe -3.282116 22.974811 29.539042
Xe -3.282116 24.615869 -27.897984
Xe -3.282116 24.615869 -24.615869
Xe -3.282116 24.615869 -21.333753
Xe -3.282116 24.615869 -18.051637
Xe -3.282116 24.615869 -14.769521
Xe -3.282116 24.615869 -11.487405
Xe -3.282116 24.615869 -8.205290
Xe -3.282116 24.615869 -4.923174
Xe -3.282116 24.615869 -1.641058
Xe -3.282116 24.615869 1.641058
Xe -3.282116 24.615869 4.923174
Xe -3.282116 24.615869 8.205290
Xe -3.282116 24.615869 11.487405
Xe -3.282116 24.615869 14.769521
Xe -3.282116 24.615869 18.051637
Xe -3.282116 24.615869 21.333753
Xe -3.282116 24.615869 24.615869
Xe -3.282116 24.615869 27.897984
Xe -3.282116 26.256927 -29.539042
Xe -3.282116 26.256927 -26.256927
Xe -3.282116 26.256927 -22.974811
Xe -3.282116 26.256927 -19.692695
Xe -3.282116 26.256927 -16.410579
Xe -3.282116 26.256927 -13.128463
Xe -3.282116 26.256927 -9.846347
Xe -3.282116 26.256927 -6.564232
Xe -3.282116 26.256927 -3.282116
Xe -3.282116 26.256927 0.000000
Xe -3.282116 26.256927 3.282116
Xe -3.282116 26.256927 6.564232
Xe -3.282116 26.256927 9.846347
Xe -3.282116 26.256927 13.128463
Xe -3.282116 26.256927 16.410579
Xe -3.282116 26.256927 19.692695
Xe -3.282116 26.256927 22.974811
Xe -3.282116 26.256927 26.256927
Xe -3.282116 26.256927 29.539042
Xe -3.282116 27.897984 -27.897984
Xe -3.282116 27.897984 -24.615869
Xe -3.282116 27.897984 -21.333753
Xe -3.282116 27.897984 -18.051637
Xe -3.282116 27.897984 -14.769521
Xe -3.282116 27.897984 -11.487405
Xe -3.282116 27.897984 -8.205290
Xe -3.282116 27.897984 -4.923174
Xe -3.282116 27.897984 -1.641058
Xe -3.282116 27.897984 1.641058
Xe -3.282116 27.897984 4.923174
Xe -3.282116 27.897984 8.205290
Xe -3.282116 27.897984 11.487405
Xe -3.282116 27.897984 14.769521
Xe -3.282116 27.897984 18.051637
Xe -3.282116 27.897984 21.333753
Xe -3.282116 27.897984 24.615869
Xe -3.282116 27.897984 27.897984
Xe -3.282116 29.539042 -29.539042
Xe -3.282116 29.539042 -26.256927
Xe -3.282116 29.539042 -22.974811
Xe -3.282116 29.539042 -19.692695
Xe -3.282116 29.539042 -16.410579
Xe -3.282116 29.539042 -13.128463
Xe -3.282116 29.539042 -9.846347
Xe -3.282116 29.539042 -6.564232
Xe -3.282116 29.539042 -3.282116
Xe -3.282116 29.539042 0.000000
Xe -3.282116 29.539042 3.282116
Xe -3.282116 29.539042 6.564232
Xe -3.282116 29.539042 9.846347
Xe -3.282116 29.539042 13.128463
Xe -3.282116 29.539042 16.410579
Xe -3.282116 29.539042 19.692695
Xe -3.282116 29.539042 22.974811
Xe -3.282116 29.539042 26.256927
Xe -3.282116 29.539042 29.539042
Xe -1.641058 -29.539042 -27.897984
Xe -1.641058 -29.539042 -24.615869
Xe -1.641058 -29.539042 -21.333753
Xe -1.641058 -29.539042 -18.051637
Xe -1.641058 -29.539042 -14.769521
Xe -1.641058 -29.539042 -11.487405
Xe -1.641058 -29.539042 -8.205290
Xe -1.641058 -29.539042 -4.923174
Xe -1.641058 -29.539042 -1.641058
Xe -1.641058 -29.539042 1.641058
Xe -1.641058 -29.539042 4.923174
Xe -1.641058 -29.539042 8.205290
Xe -1.641058 -29.539042 11.487405
Xe -1.641058 -29.539042 14.769521
Xe -1.641058 -29.539042 18.051637
Xe -1.641058 -29.539042 21.333753
Xe -1.641058 -29.539042 24.615869
Xe -1.641058 -29.539042 27.897984
Xe -1.641058 -27.897984 -29.539042
Xe -1.641058 -27.897984 -26.256927
Xe -1.641058 -27.897984 -22.974811
Xe -1.641058 -27.897984 -19.692695
Xe -1.641058 -27.897984 -16.410579
Xe -1.641058 -27.897984 -13.128463
Xe -1.641058 -27.897984 -9.846347
Xe -1.641058 -27.897984 -6.564232
Xe -1.641058 -27.897984 -3.282116
Xe -1.641058 -27.897984 0.000000
Xe -1.641058 -27.897984 3.282116
Xe -1.641058 -27.897984 6.564232
Xe -1.641058 -27.897984 9.846347
Xe -1.641058 -27.897984 13.128463
Xe -1.641058 -27.897984 16.410579
Xe -1.641058 -27.897984 19.692695
Xe -1.641058 -27.897984 22.974811
Xe -1.641058 -27.897984 26.256927
Xe -1.641058 -27.897984 29.539042
Xe -1.641058 -26.256927 -27.897984
Xe -1.641058 -26.256927 -24.615869
Xe -1.641058 -26.256927 -21.333753
Xe -1.641058 -26.256927 -18.051637
Xe -1.641058 -26.256927 -14.769521
Xe -1.641058 -26.256927 -11.487405
Xe -1.641058 -26.256927 -8.205290
Xe -1.641058 -26.256927 -4.923174
Xe -1.641058 -26.256927 -1.641058
Xe -1.641058 -26.256927 1.641058
Xe -1.641058 -26.256927 4.923174
Xe -1.641058 -26.256927 8.205290
Xe -1.641058 -26.256927 11.487405
Xe -1.641058 -26.256927 14.769521
Xe -1.641058 -26.256927 18.051637
Xe -1.641058 -26.256927 21.333753
Xe -1.641058 -26.256927 24.615869
Xe -1.641058 -26.256927 27.897984
Xe -1.641058 -24.615869 -29.539042
Xe -1.641058 -24.615869 -26.256927
Xe -1.641058 -24.615869 -22.974811
Xe -1.641058 -24.615869 -19.692695
Xe -1.641058 -24.615869 -16.410579
Xe -1.641058 -24.615869 -13.128463
Xe -1.641058 -24.615869 -9.846347
Xe -1.641058 -24.615869 -6.564232
Xe -1.641058 -24.615869 -3.282116
Xe -1.641058 -24.615869 0.000000
Xe -1.641058 -24.615869 3.282116
Xe -1.641058 -24.615869 6.564232
Xe -1.641058 -24.615869 9.846347
Xe -1.641058 -24.615869 13.128463
Xe -1.641058 -24.615869 16.410579
Xe -1.641058 -24.615869 19.692695
Xe -1.641058 -24.615869 22.974811
Xe -1.641058 -24.615869 26.256927
Xe -1.641058 -24.615869 29.539042
Xe -1.641058 -22.974811 -27.897984
Xe -1.641058 -22.974811 -24.615869
Xe -1.641058 -22.974811 -21.333753
Xe -1.641058 -22.974811 -18.051637
Xe -1.641058 -22.974811 -14.769521
Xe -1.641058 -22.974811 -11.487405
Xe -1.641058 -22.974811 -8.205290
Xe -1.641058 -22.974811 -4.923174
Xe -1.641058 -22.974811 -1.641058
Xe -1.641058 -22.974811 1.641058
Xe -1.641058 -22.974811 4.923174
Xe -1.641058 -22.974811 8.205290
Xe -1.641058 -22.974811 11.487405
Xe -1.641058 -22.974811 14.769521
Xe -1.641058 -22.974811 18.051637
Xe -1.641058 -22.974811 21.333753
Xe -1.641058 -22.974811 24.615869
Xe -1.641058 -22.974811 27.897984
Xe -1.641058 -21.333753 -29.539042
Xe -1.641058 -21.333753 -26.256927
Xe -1.641058 -21.333753 -22.974811
Xe -1.641058 -21.333753 -19.692695
Xe -1.641058 -21.333753 -16.410579
Xe -1.641058 -21.333753 -13.128463
Xe -1.641058 -21.333753 -9.846347
Xe -1.641058 -21.333753 -6.564232
Xe -1.641058 -21.333753 -3.282116
Xe -1.641058 -21.333753 0.000000
Xe -1.641058 -21.333753 3.282116
Xe -1.641058 -21.333753 6.564232
Xe -1.641058 -21.333753 9.846347
Xe -1.641058 -21.333753 13.128463
Xe -1.641058 -21.333753 16.410579
Xe -1.641058 -21.333753 19.692695
Xe -1.641058 -21.333753 22.974811
Xe -1.641058 -21.333753 26.256927
Xe -1.641058 -21.333753 29.539042
Xe -1.641058 -19.692695 -27.897984
Xe -1.641058 -19.692695 -24.615869
Xe -1.641058 -19.692695 -21.333753
Xe -1.641058 -19.692695 -18.051637
Xe -1.641058 -19.692695 -14.769521
Xe -1.641058 -19.692695 -11.487405
Xe -1.641058 -19.692695 -8.205290
Xe -1.641058 -19.692695 -4.923174
Xe -1.641058 -19.692695 -1.641058
Xe -1.641058 -19.692695 1.641058
Xe -1.641058 -19.692695 4.923174
Xe -1.641058 -19.692695 8.205290
Xe -1.641058 -19.692695 11.487405
Xe -1.641058 -19.692695 14.769521
Xe -1.641058 -19.692695 18.051637
Xe -1.641058 -19.692695 21.333753
Xe -1.641058 -19.692695 24.615869
Xe -1.641058 -19.692695 27.897984
Xe -1.641058 -18.051637 -29.539042
Xe -1.641058 -18.051637 -26.256927
Xe -1.641058 -18.051637 -22.974811
Xe -1.641058 -18.051637 -19.692695
Xe -1.641058 -18.051637 -16.410579
Xe -1.641058 -18.051637 -13.128463
[truncated: 446,065 more chars]
