# Supplementary material for: SAP-X2C: Optimally-Simple Two-Component Relativistic Hamiltonian with Size-Intensive Picture Change
Source: J Chem Theory Comput. 2026 Mar 26;22(7):3443–52. doi: 10.1021/acs.jctc.6c00032 (PMC13085237; doi:10.1021/acs.jctc.6c00032)
Supplement: Supplementary file 1 [file ct6c00032_si_001.zip › supporting-information/xyz_files/molecular_geometries/AuCl.xyz]

2
AuCl
Au 0.0 0.0 0.0
Cl 0.0 0.0 2.199
